# Supplementary material for: Elucidation of resistance signaling and identification of powdery mildew resistant mapping loci (ClaPMR2) during watermelon-Podosphaera xanthii interaction using RNA-Seq and whole-genome resequencing approach
Source: Sci Rep. 2020 Aug 20;10:14038. doi: 10.1038/s41598-020-70932-z (PMC7441409; doi:10.1038/s41598-020-70932-z)
Supplement: Supplementary file 9 — Supplementary Table S2. [file 41598_2020_70932_MOESM9_ESM.xlsx]

## Sheet: Sheet1
Elucidation of Resistance Signaling and Identification of Powdery Mildew Resistant Mapping Loci (ClaPMR2) during Watermelon-Podosphaera xanthii interaction using RNA-Seq and Whole-Genome Resequencing Approach.
Mihir Kumar Mandal, Haktan Suren, Chandrasekar Kousik
GO:0040029	regulation of gene expression, epigenetic
Sl. No.	Gene ID
1	Cla002846	26S protease regulatory subunit 8 homolog (AHRD V1 *--- PRS8_YEAST); contains Interpro domain(s) IPR003959 ATPase, AAA-type, core
2	Cla004759	Cytosine-specific methyltransferase (AHRD V1 ***- F6KFY9_GOSHI); contains Interpro domain(s) IPR001525 C-5 cytosine-specific DNA methylase
3	Cla005579	CCCH zinc finger protein (AHRD V1 *--* B8MQI8_TALSN); contains Interpro domain(s) IPR000571 Zinc finger, CCCH-type
4	Cla006025	Histone H2A (AHRD V1 ***- A9P990_POPTR); contains Interpro domain(s) IPR002119 Histone H2A
5	Cla008122	Cinnamoyl-CoA reductase (AHRD V1 ***- C3VPA5_9ERIC); contains Interpro domain(s) IPR002225 3-beta hydroxysteroid dehydrogenase/isomerase
6	Cla008284	Histone H2A (AHRD V1 ***- C6TG01_SOYBN); contains Interpro domain(s) IPR002119 Histone H2A
7	Cla008675	Histone deacetylase (AHRD V1 *-*- B9MTN7_POPTR); contains Interpro domain(s) IPR007087 Zinc finger, C2H2-type
8	Cla009011	Sodium-dependent dicarboxylate transporter (AHRD V1 ***- O35055_RAT); contains Interpro domain(s) IPR001898 Sodium/sulphate symporter
9	Cla009635	Ethylene-responsive transcription factor 4 (AHRD V1 *-** B6THY5_MAIZE); contains Interpro domain(s) IPR001471 Pathogenesis-related transcriptional factor and ERF, DNA-binding
10	Cla010547	Adenosylhomocysteinase (AHRD V1 ***- E5LG77_CUCSA); contains Interpro domain(s) IPR000043 S-adenosyl-L-homocysteine hydrolase
11	Cla011448	BAH domain containing protein (AHRD V1 ***- B6U2A8_MAIZE); contains Interpro domain(s) IPR001025 Bromo adjacent region
12	Cla012172	Histone-lysine N-methyltransferase (AHRD V1 *-** B6K768_SCHJY); contains Interpro domain(s) IPR003105 SRA-YDG
13	Cla013285	Histone H2A (AHRD V1 ***- A5AFR3_VITVI); contains Interpro domain(s) IPR002119 Histone H2A
14	Cla013477	Elongation factor (AHRD V1 ***- Q7XTK1_ORYSJ); contains Interpro domain(s) IPR000795 Protein synthesis factor, GTP-binding
15	Cla013737	Transcription elongation factor Spt5 (AHRD V1 *-*- F4IGX3_ARATH); contains Interpro domain(s) IPR005824 KOW
16	Cla014719	Histone H2A (AHRD V1 ***- Q711T3_PINPS); contains Interpro domain(s) IPR002119 Histone H2A
17	Cla016558	RNA-binding protein (AHRD V1 *-** O24106_NICGU); contains Interpro domain(s) IPR015465 RNA recognition motif, glycine rich protein
18	Cla017206	Cinnamoyl-CoA reductase 4 (AHRD V1 ***- E3NZI6_GOSHI); contains Interpro domain(s) IPR016040 NAD(P)-binding domain
19	Cla017578	Homogentisate phytyltransferase (AHRD V1 *-*- D9IXA0_SOLTU)
20	Cla018636	ARGONAUTE 1 (AHRD V1 ***- D6RUV9_TOBAC); contains Interpro domain(s) IPR003165 Stem cell self-renewal protein Piwi
21	Cla019069	Pre-mRNA-splicing factor ATP-dependent RNA helicase DHX16 (AHRD V1 ***- F4IE90_ARATH)
22	Cla019699	Ethylene-responsive transcription factor 4 (AHRD V1 *-** B6T615_MAIZE); contains Interpro domain(s) IPR001471 Pathogenesis-related transcriptional factor and ERF, DNA-binding
23	Cla019839	ATP-dependent RNA helicase (AHRD V1 **-* Q16PT8_AEDAE); contains Interpro domain(s) IPR007502 Helicase-associated region
24	Cla020538	Glycine-rich RNA-binding protein-like (AHRD V1 **** Q7XI13_ORYSJ); contains Interpro domain(s) IPR000504 RNA recognition motif, RNP-1
25	Cla022698	ATP dependent RNA helicase (AHRD V1 **** B8BR58_THAPS); contains Interpro domain(s) IPR007502 Helicase-associated region
26	Cla022816	Vernalization insensitive 3 (Fragment) (AHRD V1 *--- C4PFF9_BRARC)
27	Cla023481	Cinnamoyl CoA reductase-like 1 (AHRD V1 ***- D2IX48_9POAL); contains Interpro domain(s) IPR016040 NAD(P)-binding domain
