# Supplementary material for: Elucidation of resistance signaling and identification of powdery mildew resistant mapping loci (ClaPMR2) during watermelon-Podosphaera xanthii interaction using RNA-Seq and whole-genome resequencing approach
Source: Sci Rep. 2020 Aug 20;10:14038. doi: 10.1038/s41598-020-70932-z (PMC7441409; doi:10.1038/s41598-020-70932-z)
Supplement: Supplementary file 10 — Supplementary Table S3. [file 41598_2020_70932_MOESM10_ESM.xlsx]

## Sheet: KEGG_UP_PMS_8dpi
Elucidation of Resistance Signaling and Identification of Powdery Mildew Resistant Mapping Loci (ClaPMR2) during Watermelon-Podosphaera xanthii interaction using RNA-Seq and Whole-Genome Resequencing Approach.
Mihir Kumar Mandal, Haktan Suren, Chandrasekar Kousik
KEGG pathway analysis on upregulated DEGs in USVL677-PMS at 8DPI
Sl. No.	Term	ID	Total DEGs	P-Value	Gene IDs
1	Metabolic pathways	csv01100	122	0.0015099	Cla010932|Cla013420|Cla008177|Cla013212|Cla018150|Cla018151|Cla006970|Cla021463|Cla018159|Cla017341|Cla007400|Cla019559|Cla018160|Cla018547|Cla019804|Cla013776|Cla001149|Cla023334|Cla013340|Cla021932|Cla009675|Cla007434|Cla018009|Cla003189|Cla003188|Cla021338|Cla003187|Cla016321|Cla016287|Cla021430|Cla012131|Cla012570|Cla012528|Cla006366|Cla003194|Cla003190|Cla003191|Cla003218|Cla021185|Cla006459…
2	Biosynthesis of secondary metabolites	csv01110	78	5.08146e-06	Cla010932|Cla013420|Cla017387|Cla014921|Cla018298|Cla019483|Cla019482|Cla013516|Cla003191|Cla007434|Cla000871|Cla014013|Cla013546|Cla006970|Cla018299|Cla007294|Cla012528|Cla009138|Cla007400|Cla017206|Cla015298|Cla016179|Cla003194|Cla005831|Cla015296|Cla016490|Cla003190|Cla009135|Cla009137|Cla013776|Cla011503|Cla019804|Cla021185|Cla016032|Cla001149|Cla015737|Cla006459|Cla000612|Cla013340|Cla021932…
3	Plant-pathogen interaction	csv04626	28	1.79573e-10	Cla005576|Cla004431|Cla006838|Cla021803|Cla005003|Cla006134|Cla013424|Cla013901|Cla020469|Cla006308|Cla020738|Cla006517|Cla015191|Cla014936|Cla008104|Cla016954|Cla009754|Cla010322|Cla018026|Cla019156|Cla012165|Cla018064|Cla001623|Cla017196|Cla001497|Cla022413|Cla021582|Cla005202
4	Phenylpropanoid biosynthesis	csv00940	28	4.18466e-08	Cla013420|Cla018299|Cla018298|Cla014189|Cla017206|Cla015298|Cla003194|Cla015296|Cla015297|Cla003190|Cla003191|Cla012342|Cla016032|Cla018302|Cla001849|Cla007434|Cla002251|Cla013087|Cla003189|Cla003188|Cla003187|Cla014013|Cla017829|Cla016029|Cla018300|Cla006622|Cla003382|Cla019398
5	Glutathione metabolism	csv00480	21	2.26585e-09	Cla005408|Cla000612|Cla021338|Cla001194|Cla010932|Cla021465|Cla016490|Cla009135|Cla003218|Cla011457|Cla018162|Cla018614|Cla018613|Cla018151|Cla018160|Cla018942|Cla018150|Cla018149|Cla021463|Cla018159|Cla021430
6	Ribosome	csv03010	19	0.167558	Cla004937|Cla015491|Cla013782|Cla015267|Cla013924|Cla015443|Cla009062|Cla008658|Cla011598|Cla022802|Cla022817|Cla007827|Cla015071|Cla012352|Cla005209|Cla002953|Cla012674|Cla003600|Cla018989
7	Protein processing in endoplasmic reticulum	csv04141	17	0.00278258	Cla011362|Cla006349|Cla015124|Cla015125|Cla005202|Cla002648|Cla019960|Cla011902|Cla013928|Cla023261|Cla022413|Cla005031|Cla009789|Cla018221|Cla013509|Cla012790|Cla004683
8	Plant hormone signal transduction	csv04075	17	0.114046	Cla001651|Cla005985|Cla016899|Cla021550|Cla012536|Cla003005|Cla016039|Cla021525|Cla007578|Cla002891|Cla005764|Cla006646|Cla013110|Cla014721|Cla001623|Cla005808|Cla016634
9	MAPK signaling pathway - plant	csv04016	16	0.00120295	Cla005985|Cla008104|Cla017196|Cla021803|Cla010322|Cla021932|Cla018026|Cla003005|Cla009754|Cla021550|Cla007578|Cla005764|Cla008291|Cla021525|Cla012165|Cla001623
10	Biosynthesis of amino acids	csv01230	14	0.10112	Cla012772|Cla015737|Cla016179|Cla009135|Cla009061|Cla013212|Cla008937|Cla013546|Cla006970|Cla015195|Cla006459|Cla019399|Cla014133|Cla013776
11	Carbon metabolism	csv01200	14	0.16267	Cla000612|Cla010932|Cla017387|Cla001194|Cla021932|Cla016490|Cla011268|Cla012131|Cla012772|Cla008937|Cla009135|Cla017090|Cla023334|Cla006459
12	Alanine, aspartate and glutamate metabolism	csv00250	9	0.0015717	Cla009138|Cla005442|Cla012131|Cla009137|Cla013212|Cla013449|Cla005831|Cla015195|Cla005832
13	Spliceosome	csv03040	9	0.27483	Cla022091|Cla009960|Cla023485|Cla022698|Cla016786|Cla018562|Cla018221|Cla020538|Cla004683
14	Amino sugar and nucleotide sugar metabolism	csv00520	8	0.169653	Cla000258|Cla006366|Cla019559|Cla009857|Cla007008|Cla018547|Cla017409|Cla000653
15	alpha-Linolenic acid metabolism	csv00592	7	0.0151815	Cla007400|Cla014921|Cla017068|Cla007650|Cla011979|Cla002944|Cla023455
16	Peroxisome	csv04146	7	0.0679361	Cla017341|Cla010768|Cla021932|Cla011373|Cla009135|Cla010879|Cla002944
17	Endocytosis	csv04144	7	0.479283	Cla011177|Cla013242|Cla020384|Cla015603|Cla018221|Cla001149|Cla004683
18	Butanoate metabolism	csv00650	6	0.000997429	Cla009138|Cla005442|Cla009137|Cla013449|Cla005831|Cla005832
19	Ubiquinone and other terpenoid-quinone biosynthesis	csv00130	6	0.0226423	Cla013420|Cla013546|Cla015296|Cla015297|Cla015298|Cla000562
20	Purine metabolism	csv00230	6	0.182425	Cla022621|Cla005483|Cla003218|Cla011442|Cla021584|Cla006459
21	Ribosome biogenesis in eukaryotes	csv03008	6	0.224177	Cla002731|Cla012132|Cla006158|Cla018531|Cla019266|Cla019270
22	Cysteine and methionine metabolism	csv00270	6	0.253586	Cla013546|Cla008937|Cla004759|Cla008888|Cla013516|Cla016287
23	Arginine biosynthesis	csv00220	5	0.037276	Cla013212|Cla006970|Cla015195|Cla016179|Cla012131
24	Phenylalanine metabolism	csv00360	5	0.0562397	Cla018299|Cla018298|Cla013546|Cla018300|Cla018302
25	Fatty acid degradation	csv00071	5	0.0698459	Cla002944|Cla017341|Cla004686|Cla011373|Cla019804
26	Pentose phosphate pathway	csv00030	5	0.0698459	Cla000612|Cla010932|Cla016490|Cla012772|Cla001194
27	beta-Alanine metabolism	csv00410	5	0.0747497	Cla009138|Cla019804|Cla009137|Cla005831|Cla005832
28	Phagosome	csv04145	5	0.191246	Cla018132|Cla019960|Cla002648|Cla012790|Cla006182
29	Pyruvate metabolism	csv00620	5	0.264708	Cla019804|Cla017387|Cla011268|Cla023334|Cla006459
30	Glycolysis / Gluconeogenesis	csv00010	5	0.605236	Cla019804|Cla009675|Cla006459|Cla021185|Cla018009
31	Starch and sucrose metabolism	csv00500	5	0.732497	Cla005753|Cla013340|Cla019398|Cla007008|Cla015574
32	RNA transport	csv03013	5	0.781275	Cla006349|Cla002731|Cla019514|Cla010828|Cla016024
33	Taurine and hypotaurine metabolism	csv00430	4	0.00269821	Cla009138|Cla009137|Cla005831|Cla005832
34	Isoquinoline alkaloid biosynthesis	csv00950	4	0.0148764	Cla013546|Cla019483|Cla019482|Cla019485
35	Biosynthesis of secondary metabolites - unclassified	csv00999	4	0.0148764	Cla013420|Cla015296|Cla015297|Cla015298
36	Tyrosine metabolism	csv00350	4	0.107224	Cla013546|Cla019483|Cla019482|Cla019485
37	Nitrogen metabolism	csv00910	4	0.107224	Cla013212|Cla015195|Cla012131|Cla010066
38	Phenylalanine, tyrosine and tryptophan biosynthesis	csv00400	4	0.146115	Cla013546|Cla019399|Cla014133|Cla013776
39	Protein export	csv03060	4	0.146115	Cla006016|Cla021824|Cla011362|Cla020015
40	Ascorbate and aldarate metabolism	csv00053	4	0.198719	Cla019804|Cla000258|Cla017711|Cla011244
41	Arginine and proline metabolism	csv00330	4	0.265872	Cla006970|Cla016474|Cla014007|Cla019804
42	Glyoxylate and dicarboxylate metabolism	csv00630	4	0.346563	Cla021932|Cla013212|Cla015195|Cla017090
43	mRNA surveillance pathway	csv03015	4	0.660987	Cla020513|Cla012404|Cla018469|Cla016024
44	Thiamine metabolism	csv00730	3	0.0882996	Cla008177|Cla005283|Cla000871
45	Circadian rhythm - plant	csv04712	3	0.190356	Cla011384|Cla002194|Cla018592
46	Porphyrin and chlorophyll metabolism	csv00860	3	0.334713	Cla020207|Cla011503|Cla005137
47	Pyrimidine metabolism	csv00240	3	0.334713	Cla021365|Cla014879|Cla003218
48	Terpenoid backbone biosynthesis	csv00900	3	0.407886	Cla009550|Cla016321|Cla000871
49	Phosphatidylinositol signaling system	csv04070	3	0.466952	Cla010322|Cla012165|Cla021803
50	Fatty acid metabolism	csv01212	3	0.501112	Cla002944|Cla017341|Cla011373
51	Glycine, serine and threonine metabolism	csv00260	3	0.586256	Cla019399|Cla008937|Cla015737
52	Glycerophospholipid metabolism	csv00564	3	0.7549	Cla001149|Cla018071|Cla005919
53	RNA degradation	csv03018	3	0.787174	Cla010954|Cla007630|Cla016024
54	Aminoacyl-tRNA biosynthesis	csv00970	3	0.845854	Cla005137|Cla011443|Cla005859
55	Pentose and glucuronate interconversions	csv00040	3	0.911775	Cla000258|Cla015103|Cla015877
56	Brassinosteroid biosynthesis	csv00905	2	0.15684	Cla012570|Cla012528
57	Histidine metabolism	csv00340	2	0.205379	Cla019804|Cla009061
58	Selenocompound metabolism	csv00450	2	0.205379	Cla008888|Cla021584
59	Flavonoid biosynthesis	csv00941	2	0.288641	Cla013420|Cla007294
60	Zeatin biosynthesis	csv00908	2	0.321864	Cla022463|Cla017768
61	Linoleic acid metabolism	csv00591	2	0.402774	Cla019897|Cla019899
62	Lysine degradation	csv00310	2	0.402774	Cla019804|Cla012172
63	Fatty acid biosynthesis	csv00061	2	0.507543	Cla017341|Cla011373
64	SNARE interactions in vesicular transport	csv04130	2	0.521512	Cla012140|Cla006182
65	RNA polymerase	csv03020	2	0.57467	Cla004469|Cla000909
66	Tryptophan metabolism	csv00380	2	0.587267	Cla021932|Cla019804
67	Citrate cycle (TCA cycle)	csv00020	2	0.599586	Cla017387|Cla009135
68	Valine, leucine and isoleucine degradation	csv00280	2	0.634871	Cla002944|Cla019804
69	2-Oxocarboxylic acid metabolism	csv01210	2	0.634871	Cla016179|Cla009135
70	Galactose metabolism	csv00052	2	0.646078	Cla015877|Cla015574
71	Proteasome	csv03050	2	0.657011	Cla022466|Cla004451
72	Fructose and mannose metabolism	csv00051	2	0.698049	Cla015877|Cla007008
73	Nucleotide excision repair	csv03420	2	0.716996	Cla000933|Cla016109
74	Carbon fixation in photosynthetic organisms	csv00710	2	0.79024	Cla011268|Cla023334
75	Glycerolipid metabolism	csv00561	2	0.797252	Cla019804|Cla015877
76	Ubiquitin mediated proteolysis	csv04120	2	0.922388	Cla013158|Cla009943
77	Flavone and flavonol biosynthesis	csv00944	1	0.238435	Cla015630
78	Phosphonate and phosphinate metabolism	csv00440	1	0.27224	Cla018071
79	Limonene and pinene degradation	csv00903	1	0.304547	Cla019804
80	Monobactam biosynthesis	csv00261	1	0.33542	Cla021584
81	Vitamin B6 metabolism	csv00750	1	0.470425	Cla008937
82	Arachidonic acid metabolism	csv00590	1	0.470425	Cla011457
83	Stilbenoid, diarylheptanoid and gingerol biosynthesis	csv00945	1	0.537891	Cla013420
84	Biosynthesis of unsaturated fatty acids	csv01040	1	0.558415	Cla002944
85	Tropane, piperidine and pyridine alkaloid biosynthesis	csv00960	1	0.614682	Cla013546
86	Folate biosynthesis	csv00790	1	0.678724	Cla015877
87	Ether lipid metabolism	csv00565	1	0.678724	Cla001149
88	ABC transporters	csv02010	1	0.719675	Cla010534
89	Sulfur metabolism	csv00920	1	0.766281	Cla021584
90	Base excision repair	csv03410	1	0.805146	Cla018108
91	Basal transcription factors	csv03022	1	0.829995	Cla004738
92	Cyanoamino acid metabolism	csv00460	1	0.917904	Cla019398
93	Inositol phosphate metabolism	csv00562	1	0.950246	Cla011244
	--------------------
	#Term	ID	Input number	P-Value	Input
	--------------------
	#Term	ID	Input number	P-Value	Input
	--------------------

## Sheet: KEGG_DN_PMS_8dpi
KEGG pathway analysis on upregulated DEGs in USVL677-PMS at 8DPI
Sl. No.	Term	ID	Total DEGs	P-Value	Gene IDs
1	Metabolic pathways	csv01100	176	6.44039e-21	Cla005591|Cla001752|Cla003939|Cla017674|Cla003339|Cla004325|Cla017226|Cla021651|Cla014036|Cla015680|Cla013455|Cla009015|Cla022651|Cla021246|Cla021635|Cla023447|Cla017972|Cla016115|Cla002769|Cla015823|Cla019333|Cla017884|Cla005425|Cla008848|Cla002361|Cla002362|Cla022963|Cla003774|Cla018654|Cla019627|Cla009670|Cla016377|Cla019135|Cla020822|Cla004989|Cla007734|Cla020121|Cla019816|Cla023306|Cla012444…
5	Biosynthesis of secondary metabolites	csv01110	92	1.2524e-12	Cla013358|Cla003339|Cla017226|Cla021651|Cla014036|Cla013455|Cla022651|Cla021246|Cla023447|Cla017972|Cla016115|Cla002769|Cla015823|Cla005425|Cla002361|Cla002362|Cla009670|Cla018654|Cla004989|Cla020121|Cla019816|Cla008781|Cla012444|Cla014923|Cla023399|Cla019379|Cla001754|Cla006235|Cla006818|Cla001753|Cla018136|Cla011541|Cla016645|Cla008570|Cla019849|Cla019193|Cla000655|Cla010051|Cla010052|Cla009347…
2	Carbon metabolism	csv01200	41	5.17129e-14	Cla019368|Cla003339|Cla012653|Cla004325|Cla001754|Cla016609|Cla007150|Cla001753|Cla002691|Cla021777|Cla018136|Cla020400|Cla022677|Cla013455|Cla008570|Cla020526|Cla021246|Cla018352|Cla018353|Cla009543|Cla023447|Cla009782|Cla023464|Cla001960|Cla021813|Cla015823|Cla002259|Cla013611|Cla014088|Cla008848|Cla006334|Cla004761|Cla010051|Cla010052|Cla018594|Cla001076|Cla019816|Cla008781|Cla003384|Cla021318…
3	Photosynthesis	csv00195	24	1.80855e-13	Cla001790|Cla012670|Cla000152|Cla009814|Cla008429|Cla001752|Cla010005|Cla001205|Cla009181|Cla021635|Cla019380|Cla008898|Cla016377|Cla022333|Cla004703|Cla005429|Cla004483|Cla007062|Cla003774|Cla002545|Cla007419|Cla019799|Cla007940|Cla019423
4	Carbon fixation in photosynthetic organisms	csv00710	23	1.97129e-13	Cla003339|Cla012653|Cla004325|Cla001754|Cla007150|Cla001753|Cla002691|Cla018136|Cla013455|Cla016609|Cla020400|Cla020526|Cla023464|Cla001960|Cla019816|Cla008848|Cla002259|Cla010051|Cla010052|Cla001076|Cla018594|Cla003384|Cla021318
11	Biosynthesis of amino acids	csv01230	23	3.42698e-05	Cla012444|Cla013371|Cla003339|Cla017148|Cla021675|Cla014036|Cla016609|Cla013455|Cla018352|Cla018353|Cla016115|Cla016264|Cla019816|Cla014088|Cla016180|Cla017928|Cla005922|Cla015337|Cla010052|Cla010051|Cla018594|Cla008781|Cla021318
6	Glyoxylate and dicarboxylate metabolism	csv00630	20	5.90621e-11	Cla010051|Cla019368|Cla021777|Cla021813|Cla021675|Cla010052|Cla015823|Cla022677|Cla002881|Cla020400|Cla001076|Cla008570|Cla023447|Cla009543|Cla001754|Cla009782|Cla014088|Cla006334|Cla003384|Cla001753
10	Starch and sucrose metabolism	csv00500	19	8.99202e-06	Cla009709|Cla021651|Cla008824|Cla002241|Cla014481|Cla002328|Cla019627|Cla017715|Cla019379|Cla016995|Cla017674|Cla007699|Cla004989|Cla013205|Cla017594|Cla009383|Cla023306|Cla002361|Cla010566
8	Glycine, serine and threonine metabolism	csv00260	15	5.10981e-07	Cla012444|Cla021813|Cla010051|Cla009405|Cla010052|Cla015823|Cla011541|Cla022677|Cla019368|Cla005922|Cla008570|Cla018352|Cla018353|Cla014088|Cla006334
56	Plant hormone signal transduction	csv04075	13	0.296023	Cla002975|Cla018814|Cla014188|Cla022326|Cla021986|Cla006021|Cla001407|Cla013582|Cla000681|Cla014129|Cla007545|Cla003391|Cla007389
7	Photosynthesis - antenna proteins	csv00196	12	6.41001e-10	Cla001764|Cla018600|Cla019105|Cla022963|Cla017983|Cla013826|Cla012368|Cla011748|Cla015680|Cla013483|Cla011145|Cla018117
9	Porphyrin and chlorophyll metabolism	csv00860	11	7.31722e-06	Cla002769|Cla007272|Cla019109|Cla009670|Cla022180|Cla013939|Cla023399|Cla012169|Cla021704|Cla013885|Cla013572
25	Oxidative phosphorylation	csv00190	11	0.022961	Cla001604|Cla003774|Cla019380|Cla003740|Cla022333|Cla019135|Cla000034|Cla008334|Cla016377|Cla001752|Cla003063
12	Pentose phosphate pathway	csv00030	10	5.36821e-05	Cla001960|Cla018136|Cla003339|Cla016609|Cla018594|Cla013611|Cla019816|Cla008781|Cla002361|Cla021318
27	Glycolysis / Gluconeogenesis	csv00010	10	0.0248773	Cla021777|Cla018136|Cla021813|Cla003339|Cla016609|Cla019184|Cla013455|Cla001960|Cla013611|Cla002361
14	Alanine, aspartate and glutamate metabolism	csv00250	9	0.000725927	Cla005591|Cla018654|Cla021675|Cla022915|Cla010052|Cla013371|Cla010051|Cla008570|Cla006334
13	Circadian rhythm - plant	csv04712	8	0.000123747	Cla015691|Cla021798|Cla021797|Cla006738|Cla001700|Cla004583|Cla013514|Cla021900
15	2-Oxocarboxylic acid metabolism	csv01210	8	0.00123831	Cla016180|Cla005922|Cla015337|Cla014036|Cla010052|Cla016264|Cla010051|Cla016115
23	Pyruvate metabolism	csv00620	8	0.0150599	Cla021777|Cla021246|Cla021813|Cla019184|Cla002259|Cla020526|Cla012653|Cla012792
17	Galactose metabolism	csv00052	7	0.00531801	Cla002328|Cla017113|Cla006123|Cla017674|Cla013205|Cla023372|Cla002361
19	Terpenoid backbone biosynthesis	csv00900	7	0.00650554	Cla009347|Cla019109|Cla013358|Cla019193|Cla009346|Cla020121|Cla009348
30	Purine metabolism	csv00230	7	0.0578429	Cla012575|Cla016645|Cla019333|Cla020822|Cla008781|Cla002361|Cla009590
16	Carotenoid biosynthesis	csv00906	6	0.0031355	Cla005453|Cla016840|Cla017593|Cla009122|Cla005425|Cla000655
20	Arginine biosynthesis	csv00220	6	0.00672497	Cla016180|Cla021675|Cla014036|Cla010052|Cla010051|Cla015337
31	Glycerolipid metabolism	csv00561	6	0.0593777	Cla006603|Cla008401|Cla020565|Cla019184|Cla018433|Cla017972
35	Peroxisome	csv04146	6	0.0985058	Cla016881|Cla008570|Cla011759|Cla023447|Cla009782|Cla006334
46	Ubiquitin mediated proteolysis	csv04120	6	0.188716	Cla004256|Cla013359|Cla001700|Cla021711|Cla004583|Cla013514
50	Aminoacyl-tRNA biosynthesis	csv00970	6	0.252622	Cla006156|Cla020990|Cla021742|Cla003125|Cla007622|Cla006914
99	Ribosome	csv03010	6	0.989694	Cla010411|Cla017286|Cla021812|Cla015452|Cla018755|Cla006506
29	Ubiquinone and other terpenoid-quinone biosynthesis	csv00130	5	0.0442869	Cla009830|Cla017578|Cla017226|Cla006818|Cla010078
34	Fructose and mannose metabolism	csv00051	5	0.0754624	Cla003339|Cla001960|Cla018136|Cla006214|Cla016609
57	Cysteine and methionine metabolism	csv00270	5	0.326418	Cla012444|Cla005922|Cla017148|Cla022875|Cla004295
66	Amino sugar and nucleotide sugar metabolism	csv00520	5	0.506483	Cla009383|Cla021651|Cla013205|Cla002361|Cla009261
72	Pentose and glucuronate interconversions	csv00040	5	0.550709	Cla018594|Cla006214|Cla021445|Cla013205|Cla003939
18	Valine, leucine and isoleucine biosynthesis	csv00290	4	0.00595652	Cla018352|Cla018353|Cla016264|Cla016115
21	One carbon pool by folate	csv00670	4	0.00721494	Cla019368|Cla014088|Cla004761|Cla016577
24	Thiamine metabolism	csv00730	4	0.0161063	Cla009347|Cla009346|Cla009348|Cla016645
26	Steroid biosynthesis	csv00100	4	0.0237447	Cla004061|Cla022651|Cla005697|Cla012774
36	Tryptophan metabolism	csv00380	4	0.109131	Cla019184|Cla023447|Cla003133|Cla021813
37	Pyrimidine metabolism	csv00240	4	0.115751	Cla005591|Cla022915|Cla009590|Cla016577
40	beta-Alanine metabolism	csv00410	4	0.136613	Cla019184|Cla009405|Cla011541|Cla018654
55	Inositol phosphate metabolism	csv00562	4	0.29397	Cla014161|Cla009015|Cla015518|Cla014489
83	MAPK signaling pathway - plant	csv04016	4	0.812142	Cla021986|Cla014129|Cla023447|Cla022326
84	Endocytosis	csv04144	4	0.828928	Cla021492|Cla004677|Cla021300|Cla008912
22	Monobactam biosynthesis	csv00261	3	0.0081245	Cla012444|Cla020822|Cla005922
28	Selenocompound metabolism	csv00450	3	0.0430872	Cla020822|Cla017148|Cla014362
32	Sesquiterpenoid and triterpenoid biosynthesis	csv00909	3	0.0681336	Cla019849|Cla022651|Cla003840
39	Lysine degradation	csv00310	3	0.132896	Cla019184|Cla021813|Cla015700
42	Sulfur metabolism	csv00920	3	0.15155	Cla020822|Cla005109|Cla014443
47	Nitrogen metabolism	csv00910	3	0.211689	Cla002881|Cla021675|Cla017092
58	Ascorbate and aldarate metabolism	csv00053	3	0.330745	Cla023026|Cla019184|Cla010412
61	Arginine and proline metabolism	csv00330	3	0.407076	Cla019184|Cla017928|Cla022875
89	Plant-pathogen interaction	csv04626	3	0.891299	Cla016535|Cla016536|Cla018290
96	Phenylpropanoid biosynthesis	csv00940	3	0.967427	Cla014549|Cla017226|Cla006818
33	Lysine biosynthesis	csv00300	2	0.0684155	Cla012444|Cla005922
38	Vitamin B6 metabolism	csv00750	2	0.1178	Cla004869|Cla017988
41	Riboflavin metabolism	csv00740	2	0.144987	Cla005814|Cla019459
43	Nicotinate and nicotinamide metabolism	csv00760	2	0.159024	Cla013908|Cla017903
44	Isoquinoline alkaloid biosynthesis	csv00950	2	0.187765	Cla009405|Cla011541
45	Biosynthesis of secondary metabolites - unclassified	csv00999	2	0.187765	Cla017226|Cla006818
48	Tropane, piperidine and pyridine alkaloid biosynthesis	csv00960	2	0.217136	Cla009405|Cla011541
51	Fatty acid elongation	csv00062	2	0.276721	Cla020395|Cla006235
52	Folate biosynthesis	csv00790	2	0.276721	Cla014926|Cla016577
60	Autophagy - other	csv04136	2	0.393828	Cla001619|Cla001618
63	Propanoate metabolism	csv00640	2	0.435634	Cla021813|Cla021246
64	Mismatch repair	csv03430	2	0.449222	Cla008953|Cla019498
65	Tyrosine metabolism	csv00350	2	0.462622	Cla009405|Cla011541
69	Phenylalanine metabolism	csv00360	2	0.526616	Cla009405|Cla011541
70	Protein export	csv03060	2	0.526616	Cla022919|Cla018402
71	Citrate cycle (TCA cycle)	csv00020	2	0.538783	Cla021813|Cla004691
73	Valine, leucine and isoleucine degradation	csv00280	2	0.573967	Cla019184|Cla021813
76	alpha-Linolenic acid metabolism	csv00592	2	0.63834	Cla008520|Cla014923
87	Glycerophospholipid metabolism	csv00564	2	0.86552	Cla012356|Cla017972
88	RNA degradation	csv03018	2	0.885341	Cla002915|Cla013253
94	mRNA surveillance pathway	csv03015	2	0.90857	Cla019203|Cla020379
98	Spliceosome	csv03040	2	0.984924	Cla017573|Cla004677
100	Protein processing in endoplasmic reticulum	csv04141	2	0.990479	Cla012545|Cla004677
49	C5-Branched dibasic acid metabolism	csv00660	1	0.247189	Cla016115
53	Glucosinolate biosynthesis	csv00966	1	0.27712	Cla016115
54	Limonene and pinene degradation	csv00903	1	0.27712	Cla019184
59	Taurine and hypotaurine metabolism	csv00430	1	0.359968	Cla018654
62	Other types of O-glycan biosynthesis	csv00514	1	0.433332	Cla001538
67	Histidine metabolism	csv00340	1	0.518252	Cla019184
68	Glycosaminoglycan degradation	csv00531	1	0.518252	Cla017192
74	Butanoate metabolism	csv00650	1	0.59046	Cla018654
75	Pantothenate and CoA biosynthesis	csv00770	1	0.606755	Cla016264
77	Cutin, suberine and wax biosynthesis	csv00073	1	0.651856	Cla015582
78	ABC transporters	csv02010	1	0.679015	Cla004699
79	Linoleic acid metabolism	csv00591	1	0.704057	Cla008520
80	Diterpenoid biosynthesis	csv00904	1	0.704057	Cla002362
81	Fatty acid biosynthesis	csv00061	1	0.777306	Cla021246
82	SNARE interactions in vesicular transport	csv04130	1	0.786173	Cla010492
85	Fatty acid degradation	csv00071	1	0.845524	Cla019184
86	Proteasome	csv03050	1	0.86326	Cla007519
90	Nucleotide excision repair	csv03420	1	0.892863	Cla013359
91	Cyanoamino acid metabolism	csv00460	1	0.892863	Cla014088
92	Phosphatidylinositol signaling system	csv04070	1	0.892863	Cla009015
93	Fatty acid metabolism	csv01212	1	0.905169	Cla021246
95	Glutathione metabolism	csv00480	1	0.961263	Cla023026
97	Ribosome biogenesis in eukaryotes	csv03008	1	0.970872	Cla017840
101	RNA transport	csv03013	1	0.99691	Cla017840
	--------------------
	#Term	ID	Input number	P-Value	Input
	--------------------
	#Term	ID	Input number	P-Value	Input
	--------------------
