# Supplementary material for: Elucidation of resistance signaling and identification of powdery mildew resistant mapping loci (ClaPMR2) during watermelon-Podosphaera xanthii interaction using RNA-Seq and whole-genome resequencing approach
Source: Sci Rep. 2020 Aug 20;10:14038. doi: 10.1038/s41598-020-70932-z (PMC7441409; doi:10.1038/s41598-020-70932-z)
Supplement: Supplementary file 11 — Supplementary Table S4. [file 41598_2020_70932_MOESM11_ESM.xlsx]

## Sheet: KEGG_UP_MDR_ALL_DEGs
Elucidation of Resistance Signaling and Identification of Powdery Mildew Resistant Mapping Loci (ClaPMR2) during Watermelon-Podosphaera xanthii interaction using RNA-Seq and Whole-Genome Resequencing Approach.
Mihir Kumar Mandal, Haktan Suren, Chandrasekar Kousik
KEGG pathway analysis on upregulated DEGs in USVL677-PMS at 8DPI
Term	ID	Total DEGs	P-Value	Gene IDs
Metabolic pathways	csv01100	117	9.65324e-09	Cla010932|Cla013420|Cla008177|Cla010080|Cla006037|Cla012743|Cla019277|Cla009405|Cla022526|Cla021325|Cla021892|Cla018547|Cla021080|Cla019804|Cla017972|Cla023334|Cla013340|Cla012454|Cla021932|Cla010039|Cla013736|Cla019336|Cla003188|Cla021338|Cla003187|Cla020532|Cla016321|Cla019734|Cla018891|Cla012131|Cla008446|Cla016538|Cla012528|Cla006366|Cla003194|Cla003191|Cla011542|Cla000809|Cla022390|Cla003902…
Biosynthesis of secondary metabolites	csv01110	79	4.46072e-12	Cla010932|Cla013420|Cla003188|Cla009405|Cla017770|Cla019481|Cla018891|Cla017769|Cla019485|Cla003191|Cla018466|Cla006037|Cla014013|Cla002251|Cla012570|Cla018298|Cla016538|Cla008727|Cla012528|Cla009138|Cla006319|Cla017206|Cla016179|Cla014492|Cla003194|Cla016574|Cla022526|Cla015296|Cla003382|Cla011542|Cla009137|Cla014133|Cla012081|Cla000809|Cla014414|Cla018352|Cla003902|Cla016032|Cla015192|Cla006459…
Phenylpropanoid biosynthesis	csv00940	26	1.10289e-09	Cla012691|Cla013420|Cla014510|Cla018298|Cla008727|Cla014189|Cla017206|Cla007784|Cla003194|Cla015296|Cla003191|Cla016032|Cla019734|Cla001849|Cla003188|Cla002251|Cla013087|Cla004808|Cla002689|Cla017210|Cla018466|Cla003187|Cla014013|Cla018302|Cla003382|Cla019398
Biosynthesis of amino acids	csv01230	16	0.00238329	Cla012772|Cla016179|Cla012565|Cla014492|Cla006530|Cla018349|Cla019014|Cla016180|Cla022104|Cla019277|Cla018352|Cla003902|Cla015195|Cla016538|Cla014133|Cla006459
Carbon metabolism	csv01200	16	0.00538044	Cla010932|Cla012772|Cla021683|Cla012565|Cla021932|Cla006319|Cla011268|Cla012131|Cla018349|Cla019014|Cla004846|Cla006530|Cla018352|Cla003902|Cla023334|Cla006459
MAPK signaling pathway - plant	csv04016	15	0.000140354	Cla017196|Cla021803|Cla010322|Cla021932|Cla016199|Cla018026|Cla003005|Cla005985|Cla021525|Cla007578|Cla014129|Cla008291|Cla001623|Cla019888|Cla012847
Plant-pathogen interaction	csv04626	11	0.005623	Cla018651|Cla017196|Cla021803|Cla020738|Cla010322|Cla018026|Cla007904|Cla019156|Cla021582|Cla022413|Cla001623
Starch and sucrose metabolism	csv00500	11	0.00769905	Cla004808|Cla013340|Cla006319|Cla018466|Cla021470|Cla018891|Cla015574|Cla012081|Cla010229|Cla016574|Cla019398
Protein processing in endoplasmic reticulum	csv04141	10	0.0601265	Cla011362|Cla015124|Cla002648|Cla019960|Cla013928|Cla023261|Cla022413|Cla013509|Cla000307|Cla012790
Plant hormone signal transduction	csv04075	10	0.400528	Cla021120|Cla021525|Cla016199|Cla003005|Cla005985|Cla007578|Cla002891|Cla014129|Cla023247|Cla001623
Amino sugar and nucleotide sugar metabolism	csv00520	9	0.0194005	Cla018547|Cla006366|Cla019559|Cla006319|Cla021316|Cla004684|Cla004920|Cla004921|Cla016574
Glutathione metabolism	csv00480	8	0.0078332	Cla005408|Cla010932|Cla021338|Cla014674|Cla018614|Cla020010|Cla022390|Cla020009
Glycolysis / Gluconeogenesis	csv00010	7	0.100982	Cla004846|Cla019804|Cla006319|Cla019014|Cla006530|Cla003902|Cla006459
Spliceosome	csv03040	7	0.259268	Cla019861|Cla023480|Cla009960|Cla012505|Cla019069|Cla019839|Cla009824
Phenylalanine metabolism	csv00360	6	0.00468524	Cla014492|Cla009405|Cla011542|Cla018302|Cla018298|Cla008727
alpha-Linolenic acid metabolism	csv00592	6	0.0117397	Cla002733|Cla008517|Cla022526|Cla007650|Cla021892|Cla008520
Carbon fixation in photosynthetic organisms	csv00710	6	0.025762	Cla021683|Cla006530|Cla011268|Cla004846|Cla003902|Cla023334
Pyruvate metabolism	csv00620	6	0.045591	Cla021683|Cla011268|Cla004846|Cla019804|Cla023334|Cla006459
Isoquinoline alkaloid biosynthesis	csv00950	5	0.000778523	Cla019481|Cla009405|Cla019485|Cla011542|Cla014492
Butanoate metabolism	csv00650	5	0.00140286	Cla009138|Cla019277|Cla008590|Cla023265|Cla009137
Tyrosine metabolism	csv00350	5	0.0117925	Cla019481|Cla009405|Cla019485|Cla011542|Cla014492
beta-Alanine metabolism	csv00410	5	0.0256314	Cla009138|Cla019804|Cla009405|Cla011542|Cla009137
Alanine, aspartate and glutamate metabolism	csv00250	5	0.0415668	Cla009138|Cla015195|Cla009137|Cla012131|Cla023265
Glycine, serine and threonine metabolism	csv00260	5	0.0802641	Cla018349|Cla018352|Cla011542|Cla012565|Cla009405
Ribosome	csv03010	5	0.982168	Cla009625|Cla005950|Cla006976|Cla005686|Cla000465
Arginine biosynthesis	csv00220	4	0.0449417	Cla016180|Cla015195|Cla016179|Cla012131
Phenylalanine, tyrosine and tryptophan biosynthesis	csv00400	4	0.0638338	Cla016538|Cla014133|Cla022104|Cla014492
Ubiquinone and other terpenoid-quinone biosynthesis	csv00130	4	0.0723869	Cla013420|Cla015296|Cla002689|Cla000562
Valine, leucine and isoleucine degradation	csv00280	4	0.0814913	Cla002733|Cla019804|Cla021892|Cla008590
Ascorbate and aldarate metabolism	csv00053	4	0.091131	Cla019804|Cla004755|Cla011751|Cla021080
Cyanoamino acid metabolism	csv00460	4	0.123066	Cla018466|Cla004808|Cla022833|Cla019398
Phagosome	csv04145	4	0.184904	Cla022292|Cla019960|Cla002648|Cla012790
Peroxisome	csv04146	4	0.254542	Cla021932|Cla008590|Cla002733|Cla021892
Purine metabolism	csv00230	4	0.29859	Cla005483|Cla017814|Cla019336|Cla006459
Cysteine and methionine metabolism	csv00270	4	0.373467	Cla014414|Cla012565|Cla007101|Cla008888
Valine, leucine and isoleucine biosynthesis	csv00290	3	0.0199816	Cla018349|Cla019277|Cla018352
Biosynthesis of secondary metabolites - unclassified	csv00999	3	0.03029	Cla013420|Cla015296|Cla002689
Tropane, piperidine and pyridine alkaloid biosynthesis	csv00960	3	0.0384387	Cla009405|Cla011542|Cla014492
Flavonoid biosynthesis	csv00941	3	0.047584	Cla013420|Cla000287|Cla007294
Zeatin biosynthesis	csv00908	3	0.0576929	Cla017770|Cla017768|Cla017769
Nitrogen metabolism	csv00910	3	0.143542	Cla015195|Cla012131|Cla010066
Fatty acid degradation	csv00071	3	0.209055	Cla002733|Cla019804|Cla021892
Pentose phosphate pathway	csv00030	3	0.209055	Cla010932|Cla003902|Cla012772
DNA replication	csv03030	3	0.209055	Cla008409|Cla015137|Cla017202
2-Oxocarboxylic acid metabolism	csv01210	3	0.217675	Cla019277|Cla016179|Cla016180
Galactose metabolism	csv00052	3	0.226368	Cla006319|Cla015574|Cla010080
Pentose and glucuronate interconversions	csv00040	3	0.769343	Cla013736|Cla021325|Cla020532
Oxidative phosphorylation	csv00190	3	0.809302	Cla022292|Cla021378|Cla012743
Taurine and hypotaurine metabolism	csv00430	2	0.0572869	Cla009138|Cla009137
Brassinosteroid biosynthesis	csv00905	2	0.0956226	Cla012570|Cla012528
Biosynthesis of unsaturated fatty acids	csv01040	2	0.127886	Cla002733|Cla021892
Fatty acid elongation	csv00062	2	0.210098	Cla007470|Cla013264
Linoleic acid metabolism	csv00591	2	0.271432	Cla008520|Cla008517
Circadian rhythm - plant	csv04712	2	0.296017	Cla000287|Cla020959
Base excision repair	csv03410	2	0.344718	Cla015093|Cla008409
Tryptophan metabolism	csv00380	2	0.426901	Cla021932|Cla019804
Citrate cycle (TCA cycle)	csv00020	2	0.438213	Cla004846|Cla000809
Pyrimidine metabolism	csv00240	2	0.438213	Cla008446|Cla021365
Fructose and mannose metabolism	csv00051	2	0.534067	Cla003902|Cla006319
Nucleotide excision repair	csv03420	2	0.553797	Cla013359|Cla008409
Phosphatidylinositol signaling system	csv04070	2	0.553797	Cla010322|Cla021803
Arginine and proline metabolism	csv00330	2	0.563438	Cla019804|Cla007101
Fatty acid metabolism	csv01212	2	0.582268	Cla002733|Cla021892
Glyoxylate and dicarboxylate metabolism	csv00630	2	0.635127	Cla021932|Cla015195
Glycerolipid metabolism	csv00561	2	0.64341	Cla019804|Cla017972
Photosynthesis	csv00195	2	0.690005	Cla010005|Cla007741
RNA degradation	csv03018	2	0.81018	Cla007630|Cla019014
Endocytosis	csv04144	2	0.950007	Cla015603|Cla013242
Synthesis and degradation of ketone bodies	csv00072	1	0.181785	Cla008590
C5-Branched dibasic acid metabolism	csv00660	1	0.208697	Cla019277
Limonene and pinene degradation	csv00903	1	0.234725	Cla019804
Stilbenoid, diarylheptanoid and gingerol biosynthesis	csv00945	1	0.433687	Cla013420
One carbon pool by folate	csv00670	1	0.433687	Cla019336
Other glycan degradation	csv00511	1	0.433687	Cla012454
Histidine metabolism	csv00340	1	0.452324	Cla019804
Selenocompound metabolism	csv00450	1	0.452324	Cla008888
Thiamine metabolism	csv00730	1	0.520945	Cla008177
Pantothenate and CoA biosynthesis	csv00770	1	0.536714	Cla019277
Sphingolipid metabolism	csv00600	1	0.566714	Cla012454
Steroid biosynthesis	csv00100	1	0.566714	Cla015192
Cutin, suberine and wax biosynthesis	csv00073	1	0.580979	Cla001235
Diterpenoid biosynthesis	csv00904	1	0.633499	Cla006992
Lysine degradation	csv00310	1	0.633499	Cla019804
Mismatch repair	csv03430	1	0.710089	Cla008409
Basal transcription factors	csv03022	1	0.728875	Cla002740
N-Glycan biosynthesis	csv00510	1	0.728875	Cla010039
Protein export	csv03060	1	0.762879	Cla011362
Porphyrin and chlorophyll metabolism	csv00860	1	0.770693	Cla006037
Terpenoid backbone biosynthesis	csv00900	1	0.812461	Cla016321
Homologous recombination	csv03440	1	0.830402	Cla008409
Glycerophospholipid metabolism	csv00564	1	0.943948	Cla017972
Ribosome biogenesis in eukaryotes	csv03008	1	0.945799	Cla019270
Ubiquitin mediated proteolysis	csv04120	1	0.954178	Cla013359
mRNA surveillance pathway	csv03015	1	0.962542	Cla020513

## Sheet: KEGG_DN_MDR_ALL_DEGs
KEGG pathway analysis on upregulated DEGs in USVL677-PMS at 8DPI
Sl. No.	ID	Total DEGs	P-Value	Gene IDs
Metabolic pathways	csv01100	96	1.38773e-09	Cla010930|Cla009347|Cla011541|Cla003133|Cla021651|Cla000556|Cla019020|Cla013455|Cla007521|Cla021245|Cla021246|Cla009241|Cla006334|Cla021951|Cla009779|Cla022963|Cla016612|Cla020126|Cla004989|Cla007967|Cla007635|Cla023399|Cla016995|Cla001752|Cla003063|Cla010412|Cla005109|Cla009261|Cla010101|Cla008570|Cla018433|Cla019595|Cla014443|Cla017983|Cla022870|Cla009294|Cla022875|Cla010051|Cla010052|Cla017829…	http://www.genome.jp/kegg-bin/show_pathway?csv01100/csv:101214888%09red/csv:101213691%09red/csv:101203883%09red/csv:101210209%09red/csv:101216706%09red/csv:101214408%09red/csv:101205909%09red/csv:101204323%09red/csv:101221092%09red/csv:101211833%09red/csv:101215844%09red/csv:101207441%09red/csv:101219179%09red/csv:101208554%09red/csv:101216095%09red/csv:101208605%09red/csv:3429289%09red/csv:10122…
Biosynthesis of secondary metabolites	csv01110	52	6.65874e-07	Cla005453|Cla010930|Cla010052|Cla013546|Cla019586|Cla020126|Cla019483|Cla012541|Cla023399|Cla016847|Cla001753|Cla009347|Cla021651|Cla011541|Cla022180|Cla016609|Cla013455|Cla020425|Cla008570|Cla007521|Cla021245|Cla021246|Cla009241|Cla018352|Cla018353|Cla006334|Cla021951|Cla013985|Cla001960|Cla021813|Cla019849|Cla013371|Cla014549|Cla004989|Cla000778|Cla012169|Cla009779|Cla011077|Cla016614|Cla023447…	http://www.genome.jp/kegg-bin/show_pathway?csv01110/csv:101213691%09red/csv:101222482%09red/csv:101205859%09red/csv:101205699%09red/csv:101213570%09red/csv:101202931%09red/csv:101210209%09red/csv:101220458%09red/csv:101211829%09red/csv:101206456%09red/csv:101205576%09red/csv:101206471%09red/csv:101208819%09red/csv:101216706%09red/csv:101214250%09red/csv:101205909%09red/csv:101212510%09red/csv:101…
Carbon metabolism	csv01200	21	6.89826e-07	Cla023447|Cla002691|Cla001960|Cla021813|Cla010051|Cla021245|Cla021951|Cla010052|Cla012541|Cla016609|Cla013455|Cla006334|Cla001076|Cla008570|Cla021246|Cla018352|Cla018353|Cla016160|Cla007150|Cla003384|Cla001753	http://www.genome.jp/kegg-bin/show_pathway?csv01200/csv:101222828%09red/csv:3429289%09red/csv:101220055%09red/csv:101205909%09red/csv:101222823%09red/csv:101213570%09red/csv:101202856%09red/csv:101210209%09red/csv:101205684%09red/csv:101215670%09red/csv:101202931%09red/csv:101206456%09red/csv:101217893%09red/csv:101205576%09red/csv:101207975%09red/csv:101204323%09red/csv:101205680%09red
Starch and sucrose metabolism	csv00500	11	0.000865554	Cla021651|Cla010160|Cla002241|Cla002328|Cla004989|Cla010101|Cla016995|Cla020126|Cla009124|Cla007635|Cla010566	http://www.genome.jp/kegg-bin/show_pathway?csv00500/csv:101207009%09red/csv:101208942%09red/csv:101209914%09red/csv:101213691%09red/csv:101212688%09red/csv:101208974%09red/csv:101208605%09red/csv:101216744%09red/csv:101211461%09red/csv:101202976%09red/csv:101208819%09red
Biosynthesis of amino acids	csv01230	11	0.0172089	Cla010052|Cla013546|Cla010051|Cla016160|Cla013371|Cla016609|Cla013455|Cla016847|Cla000778|Cla018352|Cla018353	http://www.genome.jp/kegg-bin/show_pathway?csv01230/csv:101214250%09red/csv:101222828%09red/csv:101208070%09red/csv:101205909%09red/csv:101205859%09red/csv:101213570%09red/csv:101215670%09red/csv:101221092%09red/csv:101204323%09red/csv:101205680%09red
Ribosome	csv03010	11	0.19054	Cla010411|Cla016854|Cla014644|Cla021812|Cla004706|Cla019608|Cla004702|Cla021214|Cla004317|Cla006506|Cla010575	http://www.genome.jp/kegg-bin/show_pathway?csv03010/csv:101208315%09red/csv:101220073%09red/csv:101220542%09red/csv:101209393%09red/csv:101213553%09red/csv:101211246%09red/csv:101204369%09red/csv:101211930%09red/csv:101222582%09red/csv:101212088%09red/csv:101218820%09red
Carbon fixation in photosynthetic organisms	csv00710	10	1.19349e-05	Cla002691|Cla001960|Cla010051|Cla010052|Cla016609|Cla013455|Cla001076|Cla007150|Cla003384|Cla001753	http://www.genome.jp/kegg-bin/show_pathway?csv00710/csv:3429289%09red/csv:101220055%09red/csv:101213570%09red/csv:101202856%09red/csv:101215670%09red/csv:101205576%09red/csv:101204323%09red
Glyoxylate and dicarboxylate metabolism	csv00630	10	1.19349e-05	Cla023447|Cla021813|Cla010051|Cla010052|Cla012541|Cla008570|Cla001076|Cla006334|Cla003384|Cla001753	http://www.genome.jp/kegg-bin/show_pathway?csv00630/csv:3429289%09red/csv:101222823%09red/csv:101213570%09red/csv:101202931%09red/csv:101217893%09red/csv:101205684%09red/csv:101207975%09red
Glycine, serine and threonine metabolism	csv00260	10	1.52363e-05	Cla016847|Cla021813|Cla010051|Cla010052|Cla011541|Cla008570|Cla000778|Cla018352|Cla018353|Cla006334	http://www.genome.jp/kegg-bin/show_pathway?csv00260/csv:101208070%09red/csv:101205859%09red/csv:101205909%09red/csv:101222823%09red/csv:101213570%09red/csv:101213059%09red/csv:101217893%09red/csv:101207975%09red/csv:101205680%09red
Photosynthesis	csv00195	9	0.000141702	Cla007062|Cla002545|Cla001205|Cla004704|Cla007741|Cla019380|Cla008898|Cla004483|Cla001752	http://www.genome.jp/kegg-bin/show_pathway?csv00195/csv:101214408%09red/csv:101218641%09red/csv:3429270%09red/csv:101204833%09red/csv:101216095%09red/csv:101220312%09red/csv:3429375%09red/csv:101207167%09red
Circadian rhythm - plant	csv04712	8	4.11711e-06	Cla015691|Cla023010|Cla021797|Cla006738|Cla002194|Cla001700|Cla016392|Cla021900	http://www.genome.jp/kegg-bin/show_pathway?csv04712/csv:101222712%09red/csv:101214878%09red/csv:101213649%09red/csv:101212197%09red/csv:101216952%09red/csv:101208491%09red/csv:101211915%09red/csv:101214341%09red
Plant hormone signal transduction	csv04075	8	0.347715	Cla014637|Cla008212|Cla004243|Cla006021|Cla011357|Cla001623|Cla019759|Cla002873	http://www.genome.jp/kegg-bin/show_pathway?csv04075/csv:101211184%09red/csv:101219149%09red/csv:101211110%09red/csv:101213911%09red/csv:101214188%09red/csv:101206871%09red/csv:101209208%09red/csv:101212539%09red
Fructose and mannose metabolism	csv00051	7	0.000605578	Cla020782|Cla022845|Cla001960|Cla006214|Cla016609|Cla013372|Cla015877	http://www.genome.jp/kegg-bin/show_pathway?csv00051/csv:101214487%09red/csv:101221690%09red/csv:101214993%09red/csv:101221789%09red/csv:101205576%09red/csv:101204323%09red/csv:101209640%09red
Alanine, aspartate and glutamate metabolism	csv00250	7	0.0006712	Cla016614|Cla005591|Cla010051|Cla010052|Cla013371|Cla008570|Cla006334	http://www.genome.jp/kegg-bin/show_pathway?csv00250/csv:101203840%09red/csv:101218056%09red/csv:101214250%09red/csv:101213570%09red/csv:101207975%09red/csv:101217893%09red
Glycolysis / Gluconeogenesis	csv00010	7	0.0295143	Cla010930|Cla001960|Cla021813|Cla016160|Cla016609|Cla013455|Cla021951	http://www.genome.jp/kegg-bin/show_pathway?csv00010/csv:101222828%09red/csv:101205699%09red/csv:101222823%09red/csv:101215670%09red/csv:101206456%09red/csv:101205576%09red/csv:101204323%09red
Photosynthesis - antenna proteins	csv00196	5	0.000210069	Cla001764|Cla019595|Cla013826|Cla017983|Cla022963	http://www.genome.jp/kegg-bin/show_pathway?csv00196/csv:101202993%09red/csv:101204705%09red/csv:101211276%09red/csv:101208740%09red/csv:101214055%09red
Galactose metabolism	csv00052	5	0.00903164	Cla002328|Cla010955|Cla011477|Cla023372|Cla015877	http://www.genome.jp/kegg-bin/show_pathway?csv00052/csv:101203400%09red/csv:101207009%09red/csv:101215109%09red/csv:101214893%09red/csv:101214993%09red
Peroxisome	csv04146	5	0.0458813	Cla023447|Cla011759|Cla008570|Cla012541|Cla006334	http://www.genome.jp/kegg-bin/show_pathway?csv04146/csv:101205684%09red/csv:101207975%09red/csv:101205134%09red/csv:101202931%09red/csv:101217893%09red
Oxidative phosphorylation	csv00190	5	0.232796	Cla017469|Cla001752|Cla000034|Cla019380|Cla003063	http://www.genome.jp/kegg-bin/show_pathway?csv00190/csv:11123893%09red/csv:11123862%09red/csv:101214408%09red/csv:101211235%09red/csv:3429375%09red
Propanoate metabolism	csv00640	4	0.0152973	Cla021245|Cla021813|Cla021246|Cla009241	http://www.genome.jp/kegg-bin/show_pathway?csv00640/csv:101222823%09red/csv:101221248%09red/csv:101210209%09red
Tyrosine metabolism	csv00350	4	0.0181251	Cla019483|Cla013546|Cla011541|Cla021951	http://www.genome.jp/kegg-bin/show_pathway?csv00350/csv:101220458%09red/csv:101213059%09red/csv:101221092%09red/csv:101206456%09red
Tryptophan metabolism	csv00380	4	0.0265421	Cla023447|Cla003133|Cla021813|Cla009241	http://www.genome.jp/kegg-bin/show_pathway?csv00380/csv:101202931%09red/csv:101222823%09red/csv:101222350%09red/csv:101221248%09red
Porphyrin and chlorophyll metabolism	csv00860	4	0.028463	Cla023399|Cla022180|Cla013939|Cla012169	http://www.genome.jp/kegg-bin/show_pathway?csv00860/csv:101219179%09red/csv:101220615%09red/csv:101208554%09red/csv:101205768%09red
Fatty acid metabolism	csv01212	4	0.0638901	Cla021245|Cla009294|Cla021246|Cla009241	http://www.genome.jp/kegg-bin/show_pathway?csv01212/csv:101218899%09red/csv:101221248%09red/csv:101210209%09red
Pyruvate metabolism	csv00620	4	0.122986	Cla016160|Cla021813|Cla021246|Cla021245	http://www.genome.jp/kegg-bin/show_pathway?csv00620/csv:101222828%09red/csv:101222823%09red/csv:101210209%09red
Cysteine and methionine metabolism	csv00270	4	0.203155	Cla013546|Cla004295|Cla007521|Cla022875	http://www.genome.jp/kegg-bin/show_pathway?csv00270/csv:101222725%09red/csv:101221712%09red/csv:101221092%09red/csv:101215844%09red
Amino sugar and nucleotide sugar metabolism	csv00520	4	0.327917	Cla022870|Cla021651|Cla011477|Cla009261	http://www.genome.jp/kegg-bin/show_pathway?csv00520/csv:101203400%09red/csv:101219036%09red/csv:101208605%09red/csv:101214888%09red
MAPK signaling pathway - plant	csv04016	4	0.456096	Cla023447|Cla008212|Cla004243|Cla001623	http://www.genome.jp/kegg-bin/show_pathway?csv04016/csv:101214188%09red/csv:101206871%09red/csv:101202931%09red/csv:101212539%09red
Endocytosis	csv04144	4	0.477724	Cla014873|Cla021492|Cla015932|Cla010414	http://www.genome.jp/kegg-bin/show_pathway?csv04144/csv:101203242%09red/csv:101204890%09red/csv:101218255%09red/csv:101204911%09red
Isoquinoline alkaloid biosynthesis	csv00950	3	0.0143217	Cla019483|Cla013546|Cla011541	http://www.genome.jp/kegg-bin/show_pathway?csv00950/csv:101220458%09red/csv:101213059%09red/csv:101221092%09red
Carotenoid biosynthesis	csv00906	3	0.0509801	Cla005453|Cla009122|Cla009779	http://www.genome.jp/kegg-bin/show_pathway?csv00906/csv:101214535%09red/csv:101206471%09red/csv:101220226%09red
Fatty acid biosynthesis	csv00061	3	0.0712324	Cla014934|Cla021245|Cla021246	http://www.genome.jp/kegg-bin/show_pathway?csv00061/csv:101221530%09red/csv:101210209%09red
Phenylalanine metabolism	csv00360	3	0.0994905	Cla013546|Cla011541|Cla009241	http://www.genome.jp/kegg-bin/show_pathway?csv00360/csv:101213059%09red/csv:101221092%09red/csv:101221248%09red
Fatty acid degradation	csv00071	3	0.115057	Cla009241|Cla009294|Cla021951	http://www.genome.jp/kegg-bin/show_pathway?csv00071/csv:101218899%09red/csv:101221248%09red/csv:101206456%09red
Valine, leucine and isoleucine degradation	csv00280	3	0.120438	Cla000556|Cla021813|Cla009241	http://www.genome.jp/kegg-bin/show_pathway?csv00280/csv:101216988%09red/csv:101222823%09red/csv:101221248%09red
Phagosome	csv04145	3	0.229746	Cla015932|Cla014067|Cla008911	http://www.genome.jp/kegg-bin/show_pathway?csv04145/csv:101217909%09red/csv:101218255%09red/csv:101218715%09red
Glycerolipid metabolism	csv00561	3	0.229746	Cla020425|Cla015877|Cla018433	http://www.genome.jp/kegg-bin/show_pathway?csv00561/csv:101214993%09red/csv:101210503%09red/csv:101215334%09red
Inositol phosphate metabolism	csv00562	3	0.236313	Cla014161|Cla011244|Cla014489	http://www.genome.jp/kegg-bin/show_pathway?csv00562/csv:101207441%09red/csv:101202978%09red/csv:101211833%09red
Purine metabolism	csv00230	3	0.337233	Cla016614|Cla016160|Cla002756	http://www.genome.jp/kegg-bin/show_pathway?csv00230/csv:101203840%09red/csv:101212263%09red/csv:101222828%09red
Glycerophospholipid metabolism	csv00564	3	0.371052	Cla020425|Cla012695|Cla022306	http://www.genome.jp/kegg-bin/show_pathway?csv00564/csv:101215334%09red/csv:101218992%09red/csv:101218579%09red
Pentose and glucuronate interconversions	csv00040	3	0.583532	Cla022845|Cla015877|Cla006214	http://www.genome.jp/kegg-bin/show_pathway?csv00040/csv:101214993%09red/csv:101209640%09red/csv:101221690%09red
Plant-pathogen interaction	csv04626	3	0.621354	Cla010842|Cla008553|Cla001623	http://www.genome.jp/kegg-bin/show_pathway?csv04626/csv:101210877%09red/csv:101212721%09red/csv:101212539%09red
Valine, leucine and isoleucine biosynthesis	csv00290	2	0.0648887	Cla018352|Cla018353	http://www.genome.jp/kegg-bin/show_pathway?csv00290/csv:101205909%09red/csv:101205680%09red
Nicotinate and nicotinamide metabolism	csv00760	2	0.0718397	Cla013908|Cla017903	http://www.genome.jp/kegg-bin/show_pathway?csv00760/csv:101205253%09red/csv:101204002%09red
Tropane, piperidine and pyridine alkaloid biosynthesis	csv00960	2	0.101769	Cla013546|Cla011541	http://www.genome.jp/kegg-bin/show_pathway?csv00960/csv:101213059%09red/csv:101221092%09red
Sesquiterpenoid and triterpenoid biosynthesis	csv00909	2	0.109709	Cla019849|Cla000462	http://www.genome.jp/kegg-bin/show_pathway?csv00909/csv:101211697%09red/csv:101217112%09red
Thiamine metabolism	csv00730	2	0.109709	Cla009347|Cla009348	http://www.genome.jp/kegg-bin/show_pathway?csv00730/csv:101214927%09red
Folate biosynthesis	csv00790	2	0.134421	Cla007967|Cla015877	http://www.genome.jp/kegg-bin/show_pathway?csv00790/csv:101214993%09red/csv:101212510%09red
Lysine degradation	csv00310	2	0.177877	Cla021813|Cla009241	http://www.genome.jp/kegg-bin/show_pathway?csv00310/csv:101222823%09red/csv:101221248%09red
Sulfur metabolism	csv00920	2	0.195816	Cla014443|Cla005109	http://www.genome.jp/kegg-bin/show_pathway?csv00920/csv:101220567%09red/csv:101214714%09red
Arginine biosynthesis	csv00220	2	0.250646	Cla010051|Cla010052	http://www.genome.jp/kegg-bin/show_pathway?csv00220/csv:101213570%09red
Pyrimidine metabolism	csv00240	2	0.305844	Cla019020|Cla005591	http://www.genome.jp/kegg-bin/show_pathway?csv00240/csv:101218056%09red/csv:101210506%09red
Ubiquinone and other terpenoid-quinone biosynthesis	csv00130	2	0.314992	Cla013546|Cla010078	http://www.genome.jp/kegg-bin/show_pathway?csv00130/csv:101216706%09red/csv:101221092%09red
Pentose phosphate pathway	csv00030	2	0.324113	Cla001960|Cla016609	http://www.genome.jp/kegg-bin/show_pathway?csv00030/csv:101205576%09red/csv:101204323%09red
2-Oxocarboxylic acid metabolism	csv01210	2	0.333202	Cla010051|Cla010052	http://www.genome.jp/kegg-bin/show_pathway?csv01210/csv:101213570%09red
beta-Alanine metabolism	csv00410	2	0.333202	Cla011541|Cla009241	http://www.genome.jp/kegg-bin/show_pathway?csv00410/csv:101213059%09red/csv:101221248%09red
Ascorbate and aldarate metabolism	csv00053	2	0.35127	Cla010412|Cla011244	http://www.genome.jp/kegg-bin/show_pathway?csv00053/csv:101202978%09red/csv:101203883%09red
Terpenoid backbone biosynthesis	csv00900	2	0.360242	Cla009347|Cla009348	http://www.genome.jp/kegg-bin/show_pathway?csv00900/csv:101214927%09red
Arginine and proline metabolism	csv00330	2	0.412993	Cla022875|Cla016612	http://www.genome.jp/kegg-bin/show_pathway?csv00330/csv:101204085%09red/csv:101215844%09red
Ubiquitin mediated proteolysis	csv04120	2	0.67308	Cla020937|Cla001700	http://www.genome.jp/kegg-bin/show_pathway?csv04120/csv:101203062%09red/csv:101214341%09red
Phenylpropanoid biosynthesis	csv00940	2	0.923838	Cla017829|Cla014549	http://www.genome.jp/kegg-bin/show_pathway?csv00940/csv:101215428%09red/csv:101205783%09red
Monoterpenoid biosynthesis	csv00902	1	0.181418	Cla011077	http://www.genome.jp/kegg-bin/show_pathway?csv00902/csv:101222482%09red
Limonene and pinene degradation	csv00903	1	0.181418	Cla009241	http://www.genome.jp/kegg-bin/show_pathway?csv00903/csv:101221248%09red
Vitamin B6 metabolism	csv00750	1	0.295573	Cla016847	http://www.genome.jp/kegg-bin/show_pathway?csv00750/csv:101208070%09red
AGE-RAGE signaling pathway in diabetic complications	csv04933	1	0.31299	Cla008911	http://www.genome.jp/kegg-bin/show_pathway?csv04933/csv:101218715%09red
Riboflavin metabolism	csv00740	1	0.329977	Cla007967	http://www.genome.jp/kegg-bin/show_pathway?csv00740/csv:101212510%09red
Other glycan degradation	csv00511	1	0.346545	Cla004975	http://www.genome.jp/kegg-bin/show_pathway?csv00511/csv:101211186%09red
Glycosaminoglycan degradation	csv00531	1	0.362705	Cla017192	http://www.genome.jp/kegg-bin/show_pathway?csv00531/csv:101208875%09red
Butanoate metabolism	csv00650	1	0.42345	Cla009241	http://www.genome.jp/kegg-bin/show_pathway?csv00650/csv:101221248%09red
Cutin, suberine and wax biosynthesis	csv00073	1	0.478416	Cla015582	http://www.genome.jp/kegg-bin/show_pathway?csv00073/csv:101209117%09red
ABC transporters	csv02010	1	0.503905	Cla009818	http://www.genome.jp/kegg-bin/show_pathway?csv02010/csv:101209905%09red
Diterpenoid biosynthesis	csv00904	1	0.528151	Cla019586	http://www.genome.jp/kegg-bin/show_pathway?csv00904/csv:101214915%09red
Base excision repair	csv03410	1	0.594021	Cla013438	http://www.genome.jp/kegg-bin/show_pathway?csv03410/csv:101218536%09red
Phenylalanine, tyrosine and tryptophan biosynthesis	csv00400	1	0.659359	Cla013546	http://www.genome.jp/kegg-bin/show_pathway?csv00400/csv:101221092%09red
Citrate cycle (TCA cycle)	csv00020	1	0.667793	Cla021813	http://www.genome.jp/kegg-bin/show_pathway?csv00020/csv:101222823%09red
alpha-Linolenic acid metabolism	csv00592	1	0.734916	Cla009294	http://www.genome.jp/kegg-bin/show_pathway?csv00592/csv:101218899%09red
RNA degradation	csv03018	1	0.897904	Cla002915	http://www.genome.jp/kegg-bin/show_pathway?csv03018/csv:101205015%09red
mRNA surveillance pathway	csv03015	1	0.914377	Cla007594	http://www.genome.jp/kegg-bin/show_pathway?csv03015/csv:101205600%09red
RNA transport	csv03013	1	0.971711	Cla007680	http://www.genome.jp/kegg-bin/show_pathway?csv03013/csv:101219651%09red
Spliceosome	csv03040	1	0.977452	Cla018404	http://www.genome.jp/kegg-bin/show_pathway?csv03040/csv:101214972%09red
Protein processing in endoplasmic reticulum	csv04141	1	0.983754	Cla020473	http://www.genome.jp/kegg-bin/show_pathway?csv04141/csv:101204918%09red
--------------------
#Term	ID	Input number	P-Value	Input	Hyperlink
--------------------
#Term	ID	Input number	P-Value	Input	Hyperlink
--------------------

## Sheet: KEGG_UP_PMS_ALL_DEGs
KEGG pathway analysis on upregulated DEGs in USVL677-PMS at 8DPI
Sl. No.	ID	Total DEGs	P-Value	Gene IDs
Phenylpropanoid biosynthesis	csv00940	38	1.25694e-11	Cla013420|Cla014510|Cla006355|Cla018297|Cla018298|Cla018299|Cla013761|Cla017432|Cla008727|Cla014189|Cla017206|Cla015298|Cla003194|Cla015296|Cla015297|Cla003190|Cla003191|Cla012342|Cla006446|Cla016032|Cla014013|Cla018302|Cla001849|Cla007434|Cla002251|Cla013087|Cla003189|Cla003188|Cla017210|Cla002689|Cla003187|Cla019398|Cla017829|Cla016029|Cla018300|Cla006622|Cla003382|Cla016027
Plant-pathogen interaction	csv04626	32	4.76178e-11	Cla005576|Cla004431|Cla006838|Cla021803|Cla005003|Cla017994|Cla006134|Cla013424|Cla013901|Cla020469|Cla021207|Cla006308|Cla020738|Cla006517|Cla015191|Cla014936|Cla008104|Cla016954|Cla009754|Cla010322|Cla018026|Cla019156|Cla012165|Cla018064|Cla001623|Cla017196|Cla001497|Cla022413|Cla005206|Cla021582|Cla005204|Cla005202
Glutathione metabolism	csv00480	24	6.23818e-10	Cla010932|Cla009135|Cla018150|Cla018151|Cla021463|Cla018159|Cla014301|Cla021465|Cla016490|Cla014674|Cla003218|Cla022390|Cla018942|Cla005408|Cla018149|Cla018160|Cla018162|Cla000612|Cla021338|Cla001194|Cla011457|Cla018614|Cla018613|Cla021430
Biosynthesis of secondary metabolites	csv01110	101	1.14044e-08	Cla010932|Cla013420|Cla005919|Cla006970|Cla017770|Cla007400|Cla018371|Cla019804|Cla013516|Cla001149|Cla013340|Cla021932|Cla009675|Cla005390|Cla006682|Cla003188|Cla019336|Cla017768|Cla018009|Cla020207|Cla003189|Cla007434|Cla002689|Cla018891|Cla006446|Cla016321|Cla010549|Cla016287|Cla014921|Cla006622|Cla003187|Cla012570|Cla012528|Cla003194|Cla003190|Cla003191|Cla022080|Cla021185|Cla016032|Cla006459…
Metabolic pathways	csv01100	153	8.71113e-05	Cla010932|Cla013420|Cla008177|Cla013212|Cla017387|Cla018150|Cla018151|Cla006970|Cla021463|Cla018159|Cla014301|Cla017341|Cla007400|Cla018371|Cla019559|Cla021325|Cla018160|Cla018547|Cla018297|Cla019804|Cla013516|Cla001149|Cla023334|Cla013340|Cla021932|Cla003189|Cla006682|Cla007434|Cla019336|Cla018009|Cla009675|Cla003188|Cla021338|Cla002689|Cla003187|Cla006446|Cla016321|Cla010549|Cla010547|Cla012743…
Butanoate metabolism	csv00650	7	0.00051645	Cla009138|Cla005442|Cla009137|Cla008590|Cla013449|Cla005831|Cla005832
MAPK signaling pathway - plant	csv04016	18	0.00138886	Cla005985|Cla008104|Cla017196|Cla021803|Cla021550|Cla021932|Cla021207|Cla018026|Cla003005|Cla009754|Cla021525|Cla007578|Cla014129|Cla005764|Cla008291|Cla010322|Cla012165|Cla001623
Protein processing in endoplasmic reticulum	csv04141	19	0.00381443	Cla011362|Cla006349|Cla015124|Cla015125|Cla005202|Cla002648|Cla019960|Cla011902|Cla013928|Cla023261|Cla022413|Cla005031|Cla009789|Cla018221|Cla005206|Cla005204|Cla013509|Cla012790|Cla004683
Phenylalanine metabolism	csv00360	8	0.00452855	Cla013761|Cla013546|Cla018297|Cla018300|Cla018302|Cla018299|Cla018298|Cla008727
Taurine and hypotaurine metabolism	csv00430	4	0.00515381	Cla009138|Cla009137|Cla005831|Cla005832
Alanine, aspartate and glutamate metabolism	csv00250	9	0.00521019	Cla009138|Cla005442|Cla012131|Cla009137|Cla013212|Cla013449|Cla005831|Cla015195|Cla005832
Biosynthesis of secondary metabolites - unclassified	csv00999	5	0.00631481	Cla013420|Cla015296|Cla015297|Cla015298|Cla002689
Flavonoid biosynthesis	csv00941	5	0.0127154	Cla006682|Cla000287|Cla007294|Cla017432|Cla013420
Peroxisome	csv04146	10	0.0133603	Cla002733|Cla017341|Cla010768|Cla010691|Cla021932|Cla011373|Cla009135|Cla010879|Cla002944|Cla008590
alpha-Linolenic acid metabolism	csv00592	8	0.0135692	Cla002733|Cla007400|Cla014921|Cla017068|Cla007650|Cla011979|Cla002944|Cla023455
Ubiquinone and other terpenoid-quinone biosynthesis	csv00130	7	0.0175407	Cla013420|Cla015298|Cla002689|Cla015296|Cla015297|Cla013546|Cla000562
Isoquinoline alkaloid biosynthesis	csv00950	4	0.0268913	Cla013546|Cla019483|Cla019482|Cla019485
Ribosome	csv03010	27	0.0279574	Cla012674|Cla022802|Cla015071|Cla005062|Cla017307|Cla013924|Cla006976|Cla004937|Cla000465|Cla003600|Cla015443|Cla002953|Cla018989|Cla013782|Cla016854|Cla015491|Cla017744|Cla022817|Cla008658|Cla005950|Cla015267|Cla006168|Cla009062|Cla011598|Cla007827|Cla012352|Cla005209
Biosynthesis of amino acids	csv01230	18	0.0458634	Cla012772|Cla022080|Cla015737|Cla016179|Cla022104|Cla009135|Cla009061|Cla013212|Cla018371|Cla008937|Cla010549|Cla013546|Cla006970|Cla015195|Cla006459|Cla019399|Cla014133|Cla013776
Fatty acid degradation	csv00071	6	0.052092	Cla002733|Cla017341|Cla011373|Cla002944|Cla019804|Cla004686
Pentose phosphate pathway	csv00030	6	0.052092	Cla000612|Cla010932|Cla001194|Cla016490|Cla012772|Cla018371
Carbon metabolism	csv01200	19	0.0539812	Cla000612|Cla010932|Cla017387|Cla001194|Cla018371|Cla021932|Cla016490|Cla011268|Cla012131|Cla012772|Cla020400|Cla022080|Cla008937|Cla010611|Cla010549|Cla009135|Cla017090|Cla023334|Cla006459
Arginine biosynthesis	csv00220	5	0.0701909	Cla013212|Cla006970|Cla015195|Cla016179|Cla012131
Nitrogen metabolism	csv00910	5	0.0701909	Cla013212|Cla015195|Cla005106|Cla012131|Cla010066
One carbon pool by folate	csv00670	3	0.0767063	Cla019336|Cla010549|Cla010611
Phenylalanine, tyrosine and tryptophan biosynthesis	csv00400	5	0.102437	Cla013546|Cla019399|Cla014133|Cla022104|Cla013776
Porphyrin and chlorophyll metabolism	csv00860	5	0.109638	Cla020207|Cla008566|Cla011503|Cla015271|Cla005137
Circadian rhythm - plant	csv04712	4	0.11279	Cla011384|Cla002194|Cla000287|Cla018592
Thiamine metabolism	csv00730	3	0.132267	Cla008177|Cla005283|Cla000871
beta-Alanine metabolism	csv00410	5	0.132649	Cla009138|Cla019804|Cla009137|Cla005831|Cla005832
Ascorbate and aldarate metabolism	csv00053	5	0.149091	Cla014301|Cla019804|Cla000258|Cla017711|Cla011244
Glyoxylate and dicarboxylate metabolism	csv00630	6	0.159167	Cla017090|Cla021932|Cla013212|Cla020400|Cla010549|Cla015195
Zeatin biosynthesis	csv00908	3	0.170645	Cla022463|Cla017768|Cla017770
Tyrosine metabolism	csv00350	4	0.171451	Cla013546|Cla019483|Cla019482|Cla019485
Purine metabolism	csv00230	7	0.179009	Cla022621|Cla005483|Cla003218|Cla019336|Cla011442|Cla021584|Cla006459
Amino sugar and nucleotide sugar metabolism	csv00520	9	0.200206	Cla000258|Cla006366|Cla019559|Cla009857|Cla007008|Cla018547|Cla017409|Cla016574|Cla000653
Brassinosteroid biosynthesis	csv00905	2	0.207454	Cla012570|Cla012528
Protein export	csv03060	4	0.226704	Cla021824|Cla006016|Cla011362|Cla020015
Plant hormone signal transduction	csv04075	18	0.229244	Cla001651|Cla005985|Cla016899|Cla021525|Cla012536|Cla003005|Cla016039|Cla021550|Cla007578|Cla002891|Cla014129|Cla005764|Cla006646|Cla013110|Cla014721|Cla001623|Cla005808|Cla016634
Stilbenoid, diarylheptanoid and gingerol biosynthesis	csv00945	2	0.247384	Cla013420|Cla017432
Cysteine and methionine metabolism	csv00270	7	0.256183	Cla013546|Cla008937|Cla004759|Cla008888|Cla010547|Cla013516|Cla016287
Histidine metabolism	csv00340	2	0.267464	Cla019804|Cla009061
Biosynthesis of unsaturated fatty acids	csv01040	2	0.267464	Cla002944|Cla002733
Selenocompound metabolism	csv00450	2	0.267464	Cla008888|Cla021584
Valine, leucine and isoleucine degradation	csv00280	4	0.273683	Cla002944|Cla019804|Cla002733|Cla008590
Synthesis and degradation of ketone bodies	csv00072	1	0.279185	Cla008590
Flavone and flavonol biosynthesis	csv00944	1	0.279185	Cla015630
Phagosome	csv04145	5	0.303769	Cla018132|Cla019960|Cla002648|Cla012790|Cla006182
Terpenoid backbone biosynthesis	csv00900	4	0.309899	Cla005390|Cla009550|Cla016321|Cla000871
Glycine, serine and threonine metabolism	csv00260	5	0.314303	Cla019399|Cla022080|Cla008937|Cla010549|Cla015737
Phosphonate and phosphinate metabolism	csv00440	1	0.317467	Cla018071
Spliceosome	csv03040	10	0.344245	Cla022091|Cla009960|Cla023485|Cla022698|Cla016786|Cla018838|Cla018562|Cla018221|Cla020538|Cla004683
Limonene and pinene degradation	csv00903	1	0.353718	Cla019804
Ribosome biogenesis in eukaryotes	csv03008	6	0.363135	Cla002731|Cla012132|Cla006158|Cla018531|Cla019266|Cla019270
Arginine and proline metabolism	csv00330	4	0.383226	Cla006970|Cla016474|Cla014007|Cla019804
Monobactam biosynthesis	csv00261	1	0.388045	Cla021584
Pyruvate metabolism	csv00620	5	0.399499	Cla019804|Cla017387|Cla011268|Cla023334|Cla006459
Fatty acid metabolism	csv01212	4	0.407568	Cla002944|Cla017341|Cla011373|Cla002733
Pyrimidine metabolism	csv00240	3	0.444538	Cla021365|Cla014879|Cla003218
Glycolysis / Gluconeogenesis	csv00010	7	0.454855	Cla009675|Cla022080|Cla018371|Cla018009|Cla019804|Cla021185|Cla006459
Carbon fixation in photosynthetic organisms	csv00710	4	0.479104	Cla020400|Cla011268|Cla023334|Cla018371
Linoleic acid metabolism	csv00591	2	0.495508	Cla019897|Cla019899
Lysine degradation	csv00310	2	0.495508	Cla019804|Cla012172
Endocytosis	csv04144	8	0.530785	Cla011177|Cla013242|Cla020384|Cla015603|Cla011813|Cla018221|Cla001149|Cla004683
Vitamin B6 metabolism	csv00750	1	0.534211	Cla008937
Arachidonic acid metabolism	csv00590	1	0.534211	Cla011457
Fructose and mannose metabolism	csv00051	3	0.56474	Cla018371|Cla015877|Cla007008
RNA degradation	csv03018	5	0.572553	Cla010954|Cla007630|Cla015579|Cla016024|Cla011046
Phosphatidylinositol signaling system	csv04070	3	0.589221	Cla010322|Cla012165|Cla021803
Fatty acid biosynthesis	csv00061	2	0.606419	Cla017341|Cla011373
Starch and sucrose metabolism	csv00500	7	0.611183	Cla013340|Cla005753|Cla018891|Cla015574|Cla007008|Cla016574|Cla019398
SNARE interactions in vesicular transport	csv04130	2	0.620663	Cla012140|Cla006182
RNA polymerase	csv03020	2	0.673653	Cla004469|Cla000909
Tropane, piperidine and pyridine alkaloid biosynthesis	csv00960	1	0.682168	Cla013546
Tryptophan metabolism	csv00380	2	0.685922	Cla021932|Cla019804
Citrate cycle (TCA cycle)	csv00020	2	0.69781	Cla017387|Cla009135
2-Oxocarboxylic acid metabolism	csv01210	2	0.731246	Cla016179|Cla009135
Galactose metabolism	csv00052	2	0.741671	Cla015877|Cla015574
Folate biosynthesis	csv00790	1	0.744542	Cla015877
Ether lipid metabolism	csv00565	1	0.744542	Cla001149
Proteasome	csv03050	2	0.751748	Cla022466|Cla004451
Cutin, suberine and wax biosynthesis	csv00073	1	0.758122	Cla001235
ABC transporters	csv02010	1	0.783155	Cla010534
mRNA surveillance pathway	csv03015	4	0.790641	Cla020513|Cla012404|Cla018469|Cla016024
Pentose and glucuronate interconversions	csv00040	5	0.793958	Cla015103|Cla012555|Cla000258|Cla021325|Cla015877
Nucleotide excision repair	csv03420	2	0.805331	Cla000933|Cla016109
Cyanoamino acid metabolism	csv00460	2	0.805331	Cla019398|Cla010549
Sulfur metabolism	csv00920	1	0.825724	Cla021584
Glycerophospholipid metabolism	csv00564	3	0.852815	Cla001149|Cla018071|Cla005919
Base excision repair	csv03410	1	0.859942	Cla018108
Glycerolipid metabolism	csv00561	2	0.872055	Cla019804|Cla015877
Basal transcription factors	csv03022	1	0.881123	Cla004738
RNA transport	csv03013	5	0.892602	Cla006349|Cla002731|Cla019514|Cla010828|Cla016024
Photosynthesis	csv00195	2	0.901252	Cla007741|Cla013019
Aminoacyl-tRNA biosynthesis	csv00970	3	0.919216	Cla005137|Cla011443|Cla005859
Ubiquitin mediated proteolysis	csv04120	2	0.961397	Cla013158|Cla009943
Inositol phosphate metabolism	csv00562	1	0.972853	Cla011244
Oxidative phosphorylation	csv00190	1	0.999141	Cla012743
--------------------
#Term	ID	Input number	P-Value	Input
--------------------
#Term	ID	Input number	P-Value	Input
--------------------

## Sheet: KEGG_DN_PMS_ALL_DEGs
KEGG pathway analysis on upregulated DEGs in USVL677-PMS at 8DPI
Sl. No.	ID	Total DEGs	P-Value	Gene IDs
Metabolic pathways	csv01100	190	1.3342e-21	Cla005591|Cla001752|Cla003939|Cla017674|Cla003339|Cla004325|Cla017226|Cla021651|Cla000556|Cla014036|Cla006123|Cla013455|Cla009015|Cla007489|Cla021246|Cla021635|Cla023447|Cla017972|Cla016115|Cla002769|Cla015823|Cla019333|Cla017884|Cla005425|Cla013826|Cla021039|Cla008848|Cla002361|Cla002362|Cla022963|Cla003774|Cla018654|Cla019627|Cla009670|Cla016377|Cla019135|Cla020822|Cla004989|Cla007734|Cla020121…
Carbon metabolism	csv01200	43	6.09752e-14	Cla012541|Cla019368|Cla003339|Cla012653|Cla004325|Cla001754|Cla016609|Cla007150|Cla001753|Cla002691|Cla021777|Cla018136|Cla020400|Cla022677|Cla013455|Cla008570|Cla020526|Cla021246|Cla018352|Cla018353|Cla009543|Cla023447|Cla009782|Cla023464|Cla001960|Cla021813|Cla015823|Cla002259|Cla013611|Cla014088|Cla008848|Cla006334|Cla004761|Cla010051|Cla010052|Cla018594|Cla001076|Cla021318|Cla019816|Cla008781…
Photosynthesis	csv00195	24	1.19131e-12	Cla001790|Cla012670|Cla000152|Cla009814|Cla008429|Cla001752|Cla010005|Cla001205|Cla009181|Cla021635|Cla019380|Cla008898|Cla016377|Cla022333|Cla004703|Cla005429|Cla004483|Cla007062|Cla003774|Cla002545|Cla007419|Cla019799|Cla007940|Cla019423
Carbon fixation in photosynthetic organisms	csv00710	23	1.21737e-12	Cla003339|Cla012653|Cla004325|Cla001754|Cla007150|Cla001753|Cla002691|Cla018136|Cla013455|Cla016609|Cla020400|Cla020526|Cla023464|Cla001960|Cla019816|Cla008848|Cla002259|Cla010051|Cla010052|Cla001076|Cla018594|Cla003384|Cla021318
Biosynthesis of secondary metabolites	csv01110	98	1.36752e-12	Cla013358|Cla003339|Cla017226|Cla021651|Cla014036|Cla013455|Cla007489|Cla021246|Cla023447|Cla017972|Cla016115|Cla002769|Cla015823|Cla005425|Cla002361|Cla002362|Cla009670|Cla018654|Cla004989|Cla020121|Cla019816|Cla008781|Cla013500|Cla012444|Cla014923|Cla023399|Cla019379|Cla001754|Cla006235|Cla006818|Cla001753|Cla018136|Cla011541|Cla016645|Cla008570|Cla022651|Cla019849|Cla019193|Cla000655|Cla010051…
Glyoxylate and dicarboxylate metabolism	csv00630	22	7.70474e-12	Cla012541|Cla019368|Cla001754|Cla001753|Cla021777|Cla021675|Cla022677|Cla020400|Cla008570|Cla009543|Cla023447|Cla009782|Cla021813|Cla015823|Cla014088|Cla006334|Cla010051|Cla010052|Cla002881|Cla001076|Cla003384|Cla013500
Photosynthesis - antenna proteins	csv00196	12	1.74104e-09	Cla001764|Cla018600|Cla015680|Cla017983|Cla013826|Cla012368|Cla011748|Cla019105|Cla022963|Cla013483|Cla011145|Cla018117
Glycine, serine and threonine metabolism	csv00260	15	1.53626e-06	Cla012444|Cla021813|Cla010051|Cla009405|Cla010052|Cla015823|Cla011541|Cla022677|Cla019368|Cla005922|Cla008570|Cla018352|Cla018353|Cla014088|Cla006334
Starch and sucrose metabolism	csv00500	20	9.7075e-06	Cla009709|Cla021651|Cla008824|Cla002241|Cla014481|Cla002328|Cla019627|Cla017715|Cla019379|Cla016995|Cla017674|Cla007699|Cla004989|Cla013205|Cla017594|Cla009383|Cla023306|Cla010566|Cla002361|Cla010101
Porphyrin and chlorophyll metabolism	csv00860	11	1.66986e-05	Cla002769|Cla007272|Cla012169|Cla013572|Cla009670|Cla022180|Cla013939|Cla023399|Cla021704|Cla013885|Cla019109
Biosynthesis of amino acids	csv01230	25	1.92699e-05	Cla012444|Cla013371|Cla003339|Cla017148|Cla021675|Cla014036|Cla016609|Cla013455|Cla007489|Cla018352|Cla018353|Cla016115|Cla016264|Cla019816|Cla014088|Cla016180|Cla017928|Cla005922|Cla015337|Cla010052|Cla010051|Cla013500|Cla018594|Cla008781|Cla021318
Pentose phosphate pathway	csv00030	10	0.000111514	Cla001960|Cla018136|Cla003339|Cla016609|Cla018594|Cla013611|Cla019816|Cla008781|Cla002361|Cla021318
Circadian rhythm - plant	csv04712	8	0.000226249	Cla015691|Cla021798|Cla021797|Cla021900|Cla001700|Cla004583|Cla013514|Cla006738
2-Oxocarboxylic acid metabolism	csv01210	9	0.000553203	Cla016180|Cla005922|Cla015337|Cla014036|Cla010052|Cla016264|Cla010051|Cla013500|Cla016115
Galactose metabolism	csv00052	9	0.000634138	Cla002328|Cla011477|Cla017113|Cla006123|Cla017674|Cla010955|Cla023372|Cla013205|Cla002361
Alanine, aspartate and glutamate metabolism	csv00250	9	0.00134709	Cla005591|Cla018654|Cla021675|Cla022915|Cla010052|Cla013371|Cla010051|Cla008570|Cla006334
Pyruvate metabolism	csv00620	10	0.00311568	Cla021777|Cla021246|Cla021813|Cla014444|Cla019184|Cla002259|Cla020526|Cla012653|Cla014445|Cla012792
Carotenoid biosynthesis	csv00906	6	0.00482491	Cla005453|Cla016840|Cla017593|Cla009122|Cla005425|Cla000655
Valine, leucine and isoleucine biosynthesis	csv00290	4	0.00810435	Cla018352|Cla018353|Cla016264|Cla016115
One carbon pool by folate	csv00670	4	0.0097883	Cla019368|Cla014088|Cla004761|Cla016577
Arginine biosynthesis	csv00220	6	0.0101609	Cla016180|Cla021675|Cla014036|Cla010052|Cla010051|Cla015337
Terpenoid backbone biosynthesis	csv00900	7	0.0103108	Cla009347|Cla019109|Cla013358|Cla019193|Cla009346|Cla020121|Cla009348
Monobactam biosynthesis	csv00261	3	0.0103467	Cla012444|Cla020822|Cla005922
Ubiquitin mediated proteolysis	csv04120	10	0.0123027	Cla013423|Cla008256|Cla004256|Cla013359|Cla001700|Cla021711|Cla009619|Cla004583|Cla013514|Cla020937
Thiamine metabolism	csv00730	4	0.0215419	Cla009347|Cla009346|Cla009348|Cla016645
Steroid biosynthesis	csv00100	4	0.0314919	Cla004061|Cla022651|Cla005697|Cla012774
Glycerolipid metabolism	csv00561	7	0.0340176	Cla006603|Cla008401|Cla020565|Cla019184|Cla020424|Cla018433|Cla017972
Purine metabolism	csv00230	8	0.0371435	Cla012575|Cla016645|Cla019333|Cla020822|Cla008894|Cla008781|Cla002361|Cla009590
Oxidative phosphorylation	csv00190	11	0.0397575	Cla001604|Cla003774|Cla019380|Cla003740|Cla022333|Cla019135|Cla000034|Cla008334|Cla016377|Cla001752|Cla003063
Glycolysis / Gluconeogenesis	csv00010	10	0.0415651	Cla001960|Cla018136|Cla021813|Cla003339|Cla016609|Cla019184|Cla013455|Cla021777|Cla013611|Cla002361
Selenocompound metabolism	csv00450	3	0.0535695	Cla020822|Cla017148|Cla014362
Ubiquinone and other terpenoid-quinone biosynthesis	csv00130	5	0.0603254	Cla009830|Cla017578|Cla017226|Cla006818|Cla010078
Peroxisome	csv04146	7	0.0617996	Cla016881|Cla012541|Cla008570|Cla011759|Cla023447|Cla009782|Cla006334
Lysine biosynthesis	csv00300	2	0.0798105	Cla012444|Cla005922
Sesquiterpenoid and triterpenoid biosynthesis	csv00909	3	0.0838402	Cla019849|Cla022651|Cla003840
Fructose and mannose metabolism	csv00051	5	0.10055	Cla003339|Cla001960|Cla018136|Cla006214|Cla016609
Nitrogen metabolism	csv00910	4	0.100856	Cla021675|Cla002881|Cla017092|Cla022161
Vitamin B6 metabolism	csv00750	2	0.136159	Cla004869|Cla017988
Tryptophan metabolism	csv00380	4	0.137912	Cla019184|Cla023447|Cla003133|Cla021813
Pyrimidine metabolism	csv00240	4	0.145903	Cla005591|Cla022915|Cla009590|Cla016577
Plant hormone signal transduction	csv04075	16	0.150781	Cla002975|Cla018814|Cla014188|Cla008212|Cla000685|Cla022326|Cla004243|Cla021986|Cla006021|Cla001407|Cla013582|Cla000681|Cla014129|Cla007545|Cla003391|Cla007389
Lysine degradation	csv00310	3	0.160311	Cla019184|Cla015700|Cla021813
Riboflavin metabolism	csv00740	2	0.166831	Cla005814|Cla019459
beta-Alanine metabolism	csv00410	4	0.170893	Cla019184|Cla009405|Cla011541|Cla018654
Sulfur metabolism	csv00920	3	0.181934	Cla020822|Cla005109|Cla014443
Nicotinate and nicotinamide metabolism	csv00760	2	0.182578	Cla013908|Cla017903
Histidine metabolism	csv00340	2	0.198528	Cla019184|Cla013825
Isoquinoline alkaloid biosynthesis	csv00950	2	0.214634	Cla009405|Cla011541
Biosynthesis of secondary metabolites - unclassified	csv00999	2	0.214634	Cla017226|Cla006818
Tropane, piperidine and pyridine alkaloid biosynthesis	csv00960	2	0.247146	Cla009405|Cla011541
Amino sugar and nucleotide sugar metabolism	csv00520	7	0.265677	Cla021651|Cla011477|Cla009261|Cla013205|Cla009383|Cla017451|Cla002361
C5-Branched dibasic acid metabolism	csv00660	1	0.267007	Cla016115
Glucosinolate biosynthesis	csv00966	1	0.298828	Cla016115
Monoterpenoid biosynthesis	csv00902	1	0.298828	Cla011077
Limonene and pinene degradation	csv00903	1	0.298828	Cla019184
Fatty acid elongation	csv00062	2	0.312351	Cla020395|Cla006235
Folate biosynthesis	csv00790	2	0.312351	Cla014926|Cla016577
Aminoacyl-tRNA biosynthesis	csv00970	6	0.320168	Cla006156|Cla020990|Cla021742|Cla003125|Cla007622|Cla006914
Citrate cycle (TCA cycle)	csv00020	3	0.322239	Cla013500|Cla021813|Cla004691
Inositol phosphate metabolism	csv00562	4	0.351439	Cla014161|Cla009015|Cla015518|Cla014489
Valine, leucine and isoleucine degradation	csv00280	3	0.358266	Cla019184|Cla000556|Cla021813
Ascorbate and aldarate metabolism	csv00053	3	0.382145	Cla023026|Cla019184|Cla010412
Taurine and hypotaurine metabolism	csv00430	1	0.386248	Cla018654
Cysteine and methionine metabolism	csv00270	5	0.395678	Cla012444|Cla005922|Cla017148|Cla022875|Cla004295
Autophagy - other	csv04136	2	0.437624	Cla001619|Cla001618
Arachidonic acid metabolism	csv00590	1	0.46278	Cla021039
Other types of O-glycan biosynthesis	csv00514	1	0.46278	Cla001538
Arginine and proline metabolism	csv00330	3	0.463659	Cla019184|Cla017928|Cla022875
Propanoate metabolism	csv00640	2	0.481411	Cla021246|Cla021813
Mismatch repair	csv03430	2	0.495534	Cla008953|Cla019498
Tyrosine metabolism	csv00350	2	0.509409	Cla009405|Cla011541
SNARE interactions in vesicular transport	csv04130	2	0.509409	Cla010492|Cla020983
Glycosaminoglycan degradation	csv00531	1	0.550201	Cla017192
Phenylalanine metabolism	csv00360	2	0.574923	Cla009405|Cla011541
Protein export	csv03060	2	0.574923	Cla022919|Cla018402
MAPK signaling pathway - plant	csv04016	6	0.584708	Cla022326|Cla004243|Cla021986|Cla014129|Cla023447|Cla008212
Butanoate metabolism	csv00650	1	0.62341	Cla018654
Pentose and glucuronate interconversions	csv00040	5	0.629296	Cla018594|Cla006214|Cla021445|Cla013205|Cla003939
Pantothenate and CoA biosynthesis	csv00770	1	0.63977	Cla016264
Cutin, suberine and wax biosynthesis	csv00073	1	0.684714	Cla015582
alpha-Linolenic acid metabolism	csv00592	2	0.686132	Cla008520|Cla014923
ABC transporters	csv02010	1	0.71152	Cla004699
Linoleic acid metabolism	csv00591	1	0.736048	Cla008520
Diterpenoid biosynthesis	csv00904	1	0.736048	Cla002362
Glycerophospholipid metabolism	csv00564	3	0.74122	Cla012356|Cla020424|Cla017972
Endocytosis	csv04144	5	0.759323	Cla021300|Cla021492|Cla004677|Cla010414|Cla008912
Fatty acid biosynthesis	csv00061	1	0.806615	Cla021246
Plant-pathogen interaction	csv04626	4	0.820912	Cla016535|Cla016536|Cla018290|Cla010883
Phenylalanine, tyrosine and tryptophan biosynthesis	csv00400	1	0.851891	Cla007489
Protein processing in endoplasmic reticulum	csv04141	5	0.858804	Cla012545|Cla016023|Cla013423|Cla008256|Cla004677
Fatty acid degradation	csv00071	1	0.870387	Cla019184
Glutathione metabolism	csv00480	2	0.871982	Cla023026|Cla021039
Proteasome	csv03050	1	0.886575	Cla007519
Nucleotide excision repair	csv03420	1	0.913144	Cla013359
Cyanoamino acid metabolism	csv00460	1	0.913144	Cla014088
Phosphatidylinositol signaling system	csv04070	1	0.913144	Cla009015
RNA degradation	csv03018	2	0.913166	Cla002915|Cla013253
Fatty acid metabolism	csv01212	1	0.923997	Cla021246
mRNA surveillance pathway	csv03015	2	0.932518	Cla019203|Cla020379
Ribosome biogenesis in eukaryotes	csv03008	1	0.979106	Cla017840
Phenylpropanoid biosynthesis	csv00940	3	0.980067	Cla014549|Cla017226|Cla006818
RNA transport	csv03013	2	0.987062	Cla017840|Cla004730
Spliceosome	csv03040	2	0.990871	Cla017573|Cla004677
Ribosome	csv03010	6	0.995464	Cla010411|Cla017286|Cla021812|Cla015452|Cla018755|Cla006506
--------------------
#Term	ID	Input number	P-Value	Input
--------------------
#Term	ID	Input number	P-Value	Input
--------------------

## Sheet: KEGG DEGs up & dn MDR
KEGG PATHWAY			UP_MDR	DN_MDR
Metabolic pathways	csv01100	Metabolic pathways	117	96
Biosynthesis of secondary metabolites	csv01110	Biosynthesis of secondary metabolites	79	52
Phenylpropanoid biosynthesis	csv00940	Phenylpropanoid biosynthesis	26	2
Biosynthesis of amino acids	csv01230	Biosynthesis of amino acids	16	11
Carbon metabolism	csv01200	Carbon metabolism	16	21
MAPK signaling pathway - plant	csv04016	MAPK signaling pathway - plant	15	4
Plant-pathogen interaction	csv04626	Plant-pathogen interaction	11	3
Starch and sucrose metabolism	csv00500	Starch and sucrose metabolism	11	11
Protein processing in endoplasmic reticulum	csv04141	Protein processing in endoplasmic reticulum	10	1
Plant hormone signal transduction	csv04075	Plant hormone signal transduction	10	8
Amino sugar and nucleotide sugar metabolism	csv00520	Amino sugar and nucleotide sugar metabolism	9	4
Glutathione metabolism	csv00480	Glutathione metabolism	8	0
Glycolysis / Gluconeogenesis	csv00010	Glycolysis / Gluconeogenesis	7	7
Spliceosome	csv03040	Spliceosome	7	1
Phenylalanine metabolism	csv00360	Phenylalanine metabolism	6	3
alpha-Linolenic acid metabolism	csv00592	alpha-Linolenic acid metabolism	6	1
Carbon fixation in photosynthetic organisms	csv00710	Carbon fixation in photosynthetic organisms	6	10
Pyruvate metabolism	csv00620	Pyruvate metabolism	6	4
Isoquinoline alkaloid biosynthesis	csv00950	Isoquinoline alkaloid biosynthesis	5	3
Butanoate metabolism	csv00650	Butanoate metabolism	5	1
Tyrosine metabolism	csv00350	Tyrosine metabolism	5	4
beta-Alanine metabolism	csv00410	beta-Alanine metabolism	5	2
Alanine, aspartate and glutamate metabolism	csv00250	Alanine, aspartate and glutamate metabolism	5	7
Glycine, serine and threonine metabolism	csv00260	Glycine, serine and threonine metabolism	5	10
Ribosome	csv03010	Ribosome	5	11
Arginine biosynthesis	csv00220	Arginine biosynthesis	4	2
Phenylalanine, tyrosine and tryptophan biosynthesis	csv00400	Phenylalanine, tyrosine and tryptophan biosynthesis	4	1
Ubiquinone and other terpenoid-quinone biosynthesis	csv00130	Ubiquinone and other terpenoid-quinone biosynthesis	4	2
Valine, leucine and isoleucine degradation	csv00280	Valine, leucine and isoleucine degradation	4	3
Ascorbate and aldarate metabolism	csv00053	Ascorbate and aldarate metabolism	4	2
Galactose metabolism	csv00052	Galactose metabolism	3	5
Oxidative phosphorylation	csv00190	Oxidative phosphorylation	3	5
Circadian rhythm - plant	csv04712	Circadian rhythm - plant	2	8
Tryptophan metabolism	csv00380	Tryptophan metabolism	2	4
Fructose and mannose metabolism	csv00051	Fructose and mannose metabolism	2	7
Glyoxylate and dicarboxylate metabolism	csv00630	Glyoxylate and dicarboxylate metabolism	2	10
Fatty acid metabolism	csv01212	Fatty acid metabolism	2	4
Photosynthesis	csv00195	Photosynthesis	2	9

## Sheet: KEGG DEGs up & dn PMS
Sl. No	#Term	ID	UP_PMS ALL	DN_PMS ALL			UP_PMS	DN_PMS
5	Metabolic pathways	csv01100	153	190	1	Metabolic pathways	153	190
4	Biosynthesis of secondary metabolites	csv01110	101	98	2	Biosynthesis of secondary metabolites	101	98
1	Phenylpropanoid biosynthesis	csv00940	38	3	3	Phenylpropanoid biosynthesis	38	3
2	Plant-pathogen interaction	csv04626	32	4	4	Plant-pathogen interaction	32	4
18	Ribosome	csv03010	27	6	5	Ribosome	27	6
3	Glutathione metabolism	csv00480	24	2	6	Glutathione metabolism	24	2
22	Carbon metabolism	csv01200	19	43	7	Carbon metabolism	19	43
8	Protein processing in endoplasmic reticulum	csv04141	19	5	8	Protein processing in endoplasmic reticulum	19	5
19	Biosynthesis of amino acids	csv01230	18	25	9	Biosynthesis of amino acids	18	25
7	MAPK signaling pathway - plant	csv04016	18	6	10	MAPK signaling pathway - plant	18	6
39	Plant hormone signal transduction	csv04075	18	16	11	Plant hormone signal transduction	18	16
52	Spliceosome	csv03040	10	2	12	Spliceosome	10	2
14	Peroxisome	csv04146	10	7	13	Peroxisome	10	7
11	Alanine, aspartate and glutamate metabolism	csv00250	9	9	14	Alanine, aspartate and glutamate metabolism	9	9
36	Amino sugar and nucleotide sugar metabolism	csv00520	9	7	15	Amino sugar and nucleotide sugar metabolism	9	7
9	Phenylalanine metabolism	csv00360	8	2	16	Phenylalanine metabolism	8	2
15	alpha-Linolenic acid metabolism	csv00592	8	2	17	alpha-Linolenic acid metabolism	8	2
64	Endocytosis	csv04144	8	5	18	Endocytosis	8	5
60	Glycolysis / Gluconeogenesis	csv00010	7	10	19	Glycolysis / Gluconeogenesis	7	10
16	Ubiquinone and other terpenoid-quinone biosynthesis	csv00130	7	5	20	Ubiquinone and other terpenoid-quinone biosynthesis	7	5
35	Purine metabolism	csv00230	7	8	21	Purine metabolism	7	8
41	Cysteine and methionine metabolism	csv00270	7	5	22	Cysteine and methionine metabolism	7	5
71	Starch and sucrose metabolism	csv00500	7	20	23	Starch and sucrose metabolism	7	20
6	Butanoate metabolism	csv00650	7	1	24	Butanoate metabolism	7	1
21	Pentose phosphate pathway	csv00030	6	10	25	Pentose phosphate pathway	6	10
20	Fatty acid degradation	csv00071	6	1	26	Fatty acid degradation	6	1
32	Glyoxylate and dicarboxylate metabolism	csv00630	6	22	27	Glyoxylate and dicarboxylate metabolism	6	22
54	Ribosome biogenesis in eukaryotes	csv03008	6	1	28	Ribosome biogenesis in eukaryotes	6	1
85	Pentose and glucuronate interconversions	csv00040	5	5	29	Pentose and glucuronate interconversions	5	5
31	Ascorbate and aldarate metabolism	csv00053	5	3	30	Ascorbate and aldarate metabolism	5	3
23	Arginine biosynthesis	csv00220	5	6	31	Arginine biosynthesis	5	6
50	Glycine, serine and threonine metabolism	csv00260	5	15	32	Glycine, serine and threonine metabolism	5	15
26	Phenylalanine, tyrosine and tryptophan biosynthesis	csv00400	5	1	33	Phenylalanine, tyrosine and tryptophan biosynthesis	5	1
30	beta-Alanine metabolism	csv00410	5	4	34	beta-Alanine metabolism	5	4
57	Pyruvate metabolism	csv00620	5	10	35	Pyruvate metabolism	5	10
27	Porphyrin and chlorophyll metabolism	csv00860	5	11	36	Porphyrin and chlorophyll metabolism	5	11
24	Nitrogen metabolism	csv00910	5	4	37	Carbon fixation in photosynthetic organisms	4	23
13	Flavonoid biosynthesis	csv00941	5	0	38	Terpenoid backbone biosynthesis	4	7
12	Biosynthesis of secondary metabolites - unclassified	csv00999	5	2	39	Circadian rhythm - plant	4	8
93	RNA transport	csv03013	5	2	40	Galactose metabolism	2	9
68	RNA degradation	csv03018	5	2	41	Photosynthesis	2	24
48	Phagosome	csv04145	5	0	42	Glycerolipid metabolism	2	7
45	Valine, leucine and isoleucine degradation	csv00280	4	3	43	2-Oxocarboxylic acid metabolism	2	9
55	Arginine and proline metabolism	csv00330	4	3	44	Ubiquitin mediated proteolysis	2	10
34	Tyrosine metabolism	csv00350	4	2	45	Oxidative phosphorylation	1	11
10	Taurine and hypotaurine metabolism	csv00430	4	1	46	Photosynthesis - antenna proteins	0	12
61	Carbon fixation in photosynthetic organisms	csv00710	4	23	47	Carotenoid biosynthesis	0	6
49	Terpenoid backbone biosynthesis	csv00900	4	7
17	Isoquinoline alkaloid biosynthesis	csv00950	4	2
58	Fatty acid metabolism	csv01212	4	1
84	mRNA surveillance pathway	csv03015	4	2
38	Protein export	csv03060	4	2
28	Circadian rhythm - plant	csv04712	4	8
67	Fructose and mannose metabolism	csv00051	3	5
59	Pyrimidine metabolism	csv00240	3	4
89	Glycerophospholipid metabolism	csv00564	3	3
25	One carbon pool by folate	csv00670	3	4
29	Thiamine metabolism	csv00730	3	4
33	Zeatin biosynthesis	csv00908	3	0
95	Aminoacyl-tRNA biosynthesis	csv00970	3	6
69	Phosphatidylinositol signaling system	csv04070	3	1
76	Citrate cycle (TCA cycle)	csv00020	2	3
78	Galactose metabolism	csv00052	2	9
70	Fatty acid biosynthesis	csv00061	2	1
94	Photosynthesis	csv00195	2	24
63	Lysine degradation	csv00310	2	3
42	Histidine metabolism	csv00340	2	2
75	Tryptophan metabolism	csv00380	2	4
44	Selenocompound metabolism	csv00450	2	3
87	Cyanoamino acid metabolism	csv00460	2	1
91	Glycerolipid metabolism	csv00561	2	7
62	Linoleic acid metabolism	csv00591	2	1
37	Brassinosteroid biosynthesis	csv00905	2	0
40	Stilbenoid, diarylheptanoid and gingerol biosynthesis	csv00945	2	0
43	Biosynthesis of unsaturated fatty acids	csv01040	2	0
77	2-Oxocarboxylic acid metabolism	csv01210	2	9
73	RNA polymerase	csv03020	2	0
81	Proteasome	csv03050	2	1
86	Nucleotide excision repair	csv03420	2
96	Ubiquitin mediated proteolysis	csv04120	2	10
72	SNARE interactions in vesicular transport	csv04130	2	2
46	Synthesis and degradation of ketone bodies	csv00072	1	0
82	Cutin, suberine and wax biosynthesis	csv00073	1	1
98	Oxidative phosphorylation	csv00190	1	11
56	Monobactam biosynthesis	csv00261	1	3
51	Phosphonate and phosphinate metabolism	csv00440	1	0
97	Inositol phosphate metabolism	csv00562	1	4
80	Ether lipid metabolism	csv00565	1	0
66	Arachidonic acid metabolism	csv00590	1	1
65	Vitamin B6 metabolism	csv00750	1	2
79	Folate biosynthesis	csv00790	1	2
53	Limonene and pinene degradation	csv00903	1	1
88	Sulfur metabolism	csv00920	1	3
47	Flavone and flavonol biosynthesis	csv00944	1	0
74	Tropane, piperidine and pyridine alkaloid biosynthesis	csv00960	1	2
83	ABC transporters	csv02010	1	1
92	Basal transcription factors	csv03022	1	0
90	Base excision repair	csv03410	1	0
154	Fatty acid elongation	csv00062	0	2
124	Steroid biosynthesis	csv00100	0	4
105	Photosynthesis - antenna proteins	csv00196	0	12
117	Valine, leucine and isoleucine biosynthesis	csv00290	0	4
132	Lysine biosynthesis	csv00300	0	2
165	Other types of O-glycan biosynthesis	csv00514	0	1
171	Glycosaminoglycan degradation	csv00531	0	1
167	Propanoate metabolism	csv00640	0	2
150	C5-Branched dibasic acid metabolism	csv00660	0	1
141	Riboflavin metabolism	csv00740	0	2
144	Nicotinate and nicotinamide metabolism	csv00760	0	2
177	Pantothenate and CoA biosynthesis	csv00770	0	1
152	Monoterpenoid biosynthesis	csv00902	0	1
182	Diterpenoid biosynthesis	csv00904	0	1
116	Carotenoid biosynthesis	csv00906	0	6
133	Sesquiterpenoid and triterpenoid biosynthesis	csv00909	0	3
151	Glucosinolate biosynthesis	csv00966	0	1
192	Nucleotide excision repair	csv03420	0	1
168	Mismatch repair	csv03430	0	2
163	Autophagy - other	csv04136	0	2
