# Supplementary material for: Elucidation of resistance signaling and identification of powdery mildew resistant mapping loci (ClaPMR2) during watermelon-Podosphaera xanthii interaction using RNA-Seq and whole-genome resequencing approach
Source: Sci Rep. 2020 Aug 20;10:14038. doi: 10.1038/s41598-020-70932-z (PMC7441409; doi:10.1038/s41598-020-70932-z)
Supplement: Supplementary file 12 — Supplementary Table S5. [file 41598_2020_70932_MOESM12_ESM.xlsx]

## Sheet: NBS-MLO expressions
Elucidation of Resistance Signaling and Identification of Powdery Mildew Resistant Mapping Loci (ClaPMR2) during Watermelon-Podosphaera xanthii interaction using RNA-Seq and Whole-Genome Resequencing Approach.
Mihir Kumar Mandal, Haktan Suren, Chandrasekar Kousik
Sl no.	Gene ID	Description	Chromosome position	logFC-24 h	Pvalue-24 h	logFC-72 h	Pvalue-72 h	logFC-8dpi	Pvalue-8dpi
1	Cla013203	NBS1 (AHRD V1 ***- Q0H8D7_ARATH)	Chr5 : 12718782 .. 12720532 (+)	1.45868	0.0994775	1.67917	0.0521232
2	Cla017476	Nbs-lrr resistance protein (AHRD V1 *-*- B9I533_POPTR)	Chr10 : 22948466 .. 22950967 (+)	.	.	.	.	.	.
3	Cla002912	Cc-nbs-lrr resistance protein (AHRD V1 ***- B9NFN7_POPTR)	Chr10 : 21884063 .. 21885325 (+)	.	.	.	.	.	.
4	Cla017478	Nbs-lrr resistance protein (AHRD V1 ***- B9I533_POPTR); contains Interpro domain(s) IPR002182 NB-ARC	Chr10 : 22955431 .. 22957062 (+)	.	.	0.244167	0.696703	0.0575655	0.928843
5	Cla017475	Nbs-lrr resistance protein (AHRD V1 ***- B9I533_POPTR); contains Interpro domain(s) IPR002182 NB-ARC	Chr10 : 22939927 .. 22942518 (+)	.	.	.	.	.	.
6	Cla015218	Nbs-lrr resistance protein (AHRD V1 ***- B9GUP8_POPTR); contains Interpro domain(s) IPR002182 NB-ARC	Chr9 : 3429200 .. 3430883 (+)	0.0905119	0.899368	.	.	.	.
7	Cla012423	TIR-NBS-LRR disease resistance protein (AHRD V1 ***- A6YTE0_CUCME)	Chr8 : 1649146 .. 1650229 (+)	.	.	.	.	.	.
8	Cla011937	Tir-nbs-lrr resistance protein (AHRD V1 ***- B9N9N8_POPTR); contains Interpro domain(s) IPR002182 NB-ARC	Chr11 : 3833117 .. 3836951 (-)	0.497247	0.618507	.	.	1.57339	0.0787071
9	Cla006820	Cc-nbs resistance protein (AHRD V1 *-*- B9P5Z9_POPTR); contains Interpro domain(s) IPR002182 NB-ARC	Chr2 : 9989292 .. 9992234 (-)	.	.	.	.	.	.
10	Cla002924	Nbs-lrr resistance protein (AHRD V1 ***- B9I533_POPTR); contains Interpro domain(s) IPR002182 NB-ARC	Chr10 : 21745526 .. 21748738 (-)	3.41216	0.00216481	1.24263	0.372264	2.47299	0.0450659
11	Cla001168	NBS-LRR resistance protein (AHRD V1 *-*- B6E013_SOLBU); contains Interpro domain(s) IPR002182 NB-ARC	Chr10 : 4050530 .. 4052711 (-)	.	.	.	.	.	.
12	Cla000024	TIR-NBS disease resistance-like protein (AHRD V1 ***- Q2XPG7_POPTR); contains Interpro domain(s) IPR002182 NB-ARC	Chr0 : 573701 .. 575732 (-)	.	.	.	.	.	.
13	Cla007904	Cc-nbs-lrr resistance protein (AHRD V1 ***- B9NCG6_POPTR); contains Interpro domain(s) IPR002182 NB-ARC	Chr11 : 9507150 .. 9514341 (+)	1.33882	0.00172509	0.971743	0.0223565	1.90715	1.38186e-05
14	Cla015217	Cc-nbs-lrr resistance protein (AHRD V1 ***- B9GV41_POPTR); contains Interpro domain(s) IPR001611 Leucine-rich repeat	Chr9 : 3431130 .. 3432647 (+)	.	.	.	.	.	.
15	Cla021858	Cc-nbs-lrr resistance protein (AHRD V1 ***- B9NBB7_POPTR); contains Interpro domain(s) IPR002182 NB-ARC	Chr5 : 6953920 .. 6957366 (-)	1.47664	0.118708	0.263408	0.806943	0.913096	0.370139
16	Cla019863	TIR-NBS disease resistance-like protein (AHRD V1 ***- Q2XPG7_POPTR); contains Interpro domain(s) IPR000157 Toll-Interleukin receptor	Chr2 : 26383499 .. 26388744 (-)	.	.	.	.	.	.
17	Cla019857	TIR-NBS disease resistance-like protein (AHRD V1 ***- Q2XPG7_POPTR); contains Interpro domain(s) IPR000157 Toll-Interleukin receptor	Chr2 : 26432098 .. 26437657 (+)	0.30928	0.654995	0.703018	0.287816	1.38285	0.029346
18	Cla019856	TIR-NBS disease resistance-like protein (AHRD V1 ***- Q2XPG3_POPTR); contains Interpro domain(s) IPR000157 Toll-Interleukin receptor	Chr2 : 26439873 .. 26444126 (+)	.	.	.	.	.	.
19	Cla019855	TIR-NBS-LRR disease resistance protein (AHRD V1 ***- E5GB33_CUCME); contains Interpro domain(s) IPR000157 Toll-Interleukin receptor	Chr2 : 26449200 .. 26453033 (+)	.	.	.	.	.	.
20	Cla019854	TIR-NBS disease resistance-like protein (AHRD V1 ***- Q2XPH0_POPTR); contains Interpro domain(s) IPR000157 Toll-Interleukin receptor	Chr2 : 26456943 .. 26459976 (-)	.	.	.	.	.	.
21	Cla019844	Cc-nbs-lrr resistance protein (AHRD V1 ***- B9NCG6_POPTR); contains Interpro domain(s) IPR002182 NB-ARC	Chr2 : 26582380 .. 26589679 (-)	1.25333	0.0306567	0.54831	0.36788	1.02489	0.0839516
22	Cla019476	Tir-nbs resistance protein (Fragment) (AHRD V1 ***- B9HZ91_POPTR); contains Interpro domain(s) IPR000157 Toll-Interleukin receptor	Chr3 : 5614093 .. 5614783 (-)	.	.	.	.	.	.
23	Cla015258	Nbs-lrr resistance protein (AHRD V1 ***- B9GV80_POPTR); contains Interpro domain(s) IPR002182 NB-ARC	Chr9 : 3111030 .. 3115364 (-)	.	.	.	.	.	.
24	Cla015257	Cc-nbs-lrr resistance protein (AHRD V1 ***- B9HBI6_POPTR); contains Interpro domain(s) IPR002182 NB-ARC	Chr9 : 3116792 .. 3119902 (+)	.	.	.	.	.	.
25	Cla012498	TIR-NBS disease resistance-like protein (AHRD V1 *--- Q2XPG3_POPTR); contains Interpro domain(s) IPR001611 Leucine-rich repeat	Chr8 : 382947 .. 391827 (-)	.	.	.	.	.	.
26	Cla012434	Tir-nbs-lrr resistance protein (AHRD V1 ***- B9N1M5_POPTR); contains Interpro domain(s) IPR000157 Toll-Interleukin receptor	Chr8 : 1420444 .. 1427949 (-)	0.361547	0.516937	.	.	0.0928479	0.872976
27	Cla012433	TIR-NBS disease resistance-like protein (AHRD V1 ***- Q2XPG6_POPTR); contains Interpro domain(s) IPR002182 NB-ARC	Chr8 : 1530729 .. 1534838 (-)	.	.	.	.	.	.
28	Cla012432	Tir-nbs-lrr resistance protein (Fragment) (AHRD V1 ***- B9GGU2_POPTR); contains Interpro domain(s) IPR000157 Toll-Interleukin receptor	Chr8 : 1538174 .. 1538801 (-)
29	Cla012431	TIR-NBS-LRR disease resistance-like protein (AHRD V1 *--- Q1KT01_POPTR); contains Interpro domain(s) IPR002182 NB-ARC	Chr8 : 1547018 .. 1555932 (+)	.	.	.	.	.	.
30	Cla012430	TIR-NBS disease resistance-like protein (AHRD V1 ***- Q2MJQ3_9ROSI); contains Interpro domain(s) IPR002182 NB-ARC	Chr8 : 1580252 .. 1584048 (+)	.	.	.	.	.	.
31	Cla012429	Tir-nbs-lrr resistance protein (AHRD V1 *-*- B9NAW5_POPTR); contains Interpro domain(s) IPR001611 Leucine-rich repeat	Chr8 : 1584291 .. 1590699 (+)	.	.	.	.	.	.
32	Cla012428	TIR-NBS disease resistance-like protein (AHRD V1 ***- Q2XPG7_POPTR); contains Interpro domain(s) IPR000157 Toll-Interleukin receptor	Chr8 : 1595322 .. 1601397 (-)	.	.	.	.	.	.
33	Cla012425	TIR-NBS disease resistance-like protein (AHRD V1 ***- Q2XPH0_POPTR); contains Interpro domain(s) IPR000157 Toll-Interleukin receptor	Chr8 : 1641639 .. 1643644 (+)	.	.	.	.	.	.
34	Cla012424	TIR-NBS disease resistance-like protein (AHRD V1 ***- Q2XPG7_POPTR); contains Interpro domain(s) IPR000157 Toll-Interleukin receptor	Chr8 : 1647030 .. 1648988 (+)	.	.	.	.	.	.
35	Cla011771	Tir-nbs-lrr resistance protein (Fragment) (AHRD V1 ***- B9GMS9_POPTR); contains Interpro domain(s) IPR000157 Toll-Interleukin receptor	Chr7 : 10380336 .. 10382885 (-)
36	Cla011433	Tir-nbs resistance protein (AHRD V1 **-- B9GWT3_POPTR); contains Interpro domain(s) IPR000157 Toll-Interleukin receptor	Chr1 : 2330815 .. 2333814 (-)	2.25885	0.0143577	1.71818	0.0746079	1.67244	0.0895027
37	Cla010834	Cc-nbs-lrr resistance protein (AHRD V1 ***- B9NBB7_POPTR); contains Interpro domain(s) IPR002182 NB-ARC	Chr7 : 30256839 .. 30260099 (-)	.	.	.	.	.	.
38	Cla010833	Cc-nbs-lrr resistance protein (AHRD V1 ***- B9NBB7_POPTR); contains Interpro domain(s) IPR002182 NB-ARC	Chr7 : 30251502 .. 30254738 (+)	.	.	0.112056	0.866648	.	.
39	Cla010826	NBS/LRR resistance protein-like protein (Fragment) (AHRD V1 *-*- Q945Y6_THECC); contains Interpro domain(s) IPR002182 NB-ARC	Chr7 : 30211275 .. 30212050 (-)	.	.	.	.	.	.
40	Cla006813	Cc-nbs-lrr resistance protein (AHRD V1 ***- B9NBB7_POPTR); contains Interpro domain(s) IPR002182 NB-ARC	Chr2 : 9860817 .. 9862469 (+)	.	.	.	.	.	.
41	Cla006803	Cc-nbs-lrr resistance protein (AHRD V1 ***- B9NBB7_POPTR); contains Interpro domain(s) IPR002182 NB-ARC	Chr2 : 9631689 .. 9634916 (+)	.	.	.	.	.	.
42	Cla003654	Disease resistance protein (CC-NBS-LRR) (AHRD V1 *-*- E1UHL5_MUSBA); contains Interpro domain(s) IPR001611 Leucine-rich repeat	Chr1 : 5753681 .. 5755687 (-)	.	.	.	.	.	.
43	Cla003652	NBS/LRR resistance protein-like protein (Fragment) (AHRD V1 ***- Q945Z3_THECC); contains Interpro domain(s) IPR002182 NB-ARC	Chr1 : 5741726 .. 5742592 (+)	.	.	.	.	0.810149	0.105972
44	Cla003651	Cc-nbs-lrr resistance protein (AHRD V1 *--- B9GWK7_POPTR); contains Interpro domain(s) IPR002182 NB-ARC	Chr1 : 5737988 .. 5740048 (-)	.	.	.	.	0.000441058	0.99963
45	Cla002913	Cc-nbs-lrr resistance protein (AHRD V1 ***- B9NBB7_POPTR); contains Interpro domain(s) IPR002182 NB-ARC	Chr10 : 21882174 .. 21883565 (+)	.	.	.	.	.	.
46	Cla002282	Cc-nbs-lrr resistance protein (AHRD V1 ***- B9NCG3_POPTR); contains Interpro domain(s) IPR002182 NB-ARC	Chr7 : 1381169 .. 1385954 (-)	.	.	.	.	.	.
47	Cla002280	Cc-nbs-lrr resistance protein (AHRD V1 ***- B9NCG3_POPTR); contains Interpro domain(s) IPR002182 NB-ARC	Chr7 : 1370278 .. 1374401 (-)	0.381707	0.277081	0.0144619	0.967518	0.255007	0.471056
48	Cla001017	Cc-nbs-lrr resistance protein (AHRD V1 ***- B9NBB7_POPTR); contains Interpro domain(s) IPR002182 NB-ARC	Chr8 : 11759681 .. 11762959 (+)	.	.	.	.	.	.
49	Cla012439	TIR-NBS-LRR disease resistance-like protein (AHRD V1 ***- Q1KT02_POPBA); contains Interpro domain(s) IPR000157 Toll-Interleukin receptor	Chr8 : 1331566 .. 1335184 (-)	.	.	.	.	.	.
50	Cla016986	TIR-NBS-LRR disease resistance-like protein (AHRD V1 **-- Q1KT01_POPTR); contains Interpro domain(s) IPR000157 Toll-Interleukin receptor	Chr10 : 21332030 .. 21336749 (+)	1.0319	0.0685764	.	.	.	.
51	Cla012427	TIR-NBS-LRR disease resistance-like protein (AHRD V1 ***- Q1KT02_POPBA); contains Interpro domain(s) IPR000157 Toll-Interleukin receptor	Chr8 : 1609802 .. 1613337 (+)	.	.	1.07667	0.188982	1.20089	0.142477
52	Cla007937	TIR-NBS-LRR disease resistance-like protein (AHRD V1 ***- Q1KT02_POPBA); contains Interpro domain(s) IPR000157 Toll-Interleukin receptor	Chr11 : 8764524 .. 8779874 (+)	1.0004	0.00446848	.	.	.	.
53	Cla001821	Disease resistance associated protein (Fragment) (AHRD V1 *--- Q2VWL9_PICAB); contains Interpro domain(s) IPR002182 NB-ARC	Chr1 : 26529719 .. 26532585 (+)	.	.	.	.	.	.
54	Cla020705	Disease resistance protein (Fragment) (AHRD V1 *-*- Q19EQ0_ARATH); contains Interpro domain(s) IPR002182 NB-ARC	Chr5 : 27501959 .. 27505144 (-)	0.50206	0.100112	1.11886	0.000502691
55	Cla004428	Nucleoside-triphosphatase/ nucleotide binding protein (AHRD V1 **-* D7ML91_ARALL); contains Interpro domain(s) IPR000157 Toll-Interleukin receptor	Chr10 : 4909801 .. 4912749 (-)	.	.	.	.	.	.
56	Cla019831 -ClaPMR2	Disease resistance protein (AHRD V1 **-- D1GED1_BRARP); contains Interpro domain(s) IPR002182 NB-ARC	Chr2 : 26750001 .. 26753327 (-)	.	.	.	.	1.10238	0.0132156
57	Cla003649	Disease resistance protein (Fragment) (AHRD V1 *--- Q19E53_ARATH); contains Interpro domain(s) IPR001611 Leucine-rich repeat	Chr1 : 5726314 .. 5730209 (-)	.	.	.	.	.	.
58	Cla021922	MLO-like protein 3 (AHRD V1 ***- C6EWE6_VITVI); contains Interpro domain(s) IPR004326 Mlo-related protein	Chr8 : 18595529 .. 18602729 (-)	.	.	.	.	.	.
59	Cla008904	MLO-like protein 4 (AHRD V1 ***- B6TXU3_MAIZE); contains Interpro domain(s) IPR004326 Mlo-related protein	Chr10 : 1653579 .. 1658083 (+)	1.18617	0.0277105	1.36499	0.0103506	0.148505	0.802448
60	Cla008957	MLO-like protein 3 (AHRD V1 ***- C6EWE6_VITVI); contains Interpro domain(s) IPR004326 Mlo-related protein	Chr10 : 2111002 .. 2115447 (+)	.	.	0.113285	0.816362	.	.
61	Cla014358	MLO-like protein 3 (AHRD V1 ***- C6EWE6_VITVI); contains Interpro domain(s) IPR004326 Mlo-related protein	Chr1 : 30219805 .. 30224416 (+)	0.635703	0.145352	0.0622365	0.888316	0.129481	0.772252
62	Cla013018	MLO-like protein 4 (AHRD V1 ***- B6TXU3_MAIZE); contains Interpro domain(s) IPR004326 Mlo-related protein	Chr5 : 9933636 .. 9940279 (+)	.	.	.	.	.	.
63	Cla009651	MLO-like protein 6 (AHRD V1 ***- C6EWE7_VITVI); contains Interpro domain(s) IPR004326 Mlo-related protein	Chr1 : 31835176 .. 31838969 (-)	0.218401	0.596458	0.779283	0.0532322	0.168234	0.686316
64	Cla005046	MLO-like protein 3 (AHRD V1 ***- C6EWE6_VITVI); contains Interpro domain(s) IPR004326 Mlo-related protein	Chr3 : 2495094 .. 2505046 (+)	.	.	1.89585	0.0115649	0.155762	0.861586
65	Cla008753	MLO-like protein 3 (AHRD V1 ***- C6EWE6_VITVI); contains Interpro domain(s) IPR004326 Mlo-related protein	Chr2 : 31285860 .. 31292414 (+)	1.94469	0.040219	1.89916	0.0452312	2.78731	0.00168671
66	Cla002071	MLO-like protein 9 (AHRD V1 ***- C6EWF1_VITVI); contains Interpro domain(s) IPR004326 Mlo-related protein	Chr2 : 17236517 .. 17243715 (+)	.	.	.	.	.	.
67	Cla020573	MLO-like protein 3 (AHRD V1 ***- C6EWE6_VITVI); contains Interpro domain(s) IPR004326 Mlo-related protein	Chr5 : 28571945 .. 28576038 (+)	0.0208616	0.958413	0.55526	0.167567	0.556019	0.167871
68	Cla006975	MLO-like protein 1 (AHRD V1 ***- C6EWE5_VITVI); contains Interpro domain(s) IPR004326 Mlo-related protein	Chr6 : 505115 .. 511144 (+)	.	.	.	.	0.0580313	0.883518
69	Cla005044	MLO-like protein 3 (AHRD V1 ***- C6EWE6_VITVI); contains Interpro domain(s) IPR004326 Mlo-related protein	Chr3 : 2439989 .. 2449062 (-)	1.79641	0.0213669	2.42712	0.00115085	2.05787	0.00760778
70	Cla023394	MLO-like protein 14 (AHRD V1 ***- B6SWK8_MAIZE); contains Interpro domain(s) IPR004326 Mlo-related protein	Chr11 : 20291073 .. 20298062 (-)	.	.	.	.	.	.
71	Cla010381	MLO-like protein 14 (AHRD V1 ***- B6SWK8_MAIZE); contains Interpro domain(s) IPR004326 Mlo-related protein	Chr9 : 31045444 .. 31051813 (+)			0.186182	0.861823	0.744305	0.459478
