# Supplementary material for: Elucidation of resistance signaling and identification of powdery mildew resistant mapping loci (ClaPMR2) during watermelon-Podosphaera xanthii interaction using RNA-Seq and whole-genome resequencing approach
Source: Sci Rep. 2020 Aug 20;10:14038. doi: 10.1038/s41598-020-70932-z (PMC7441409; doi:10.1038/s41598-020-70932-z)
Supplement: Supplementary file 13 — Supplementary Table S6. [file 41598_2020_70932_MOESM13_ESM.xlsx]

## Sheet: Sheet1
Elucidation of Resistance Signaling and Identification of Powdery Mildew Resistant Mapping Loci (ClaPMR2) during Watermelon-Podosphaera xanthii interaction using RNA-Seq and Whole-Genome Resequencing Approach.
Mihir Kumar Mandal, Haktan Suren, Chandrasekar Kousik
Common genes upregulated in MDR at 24 h, 72 h and 8 dpi			Common genes downregulated in PMS at 24 h, 72 h and 8 dpi			Common genes downregulated in PMS at 24 h, 72 h and 8 dpi while upregulated in MDR at 8 dpi
Sl no.	Gene ID	Description	Sl no.	Gene ID	Description	Sl no.	Gene ID	Description
1	Cla008727		1	Cla021809		1	Cla018352
2	Cla022104		2	Cla013371		2	Cla016180
3	Cla005613		3	Cla009261		3	Cla007029
4	Cla013087		4	Cla005038
5	Cla008711		5	Cla002254
6	Cla021525		6	Cla011295
7	Cla017037		7	Cla015799
8	Cla021981		8	Cla022601
9	Cla016932		9	Cla015927
10	Cla006692		10	Cla009709
11	Cla017373		11	Cla017592
12	Cla021980		12	Cla004462
13	Cla016053		13	Cla002485
14	Cla021325
15	Cla020533
16	Cla018979
17	Cla010665
18	Cla013290
19	Cla013289
20	Cla018507
21	Cla011362
22	Cla021984
23	Cla012790
24	Cla015453
25	Cla011807
26	Cla004164
27	Cla003180
28	Cla016417
29	Cla018482
30	Cla012654
31	Cla007393
