# Supplementary material for: Elucidation of resistance signaling and identification of powdery mildew resistant mapping loci (ClaPMR2) during watermelon-Podosphaera xanthii interaction using RNA-Seq and whole-genome resequencing approach
Source: Sci Rep. 2020 Aug 20;10:14038. doi: 10.1038/s41598-020-70932-z (PMC7441409; doi:10.1038/s41598-020-70932-z)
Supplement: Supplementary file 14 — Supplementary Table S7.1. [file 41598_2020_70932_MOESM14_ESM.txt]

Elucidation of Resistance Signaling and Identification of Powdery Mildew Resistant Mapping Loci (ClaPMR2) during Watermelon-Podosphaera xanthii interaction using RNA-Seq and Whole-Genome Resequencing Approach. 
Mihir Kumar Mandal, Haktan Suren, Chandrasekar Kousik


Level	GO ID	Term	Type	NodeScore	%Seq	#Seqs	Sequences
5	GO:0009791	post-embryonic development	Biological Process	170.48	27.6	146	Cla022816, Cla020879, Cla011362, Cla019888, Cla009682, Cla017745, Cla015603, Cla003180, Cla016495, Cla016257, Cla006459, Cla003103, Cla008517, Cla010822, Cla009727, Cla019085, Cla021059, Cla020641, Cla004392, Cla014070, Cla020368, Cla002251, Cla003187, Cla005884, Cla002891, Cla007784, Cla003188, Cla015731, Cla016546, Cla007790, Cla003191, Cla019134, Cla017196, Cla003748, Cla014129, Cla000517, Cla015453, Cla005535, Cla001335, Cla020871, Cla008520, Cla003590, Cla003194, Cla007671, Cla022413, Cla023342, Cla008291, Cla020738, Cla017206, Cla008053, Cla019069, Cla017202, Cla001783, Cla022081, Cla007644, Cla005982, Cla014464, Cla015950, Cla019758, Cla013890, Cla006161, Cla008185, Cla012565, Cla017972, Cla003179, Cla013928, Cla000465, Cla008502, Cla015367, Cla021803, Cla020959, Cla016574, Cla015124, Cla001881, Cla020288, Cla009643, Cla021773, Cla022623, Cla007065, Cla006010, Cla008711, Cla006530, Cla014320, Cla019734, Cla008284, Cla006939, Cla019699, Cla017036, Cla017797, Cla017037, Cla016224, Cla001254, Cla005698, Cla007239, Cla013509, Cla011448, Cla015805, Cla004361, Cla021120, Cla014719, Cla007630, Cla006025, Cla014894, Cla012351, Cla000809, Cla013285, Cla019547, Cla018614, Cla014492, Cla017925, Cla010336, Cla018574, Cla012633, Cla014414, Cla006906, Cla019269, Cla009629, Cla021590, Cla021470, Cla003005, Cla005669, Cla012505, Cla020141, Cla003365, Cla006992, Cla006234, Cla019559, Cla019839, Cla022668, Cla002957, Cla010223, Cla013457, Cla016562, Cla018501, Cla010066, Cla014267, Cla016048, Cla023481, Cla023088, Cla013969, Cla023247, Cla020499, Cla022831, Cla021582, Cla005950, Cla006366
4	GO:0044711	single-organism biosynthetic process	Biological Process	142	26.84	142	Cla020879, Cla013264, Cla012691, Cla012570, Cla016538, Cla019804, Cla003180, Cla002648, Cla014510, Cla013420, Cla008517, Cla006459, Cla021173, Cla005483, Cla014070, Cla004392, Cla006692, Cla002251, Cla007784, Cla022526, Cla021316, Cla011810, Cla015173, Cla014129, Cla000517, Cla015296, Cla015176, Cla019258, Cla006745, Cla005657, Cla008888, Cla001335, Cla004846, Cla008520, Cla007671, Cla008291, Cla013087, Cla017206, Cla018891, Cla014579, Cla016199, Cla012826, Cla018492, Cla008177, Cla005982, Cla014101, Cla014189, Cla018547, Cla011071, Cla021657, Cla010665, Cla017210, Cla018026, Cla012565, Cla018302, Cla017972, Cla008509, Cla007650, Cla020055, Cla018352, Cla016053, Cla013986, Cla012654, Cla015364, Cla016574, Cla011165, Cla012772, Cla016179, Cla001881, Cla006657, Cla010229, Cla002733, Cla012528, Cla022104, Cla021773, Cla007101, Cla022623, Cla006010, Cla021892, Cla006530, Cla007074, Cla007470, Cla010080, Cla006939, Cla019336, Cla017797, Cla000287, Cla016180, Cla021080, Cla008727, Cla008320, Cla008446, Cla021365, Cla012351, Cla000809, Cla015984, Cla014133, Cla017768, Cla019547, Cla014932, Cla017769, Cla022833, Cla014492, Cla016957, Cla016032, Cla011268, Cla018298, Cla014414, Cla015981, Cla021590, Cla021470, Cla006755, Cla003005, Cla020141, Cla006992, Cla018349, Cla016567, Cla018502, Cla015358, Cla015359, Cla019834, Cla017814, Cla019398, Cla017373, Cla019277, Cla015195, Cla017770, Cla017772, Cla016321, Cla018501, Cla016048, Cla014267, Cla017774, Cla005315, Cla023481, Cla001235, Cla002689, Cla019153, Cla015192, Cla022390, Cla022951, Cla021984
3	GO:0044710	single-organism metabolic process	Biological Process	396	36.29	192	Cla020879, Cla013264, Cla011362, Cla012691, Cla012570, Cla009682, Cla008230, Cla016538, Cla019804, Cla008590, Cla003180, Cla002648, Cla014510, Cla013420, Cla008517, Cla006459, Cla021173, Cla009846, Cla005408, Cla005483, Cla014070, Cla004392, Cla006692, Cla002251, Cla007784, Cla000472, Cla022526, Cla007790, Cla021316, Cla020349, Cla002659, Cla011810, Cla015173, Cla003902, Cla019014, Cla014129, Cla000517, Cla015296, Cla015176, Cla001849, Cla019258, Cla006745, Cla005657, Cla008888, Cla001335, Cla004846, Cla008520, Cla007671, Cla004684, Cla008291, Cla013087, Cla017206, Cla018891, Cla014579, Cla016199, Cla004808, Cla012826, Cla022081, Cla018492, Cla006319, Cla008177, Cla020621, Cla005982, Cla006037, Cla014101, Cla014189, Cla018547, Cla013890, Cla011071, Cla021657, Cla010665, Cla017210, Cla018026, Cla012565, Cla013135, Cla018302, Cla017972, Cla003179, Cla008509, Cla010932, Cla007650, Cla009953, Cla020055, Cla014674, Cla012131, Cla013340, Cla006093, Cla018352, Cla016053, Cla013986, Cla012654, Cla010353, Cla015364, Cla016574, Cla011165, Cla012772, Cla016179, Cla001881, Cla006657, Cla004755, Cla010229, Cla002733, Cla012528, Cla022104, Cla021773, Cla007101, Cla022623, Cla006010, Cla006379, Cla021892, Cla006530, Cla019734, Cla007074, Cla007470, Cla010080, Cla006939, Cla019336, Cla017797, Cla000562, Cla000287, Cla016180, Cla021080, Cla008727, Cla009137, Cla009138, Cla008320, Cla005691, Cla008446, Cla023265, Cla021365, Cla023146, Cla012351, Cla000809, Cla015984, Cla014133, Cla017768, Cla019547, Cla018614, Cla014932, Cla017769, Cla022833, Cla014492, Cla016957, Cla016032, Cla011268, Cla018298, Cla014414, Cla015981, Cla017884, Cla021590, Cla021470, Cla022043, Cla006755, Cla003005, Cla020141, Cla006992, Cla003365, Cla018349, Cla016567, Cla018502, Cla015358, Cla015359, Cla019834, Cla017814, Cla021338, Cla007294, Cla012081, Cla010742, Cla019398, Cla017373, Cla019277, Cla015195, Cla017770, Cla010222, Cla017772, Cla016321, Cla018501, Cla010066, Cla016048, Cla014267, Cla017774, Cla005315, Cla023481, Cla001235, Cla002689, Cla019153, Cla015192, Cla022390, Cla022951, Cla021984, Cla020499, Cla006366
6	GO:0061458	reproductive system development	Biological Process	15.12	13.04	69	Cla022816, Cla020879, Cla019888, Cla017745, Cla003180, Cla016495, Cla003103, Cla008517, Cla019085, Cla021773, Cla014070, Cla020368, Cla006010, Cla003187, Cla008711, Cla006530, Cla007784, Cla003188, Cla015731, Cla007790, Cla008284, Cla003191, Cla003748, Cla006939, Cla015453, Cla017797, Cla001254, Cla005535, Cla005698, Cla007239, Cla001335, Cla011448, Cla020871, Cla008520, Cla003590, Cla003194, Cla022413, Cla014719, Cla006025, Cla000809, Cla008291, Cla013285, Cla020738, Cla019547, Cla017206, Cla008053, Cla018574, Cla012633, Cla006906, Cla014414, Cla019269, Cla009629, Cla001783, Cla021470, Cla012505, Cla005982, Cla006992, Cla019758, Cla016562, Cla018501, Cla016048, Cla017972, Cla003179, Cla023481, Cla023088, Cla000465, Cla022831, Cla008502, Cla021582
4	GO:0050794	regulation of cellular process	Biological Process	48	15.12	80	Cla020879, Cla011483, Cla013340, Cla020959, Cla021525, Cla019960, Cla002648, Cla014237, Cla001881, Cla003103, Cla018191, Cla010229, Cla002733, Cla009405, Cla019085, Cla010822, Cla021773, Cla020368, Cla006692, Cla005884, Cla021892, Cla014320, Cla015137, Cla017952, Cla015613, Cla015615, Cla017196, Cla014129, Cla000517, Cla019699, Cla010001, Cla017797, Cla001254, Cla005657, Cla005613, Cla005698, Cla001335, Cla010712, Cla020871, Cla014716, Cla013190, Cla008320, Cla004361, Cla022055, Cla012351, Cla012790, Cla020738, Cla010336, Cla014579, Cla016199, Cla018059, Cla011542, Cla014575, Cla021470, Cla005985, Cla003005, Cla012308, Cla005669, Cla006319, Cla006913, Cla002470, Cla023337, Cla022045, Cla013890, Cla017814, Cla011071, Cla014868, Cla019156, Cla017010, Cla010223, Cla018501, Cla014267, Cla003256, Cla023088, Cla000465, Cla023247, Cla021984, Cla022831, Cla007578, Cla006764
2	GO:0065007	biological regulation	Biological Process	22.39	19.85	105	Cla020879, Cla022816, Cla011483, Cla002648, Cla014237, Cla003103, Cla019085, Cla010822, Cla020368, Cla006692, Cla005884, Cla015613, Cla015615, Cla017196, Cla014129, Cla000517, Cla005657, Cla004963, Cla001335, Cla010712, Cla020871, Cla012790, Cla020738, Cla017206, Cla019069, Cla014579, Cla016199, Cla014575, Cla005744, Cla002632, Cla005985, Cla012308, Cla006319, Cla002470, Cla023337, Cla013890, Cla011071, Cla021932, Cla014868, Cla011751, Cla013928, Cla000465, Cla018876, Cla013340, Cla020959, Cla021525, Cla002846, Cla019960, Cla001881, Cla018191, Cla010229, Cla002733, Cla009405, Cla013737, Cla021773, Cla021892, Cla014320, Cla015137, Cla017952, Cla008284, Cla010005, Cla019699, Cla010001, Cla017797, Cla001254, Cla005613, Cla007239, Cla005698, Cla013509, Cla011448, Cla014716, Cla013190, Cla008320, Cla004361, Cla014719, Cla022055, Cla006025, Cla012351, Cla013285, Cla010336, Cla018059, Cla011542, Cla021470, Cla003005, Cla010724, Cla005669, Cla006913, Cla022045, Cla009990, Cla019839, Cla017814, Cla017010, Cla019156, Cla010223, Cla018501, Cla014267, Cla023481, Cla003256, Cla023088, Cla003538, Cla023247, Cla021984, Cla022831, Cla007578, Cla006764
4	GO:0006725	cellular aromatic compound metabolic process	Biological Process	79.1	23.63	125	Cla020879, Cla011362, Cla016417, Cla020513, Cla002648, Cla016495, Cla003103, Cla006459, Cla009729, Cla005483, Cla003062, Cla021059, Cla020368, Cla006692, Cla005884, Cla009960, Cla000472, Cla002891, Cla007790, Cla021316, Cla020349, Cla003748, Cla003902, Cla019014, Cla012743, Cla000517, Cla015453, Cla001335, Cla008409, Cla010712, Cla020871, Cla023342, Cla004684, Cla017206, Cla019069, Cla019861, Cla018651, Cla016199, Cla017202, Cla001783, Cla005985, Cla010922, Cla009824, Cla006319, Cla018492, Cla005982, Cla014101, Cla018547, Cla018026, Cla017213, Cla003179, Cla004029, Cla010932, Cla020295, Cla008468, Cla013340, Cla020959, Cla021525, Cla002846, Cla011165, Cla012772, Cla001881, Cla010229, Cla013737, Cla021773, Cla009643, Cla007101, Cla006530, Cla015137, Cla008284, Cla011292, Cla015812, Cla000713, Cla013359, Cla006939, Cla019336, Cla019699, Cla015013, Cla017797, Cla016224, Cla005613, Cla005698, Cla015093, Cla011448, Cla008320, Cla014719, Cla008446, Cla006025, Cla020397, Cla021365, Cla013285, Cla005381, Cla014932, Cla017925, Cla010336, Cla011268, Cla012633, Cla006906, Cla018059, Cla009629, Cla004458, Cla008019, Cla009625, Cla012505, Cla008376, Cla022045, Cla013055, Cla018502, Cla019839, Cla017814, Cla001190, Cla017373, Cla010864, Cla010223, Cla016562, Cla018501, Cla014267, Cla003256, Cla023481, Cla001116, Cla019153, Cla023480, Cla023247, Cla021984, Cla007578
2	GO:0023052	signaling	Biological Process	29.52	15.31	81	Cla020879, Cla011483, Cla013340, Cla020959, Cla021525, Cla019960, Cla002648, Cla014237, Cla001881, Cla003103, Cla018191, Cla010229, Cla002733, Cla009405, Cla019085, Cla010822, Cla021773, Cla020368, Cla006692, Cla005884, Cla021892, Cla014320, Cla015137, Cla017952, Cla015613, Cla015615, Cla017196, Cla014129, Cla000517, Cla019699, Cla010001, Cla017797, Cla001254, Cla005657, Cla005613, Cla005698, Cla001335, Cla010712, Cla020871, Cla014716, Cla013190, Cla008320, Cla004361, Cla022055, Cla012351, Cla012790, Cla020738, Cla022833, Cla010336, Cla014579, Cla016199, Cla018059, Cla011542, Cla014575, Cla021470, Cla005985, Cla003005, Cla012308, Cla005669, Cla006319, Cla006913, Cla002470, Cla023337, Cla022045, Cla013890, Cla017814, Cla011071, Cla014868, Cla019156, Cla017010, Cla010223, Cla018501, Cla014267, Cla003256, Cla023088, Cla000465, Cla023247, Cla021984, Cla022831, Cla007578, Cla006764
3	GO:0009719	response to endogenous stimulus	Biological Process	166	31.38	166	Cla020879, Cla019802, Cla011483, Cla019803, Cla011362, Cla012570, Cla021608, Cla019804, Cla002648, Cla003103, Cla008517, Cla009729, Cla005408, Cla019085, Cla010822, Cla009727, Cla005483, Cla020641, Cla004392, Cla020368, Cla006692, Cla003187, Cla005884, Cla007784, Cla003188, Cla002891, Cla019418, Cla015731, Cla022526, Cla007790, Cla015613, Cla007393, Cla015615, Cla003748, Cla003902, Cla019014, Cla002659, Cla017196, Cla014129, Cla005535, Cla005657, Cla005258, Cla001335, Cla010712, Cla020871, Cla008520, Cla003194, Cla008291, Cla017206, Cla014579, Cla016199, Cla022120, Cla004534, Cla005985, Cla012308, Cla009947, Cla008177, Cla023337, Cla005982, Cla007644, Cla014101, Cla011195, Cla011071, Cla021932, Cla021657, Cla012206, Cla018026, Cla017213, Cla013928, Cla000465, Cla008509, Cla023282, Cla007650, Cla020295, Cla008468, Cla005510, Cla005232, Cla021803, Cla018876, Cla013340, Cla020959, Cla021525, Cla016053, Cla012654, Cla011165, Cla015124, Cla001881, Cla006657, Cla010229, Cla002733, Cla009405, Cla012528, Cla020288, Cla021773, Cla007583, Cla021892, Cla006530, Cla014320, Cla021758, Cla010080, Cla000713, Cla012544, Cla013479, Cla006939, Cla019699, Cla017036, Cla017797, Cla017037, Cla000562, Cla000287, Cla005613, Cla007239, Cla013509, Cla015093, Cla013190, Cla008320, Cla004361, Cla021120, Cla022055, Cla007630, Cla014894, Cla012351, Cla018614, Cla016957, Cla017925, Cla010336, Cla012633, Cla006906, Cla013204, Cla014414, Cla018059, Cla011542, Cla019269, Cla003005, Cla010724, Cla001623, Cla005669, Cla023094, Cla006913, Cla020141, Cla022045, Cla003365, Cla006234, Cla013055, Cla018502, Cla009990, Cla019559, Cla022668, Cla021613, Cla017373, Cla017010, Cla015195, Cla010223, Cla016562, Cla018501, Cla016322, Cla016048, Cla018984, Cla003256, Cla023481, Cla019153, Cla013969, Cla023247, Cla021984, Cla007578, Cla005950
4	GO:1901360	organic cyclic compound metabolic process	Biological Process	79.1	23.63	125	Cla020879, Cla011362, Cla016417, Cla020513, Cla002648, Cla016495, Cla003103, Cla006459, Cla009729, Cla005483, Cla003062, Cla021059, Cla020368, Cla006692, Cla005884, Cla009960, Cla000472, Cla002891, Cla007790, Cla021316, Cla020349, Cla003748, Cla003902, Cla019014, Cla012743, Cla000517, Cla015453, Cla001335, Cla008409, Cla010712, Cla020871, Cla023342, Cla004684, Cla017206, Cla019069, Cla019861, Cla018651, Cla016199, Cla017202, Cla001783, Cla005985, Cla010922, Cla009824, Cla006319, Cla018492, Cla005982, Cla014101, Cla018547, Cla018026, Cla017213, Cla003179, Cla004029, Cla010932, Cla020295, Cla008468, Cla013340, Cla020959, Cla021525, Cla002846, Cla011165, Cla012772, Cla001881, Cla010229, Cla013737, Cla021773, Cla009643, Cla007101, Cla006530, Cla015137, Cla008284, Cla011292, Cla015812, Cla000713, Cla013359, Cla006939, Cla019336, Cla019699, Cla015013, Cla017797, Cla016224, Cla005613, Cla005698, Cla015093, Cla011448, Cla008320, Cla014719, Cla008446, Cla006025, Cla020397, Cla021365, Cla013285, Cla005381, Cla014932, Cla017925, Cla010336, Cla011268, Cla012633, Cla006906, Cla018059, Cla009629, Cla004458, Cla008019, Cla009625, Cla012505, Cla008376, Cla022045, Cla013055, Cla018502, Cla019839, Cla017814, Cla001190, Cla017373, Cla010864, Cla010223, Cla016562, Cla018501, Cla014267, Cla003256, Cla023481, Cla001116, Cla019153, Cla023480, Cla023247, Cla021984, Cla007578
4	GO:0009653	anatomical structure morphogenesis	Biological Process	102	19.28	102	Cla013264, Cla011362, Cla016495, Cla011000, Cla016257, Cla003103, Cla008517, Cla019085, Cla010822, Cla009727, Cla022302, Cla021059, Cla014070, Cla004392, Cla003187, Cla005884, Cla003188, Cla016546, Cla007790, Cla019134, Cla003748, Cla019014, Cla017196, Cla010322, Cla000517, Cla015296, Cla015453, Cla019258, Cla005657, Cla005258, Cla004846, Cla008520, Cla003194, Cla001171, Cla022413, Cla023342, Cla013089, Cla008291, Cla017206, Cla019982, Cla018651, Cla004808, Cla017202, Cla001783, Cla004534, Cla006319, Cla007644, Cla019758, Cla015950, Cla013890, Cla006161, Cla020449, Cla015367, Cla002846, Cla016053, Cla006657, Cla011714, Cla020288, Cla009643, Cla022623, Cla007065, Cla005686, Cla014320, Cla021634, Cla011292, Cla007470, Cla021758, Cla017031, Cla006939, Cla019699, Cla014681, Cla017797, Cla016224, Cla001254, Cla005698, Cla008320, Cla022055, Cla023265, Cla007280, Cla014894, Cla016957, Cla010336, Cla012633, Cla006906, Cla019269, Cla017884, Cla009629, Cla021470, Cla012505, Cla008376, Cla020141, Cla006992, Cla003365, Cla006234, Cla019839, Cla017814, Cla019156, Cla010223, Cla016562, Cla023481, Cla023088, Cla015192
2	GO:0044699	single-organism process	Biological Process	623.09	74.29	393	Cla011362, Cla011483, Cla012691, Cla012570, Cla015603, Cla002648, Cla014510, Cla011000, Cla013420, Cla021173, Cla022142, Cla019085, Cla021059, Cla002891, Cla000472, Cla015731, Cla015613, Cla015615, Cla002659, Cla003748, Cla004963, Cla001335, Cla004846, Cla023342, Cla008291, Cla012790, Cla008053, Cla019069, Cla004808, Cla001783, Cla002632, Cla004931, Cla012308, Cla008177, Cla023337, Cla023334, Cla015950, Cla013890, Cla008185, Cla014868, Cla012206, Cla012565, Cla000465, Cla020055, Cla006093, Cla002846, Cla013986, Cla012654, Cla010353, Cla012772, Cla001881, Cla018191, Cla010229, Cla002733, Cla012528, Cla013736, Cla020288, Cla022104, Cla007065, Cla007074, Cla008284, Cla010005, Cla010001, Cla000562, Cla013509, Cla011448, Cla009137, Cla015805, Cla009138, Cla014716, Cla021120, Cla014719, Cla021365, Cla007280, Cla014932, Cla022319, Cla010336, Cla012633, Cla018298, Cla018059, Cla011542, Cla019269, Cla021590, Cla021470, Cla008019, Cla012505, Cla008376, Cla020141, Cla022668, Cla021338, Cla007294, Cla020009, Cla002957, Cla019398, Cla019277, Cla019156, Cla010223, Cla010222, Cla013969, Cla019153, Cla020499, Cla021582, Cla020010, Cla013264, Cla017745, Cla016538, Cla016417, Cla019804, Cla014237, Cla003103, Cla005408, Cla002251, Cla005884, Cla016546, Cla014129, Cla015694, Cla015453, Cla006745, Cla005535, Cla005657, Cla003590, Cla001171, Cla004684, Cla015668, Cla014579, Cla014575, Cla005744, Cla005985, Cla004534, Cla022081, Cla002470, Cla005982, Cla014464, Cla014101, Cla011195, Cla011071, Cla013135, Cla017972, Cla023282, Cla005510, Cla014674, Cla012131, Cla013340, Cla011165, Cla004755, Cla014320, Cla017952, Cla011292, Cla010080, Cla006939, Cla013479, Cla014681, Cla001254, Cla000287, Cla005613, Cla023261, Cla021080, Cla022292, Cla023265, Cla022055, Cla023146, Cla014894, Cla012351, Cla015984, Cla015625, Cla016957, Cla017925, Cla011268, Cla014414, Cla006906, Cla012599, Cla015981, Cla022043, Cla003887, Cla006913, Cla022166, Cla022045, Cla017814, Cla009071, Cla013457, Cla010066, Cla023481, Cla001235, Cla002689, Cla001116, Cla003538, Cla022390, Cla023247, Cla005950, Cla020879, Cla022816, Cla019888, Cla003180, Cla016495, Cla016257, Cla006459, Cla008517, Cla009729, Cla009846, Cla010822, Cla009727, Cla005483, Cla014070, Cla020641, Cla004392, Cla006692, Cla003187, Cla008753, Cla007784, Cla003188, Cla007790, Cla003191, Cla011810, Cla015173, Cla015296, Cla015176, Cla005258, Cla008888, Cla011802, Cla008409, Cla010712, Cla008520, Cla020871, Cla003194, Cla007671, Cla008764, Cla013089, Cla013087, Cla020738, Cla017206, Cla018891, Cla019982, Cla018651, Cla017202, Cla006319, Cla009947, Cla020621, Cla007644, Cla014189, Cla018547, Cla019758, Cla021932, Cla017210, Cla018302, Cla015399, Cla003179, Cla004029, Cla008509, Cla010932, Cla007650, Cla009953, Cla008502, Cla005232, Cla015367, Cla021803, Cla018876, Cla020959, Cla019960, Cla016574, Cla015364, Cla015124, Cla006657, Cla008711, Cla005686, Cla006530, Cla015137, Cla019734, Cla017797, Cla016224, Cla005698, Cla008727, Cla013190, Cla004361, Cla005691, Cla007630, Cla014133, Cla017768, Cla013285, Cla018614, Cla014492, Cla017769, Cla017884, Cla003005, Cla006755, Cla005669, Cla002150, Cla003365, Cla006992, Cla016567, Cla018502, Cla013055, Cla015358, Cla015359, Cla019834, Cla019839, Cla012081, Cla001190, Cla017770, Cla016562, Cla017772, Cla016321, Cla018501, Cla014267, Cla017774, Cla005315, Cla003256, Cla023088, Cla006764, Cla009682, Cla008230, Cla008590, Cla022302, Cla020368, Cla022526, Cla021316, Cla020349, Cla019134, Cla017196, Cla003902, Cla019014, Cla010322, Cla000517, Cla001849, Cla019258, Cla022413, Cla018133, Cla016199, Cla012826, Cla018492, Cla006037, Cla006161, Cla021657, Cla020449, Cla010665, Cla018026, Cla011751, Cla013928, Cla008468, Cla021525, Cla018352, Cla016053, Cla016179, Cla000707, Cla009405, Cla011714, Cla009643, Cla021773, Cla007101, Cla005044, Cla022623, Cla006010, Cla006379, Cla021892, Cla021634, Cla007470, Cla021758, Cla017031, Cla019699, Cla017036, Cla019336, Cla017037, Cla007239, Cla016180, Cla008320, Cla008446, Cla006025, Cla000809, Cla019547, Cla017009, Cla022833, Cla005381, Cla016032, Cla018574, Cla009629, Cla010724, Cla009625, Cla006234, Cla018349, Cla019559, Cla009990, Cla017373, Cla010742, Cla017010, Cla015195, Cla000815, Cla016048, Cla015192, Cla022951, Cla021984, Cla020532, Cla022831, Cla007578, Cla006366
4	GO:0046483	heterocycle metabolic process	Biological Process	79.1	23.63	125	Cla020879, Cla011362, Cla016417, Cla020513, Cla002648, Cla016495, Cla003103, Cla006459, Cla009729, Cla005483, Cla003062, Cla021059, Cla020368, Cla006692, Cla005884, Cla009960, Cla000472, Cla002891, Cla007790, Cla021316, Cla020349, Cla003748, Cla003902, Cla019014, Cla012743, Cla000517, Cla015453, Cla001335, Cla008409, Cla010712, Cla020871, Cla023342, Cla004684, Cla017206, Cla019069, Cla019861, Cla018651, Cla016199, Cla017202, Cla001783, Cla005985, Cla010922, Cla009824, Cla006319, Cla018492, Cla005982, Cla014101, Cla018547, Cla018026, Cla017213, Cla003179, Cla004029, Cla010932, Cla020295, Cla008468, Cla013340, Cla020959, Cla021525, Cla002846, Cla011165, Cla012772, Cla001881, Cla010229, Cla013737, Cla021773, Cla009643, Cla007101, Cla006530, Cla015137, Cla008284, Cla011292, Cla015812, Cla000713, Cla013359, Cla006939, Cla019336, Cla019699, Cla015013, Cla017797, Cla016224, Cla005613, Cla005698, Cla015093, Cla011448, Cla008320, Cla014719, Cla008446, Cla006025, Cla020397, Cla021365, Cla013285, Cla005381, Cla014932, Cla017925, Cla010336, Cla011268, Cla012633, Cla006906, Cla018059, Cla009629, Cla004458, Cla008019, Cla009625, Cla012505, Cla008376, Cla022045, Cla013055, Cla018502, Cla019839, Cla017814, Cla001190, Cla017373, Cla010864, Cla010223, Cla016562, Cla018501, Cla014267, Cla003256, Cla023481, Cla001116, Cla019153, Cla023480, Cla023247, Cla021984, Cla007578
3	GO:0006950	response to stress	Biological Process	289	54.63	289	Cla022816, Cla011483, Cla011362, Cla019888, Cla012691, Cla009280, Cla003180, Cla002648, Cla014510, Cla013420, Cla001320, Cla008517, Cla009729, Cla021173, Cla022142, Cla009846, Cla010822, Cla003062, Cla020641, Cla014070, Cla005121, Cla004392, Cla023118, Cla006692, Cla003187, Cla008753, Cla007784, Cla003188, Cla019418, Cla015731, Cla007790, Cla015613, Cla006580, Cla015615, Cla003191, Cla003748, Cla015173, Cla002659, Cla015296, Cla015176, Cla004964, Cla004963, Cla008888, Cla001335, Cla008409, Cla004846, Cla010712, Cla020871, Cla008520, Cla003194, Cla007791, Cla023342, Cla008291, Cla012790, Cla020738, Cla017206, Cla022120, Cla009824, Cla006319, Cla009947, Cla023337, Cla023334, Cla014189, Cla018547, Cla013890, Cla021932, Cla014868, Cla012206, Cla017210, Cla012565, Cla013652, Cla018302, Cla017213, Cla003179, Cla004029, Cla020293, Cla010932, Cla007650, Cla008502, Cla020295, Cla015367, Cla021803, Cla020959, Cla014270, Cla019960, Cla013986, Cla012654, Cla015364, Cla016574, Cla021808, Cla015124, Cla001881, Cla006657, Cla018191, Cla010229, Cla002733, Cla012528, Cla019161, Cla013736, Cla022104, Cla021014, Cla021378, Cla003382, Cla007065, Cla022341, Cla006530, Cla018524, Cla020705, Cla019734, Cla008284, Cla007074, Cla010001, Cla015013, Cla017797, Cla005698, Cla004920, Cla013509, Cla004921, Cla008727, Cla014716, Cla013190, Cla004361, Cla014719, Cla007630, Cla014013, Cla007280, Cla014133, Cla013285, Cla018614, Cla010336, Cla018298, Cla018059, Cla013289, Cla019269, Cla021590, Cla004458, Cla021470, Cla003005, Cla001623, Cla005669, Cla023094, Cla007847, Cla002150, Cla020141, Cla006992, Cla003365, Cla013055, Cla016567, Cla015358, Cla015359, Cla019839, Cla022668, Cla021338, Cla019156, Cla019277, Cla010223, Cla018501, Cla018984, Cla014267, Cla023088, Cla019153, Cla013969, Cla013290, Cla020499, Cla019802, Cla020913, Cla013264, Cla019803, Cla012296, Cla016538, Cla016417, Cla019804, Cla014237, Cla003103, Cla005408, Cla002251, Cla004551, Cla017636, Cla022526, Cla021316, Cla013391, Cla021559, Cla003902, Cla019014, Cla017196, Cla014129, Cla012743, Cla010322, Cla000517, Cla001849, Cla015574, Cla005535, Cla006745, Cla005657, Cla022413, Cla021325, Cla013242, Cla014579, Cla016199, Cla014575, Cla004534, Cla005985, Cla022081, Cla005625, Cla018492, Cla002470, Cla005982, Cla006037, Cla011071, Cla020449, Cla010665, Cla018026, Cla011751, Cla013135, Cla013928, Cla023282, Cla008468, Cla005510, Cla014674, Cla012131, Cla013340, Cla021525, Cla016053, Cla011165, Cla000707, Cla007904, Cla009643, Cla005044, Cla007583, Cla006010, Cla021892, Cla014320, Cla011292, Cla007470, Cla021758, Cla010080, Cla000713, Cla010402, Cla013359, Cla013479, Cla006939, Cla019336, Cla019699, Cla014681, Cla017036, Cla017037, Cla001254, Cla000287, Cla023261, Cla005613, Cla007239, Cla015093, Cla008320, Cla023265, Cla006025, Cla023146, Cla012351, Cla017009, Cla019547, Cla005381, Cla020535, Cla022833, Cla018574, Cla011268, Cla006906, Cla013204, Cla014414, Cla009629, Cla009625, Cla010724, Cla022165, Cla009990, Cla019559, Cla017373, Cla017010, Cla015195, Cla010864, Cla000815, Cla016048, Cla023481, Cla001235, Cla002689, Cla022390, Cla022951, Cla021984, Cla020532, Cla020533, Cla007578, Cla006366
4	GO:0005975	carbohydrate metabolic process	Biological Process	142.6	13.04	69	Cla013340, Cla016053, Cla010353, Cla016574, Cla011165, Cla012772, Cla016257, Cla006459, Cla021173, Cla010229, Cla013736, Cla014070, Cla002251, Cla006379, Cla006530, Cla021316, Cla013391, Cla010080, Cla003902, Cla019014, Cla014129, Cla000517, Cla015574, Cla019258, Cla001254, Cla005657, Cla020391, Cla005698, Cla021080, Cla004846, Cla022137, Cla020797, Cla008000, Cla023265, Cla004684, Cla012351, Cla000809, Cla020738, Cla013087, Cla017768, Cla017769, Cla016957, Cla018891, Cla016032, Cla014414, Cla019269, Cla021470, Cla003005, Cla012826, Cla022081, Cla006319, Cla018547, Cla013890, Cla019559, Cla017814, Cla012081, Cla017770, Cla018466, Cla017772, Cla017774, Cla003256, Cla023088, Cla016282, Cla010932, Cla020499, Cla020532, Cla021582, Cla020055, Cla006366
3	GO:0051716	cellular response to stimulus	Biological Process	48	15.12	80	Cla020879, Cla011483, Cla013340, Cla020959, Cla021525, Cla019960, Cla002648, Cla014237, Cla001881, Cla003103, Cla018191, Cla010229, Cla002733, Cla009405, Cla019085, Cla010822, Cla021773, Cla020368, Cla006692, Cla005884, Cla021892, Cla014320, Cla015137, Cla017952, Cla015613, Cla015615, Cla017196, Cla014129, Cla000517, Cla019699, Cla010001, Cla017797, Cla001254, Cla005657, Cla005613, Cla005698, Cla001335, Cla010712, Cla020871, Cla014716, Cla013190, Cla008320, Cla004361, Cla022055, Cla012351, Cla012790, Cla020738, Cla010336, Cla014579, Cla016199, Cla018059, Cla011542, Cla014575, Cla021470, Cla005985, Cla003005, Cla012308, Cla005669, Cla006319, Cla006913, Cla002470, Cla023337, Cla022045, Cla013890, Cla017814, Cla011071, Cla014868, Cla019156, Cla017010, Cla010223, Cla018501, Cla014267, Cla003256, Cla023088, Cla000465, Cla023247, Cla021984, Cla022831, Cla007578, Cla006764
3	GO:0071704	organic substance metabolic process	Biological Process	211.41	52.36	277	Cla022816, Cla020879, Cla011362, Cla019888, Cla012691, Cla020513, Cla009280, Cla002648, Cla010039, Cla016495, Cla016257, Cla006459, Cla008517, Cla009729, Cla021173, Cla009727, Cla019085, Cla010822, Cla005483, Cla003062, Cla014070, Cla021059, Cla020641, Cla006692, Cla009960, Cla000472, Cla002891, Cla015731, Cla019418, Cla007790, Cla003748, Cla011810, Cla015173, Cla015176, Cla008768, Cla001335, Cla008409, Cla004846, Cla010712, Cla022137, Cla020871, Cla008520, Cla023342, Cla008291, Cla013087, Cla020738, Cla012790, Cla017206, Cla018891, Cla019069, Cla019861, Cla018651, Cla017202, Cla001783, Cla022120, Cla010922, Cla009824, Cla012308, Cla006319, Cla018547, Cla013890, Cla012206, Cla013416, Cla012565, Cla013652, Cla017213, Cla015399, Cla003179, Cla004029, Cla000465, Cla008509, Cla010932, Cla007650, Cla020295, Cla020055, Cla021803, Cla020959, Cla002846, Cla019960, Cla000307, Cla012654, Cla010353, Cla016574, Cla012772, Cla001881, Cla018191, Cla010229, Cla002733, Cla013737, Cla013736, Cla020288, Cla021014, Cla005686, Cla006530, Cla007741, Cla015137, Cla008284, Cla015812, Cla010001, Cla015013, Cla017797, Cla016224, Cla020391, Cla005698, Cla011448, Cla022337, Cla014719, Cla020397, Cla021365, Cla017768, Cla013285, Cla017769, Cla014932, Cla010336, Cla012633, Cla018059, Cla019269, Cla021470, Cla004458, Cla003005, Cla008019, Cla012505, Cla008376, Cla020141, Cla003365, Cla020385, Cla006992, Cla013055, Cla018502, Cla019834, Cla019839, Cla022668, Cla007294, Cla012081, Cla001190, Cla020009, Cla002957, Cla010223, Cla017770, Cla016562, Cla017772, Cla016321, Cla018501, Cla017774, Cla014267, Cla018984, Cla003256, Cla023088, Cla019153, Cla013969, Cla020499, Cla021582, Cla020010, Cla006764, Cla013264, Cla009682, Cla008230, Cla016417, Cla003103, Cla006976, Cla012847, Cla020368, Cla002251, Cla005884, Cla022526, Cla021316, Cla007393, Cla013391, Cla020349, Cla003902, Cla019014, Cla014129, Cla012743, Cla000517, Cla015574, Cla015453, Cla019258, Cla005657, Cla008000, Cla004684, Cla016199, Cla005502, Cla005985, Cla004534, Cla012826, Cla022081, Cla005625, Cla018492, Cla005982, Cla014101, Cla011071, Cla018026, Cla013135, Cla017972, Cla023282, Cla006286, Cla008468, Cla005510, Cla013340, Cla021525, Cla004072, Cla016053, Cla011165, Cla016179, Cla000707, Cla021773, Cla009643, Cla007101, Cla022623, Cla006010, Cla006379, Cla021892, Cla014320, Cla011292, Cla007470, Cla010080, Cla021758, Cla000713, Cla013359, Cla006939, Cla013479, Cla019699, Cla019336, Cla001254, Cla005613, Cla023261, Cla016180, Cla021080, Cla015093, Cla008320, Cla020797, Cla023265, Cla008446, Cla006025, Cla012351, Cla000809, Cla015984, Cla019547, Cla005381, Cla022833, Cla016957, Cla017925, Cla016032, Cla011268, Cla014414, Cla006906, Cla013204, Cla015981, Cla009629, Cla009625, Cla006913, Cla022045, Cla022165, Cla006234, Cla018348, Cla019559, Cla017814, Cla017373, Cla010864, Cla013457, Cla018466, Cla000815, Cla023481, Cla001233, Cla001235, Cla002325, Cla001116, Cla023480, Cla015192, Cla016282, Cla022951, Cla023247, Cla020532, Cla021984, Cla007578, Cla005950, Cla006366
3	GO:0044238	primary metabolic process	Biological Process	267.24	52.36	277	Cla020879, Cla022816, Cla011362, Cla019888, Cla012691, Cla020513, Cla009280, Cla002648, Cla010039, Cla016495, Cla016257, Cla006459, Cla008517, Cla009729, Cla021173, Cla009727, Cla019085, Cla010822, Cla005483, Cla003062, Cla014070, Cla021059, Cla020641, Cla006692, Cla009960, Cla000472, Cla002891, Cla015731, Cla019418, Cla007790, Cla003748, Cla011810, Cla015173, Cla015176, Cla008768, Cla001335, Cla008409, Cla004846, Cla010712, Cla022137, Cla020871, Cla008520, Cla023342, Cla008291, Cla013087, Cla020738, Cla012790, Cla017206, Cla018891, Cla019069, Cla019861, Cla018651, Cla017202, Cla001783, Cla022120, Cla010922, Cla009824, Cla012308, Cla006319, Cla018547, Cla013890, Cla012206, Cla013416, Cla012565, Cla013652, Cla017213, Cla015399, Cla003179, Cla004029, Cla000465, Cla008509, Cla010932, Cla007650, Cla020295, Cla020055, Cla021803, Cla020959, Cla002846, Cla019960, Cla000307, Cla012654, Cla010353, Cla016574, Cla012772, Cla001881, Cla018191, Cla010229, Cla002733, Cla013737, Cla013736, Cla020288, Cla021014, Cla005686, Cla006530, Cla007741, Cla015137, Cla008284, Cla015812, Cla010001, Cla015013, Cla017797, Cla016224, Cla020391, Cla005698, Cla011448, Cla022337, Cla014719, Cla020397, Cla021365, Cla017768, Cla013285, Cla017769, Cla014932, Cla010336, Cla012633, Cla018059, Cla019269, Cla021470, Cla004458, Cla003005, Cla008019, Cla012505, Cla008376, Cla020141, Cla003365, Cla020385, Cla006992, Cla013055, Cla018502, Cla019834, Cla019839, Cla022668, Cla007294, Cla012081, Cla001190, Cla020009, Cla002957, Cla010223, Cla017770, Cla016562, Cla017772, Cla016321, Cla018501, Cla017774, Cla014267, Cla018984, Cla003256, Cla023088, Cla019153, Cla013969, Cla020499, Cla021582, Cla020010, Cla006764, Cla013264, Cla009682, Cla008230, Cla016417, Cla003103, Cla006976, Cla012847, Cla020368, Cla002251, Cla005884, Cla022526, Cla021316, Cla007393, Cla013391, Cla020349, Cla003902, Cla019014, Cla014129, Cla012743, Cla000517, Cla015574, Cla015453, Cla019258, Cla005657, Cla008000, Cla004684, Cla016199, Cla005502, Cla005985, Cla004534, Cla012826, Cla022081, Cla005625, Cla018492, Cla005982, Cla014101, Cla011071, Cla018026, Cla013135, Cla017972, Cla023282, Cla006286, Cla008468, Cla005510, Cla013340, Cla021525, Cla004072, Cla016053, Cla011165, Cla016179, Cla000707, Cla021773, Cla009643, Cla007101, Cla022623, Cla006010, Cla006379, Cla021892, Cla014320, Cla011292, Cla007470, Cla010080, Cla021758, Cla000713, Cla013359, Cla006939, Cla013479, Cla019336, Cla019699, Cla001254, Cla005613, Cla023261, Cla016180, Cla021080, Cla015093, Cla008320, Cla020797, Cla023265, Cla008446, Cla006025, Cla012351, Cla000809, Cla015984, Cla019547, Cla005381, Cla022833, Cla016957, Cla017925, Cla016032, Cla011268, Cla014414, Cla006906, Cla013204, Cla015981, Cla009629, Cla009625, Cla006913, Cla022045, Cla022165, Cla006234, Cla018348, Cla019559, Cla017814, Cla017373, Cla010864, Cla013457, Cla018466, Cla000815, Cla023481, Cla001233, Cla001235, Cla002325, Cla001116, Cla023480, Cla015192, Cla016282, Cla022951, Cla023247, Cla020532, Cla021984, Cla007578, Cla005950, Cla006366
3	GO:0044237	cellular metabolic process	Biological Process	87.82	34.59	183	Cla020879, Cla022816, Cla011362, Cla019888, Cla016417, Cla020513, Cla009280, Cla002648, Cla010039, Cla016495, Cla006459, Cla003103, Cla006976, Cla009729, Cla012847, Cla019085, Cla010822, Cla005483, Cla003062, Cla021059, Cla014070, Cla020368, Cla006692, Cla004551, Cla005884, Cla009960, Cla000472, Cla002891, Cla019418, Cla007790, Cla021316, Cla007393, Cla020349, Cla003902, Cla019014, Cla017196, Cla003748, Cla012743, Cla014129, Cla000517, Cla015453, Cla001335, Cla008409, Cla010712, Cla020871, Cla023342, Cla021683, Cla004684, Cla008291, Cla017206, Cla018891, Cla019069, Cla019861, Cla018651, Cla016199, Cla017202, Cla005502, Cla001783, Cla022120, Cla005985, Cla004534, Cla010922, Cla009824, Cla012308, Cla005625, Cla006319, Cla018492, Cla002470, Cla005982, Cla023334, Cla014101, Cla018547, Cla014464, Cla018026, Cla013652, Cla017213, Cla015399, Cla003179, Cla013928, Cla004029, Cla000465, Cla010932, Cla006286, Cla008502, Cla020295, Cla008468, Cla013340, Cla020959, Cla021525, Cla002846, Cla016574, Cla011165, Cla012772, Cla000707, Cla001881, Cla018191, Cla010229, Cla013737, Cla021773, Cla009643, Cla007101, Cla021014, Cla006895, Cla005686, Cla007741, Cla006530, Cla015137, Cla014320, Cla008284, Cla011292, Cla015812, Cla010005, Cla000713, Cla013359, Cla006939, Cla019336, Cla019699, Cla010001, Cla015013, Cla017797, Cla016224, Cla001254, Cla005613, Cla005698, Cla007239, Cla013509, Cla015093, Cla011448, Cla008320, Cla022337, Cla014719, Cla008446, Cla006025, Cla020397, Cla021365, Cla013285, Cla005381, Cla014932, Cla017925, Cla010336, Cla011268, Cla012633, Cla014414, Cla006906, Cla013204, Cla018059, Cla022283, Cla009629, Cla004458, Cla021470, Cla008019, Cla003005, Cla009625, Cla012505, Cla006913, Cla008376, Cla022045, Cla003365, Cla020385, Cla013055, Cla018502, Cla019839, Cla017814, Cla001190, Cla017373, Cla010864, Cla010223, Cla013457, Cla016562, Cla000815, Cla018501, Cla014267, Cla003256, Cla023481, Cla023088, Cla001116, Cla019153, Cla023480, Cla023247, Cla021984, Cla007578, Cla005950, Cla006764
4	GO:0003006	developmental process involved in reproduction	Biological Process	15.89	13.04	69	Cla022816, Cla020879, Cla019888, Cla017745, Cla003180, Cla016495, Cla003103, Cla008517, Cla019085, Cla021773, Cla014070, Cla020368, Cla006010, Cla003187, Cla008711, Cla006530, Cla007784, Cla003188, Cla015731, Cla007790, Cla008284, Cla003191, Cla003748, Cla006939, Cla015453, Cla017797, Cla001254, Cla005535, Cla005698, Cla007239, Cla001335, Cla011448, Cla020871, Cla008520, Cla003590, Cla003194, Cla022413, Cla014719, Cla006025, Cla000809, Cla008291, Cla013285, Cla020738, Cla019547, Cla017206, Cla008053, Cla018574, Cla012633, Cla006906, Cla014414, Cla019269, Cla009629, Cla001783, Cla021470, Cla012505, Cla005982, Cla006992, Cla019758, Cla016562, Cla018501, Cla016048, Cla017972, Cla003179, Cla023481, Cla023088, Cla000465, Cla022831, Cla008502, Cla021582
3	GO:0009628	response to abiotic stimulus	Biological Process	234	44.23	234	Cla022816, Cla020879, Cla011362, Cla012570, Cla009280, Cla014510, Cla013420, Cla008517, Cla009729, Cla021173, Cla019085, Cla003062, Cla020641, Cla014070, Cla004392, Cla006692, Cla003187, Cla007784, Cla003188, Cla002891, Cla015731, Cla007790, Cla003191, Cla003748, Cla002659, Cla015296, Cla015176, Cla005258, Cla008888, Cla001335, Cla008409, Cla010712, Cla008520, Cla003194, Cla007672, Cla007671, Cla023342, Cla008291, Cla012790, Cla020738, Cla017206, Cla008053, Cla022120, Cla006319, Cla009947, Cla020621, Cla023337, Cla007644, Cla019758, Cla014189, Cla018547, Cla021932, Cla012206, Cla017210, Cla012565, Cla018302, Cla015399, Cla020293, Cla010932, Cla008502, Cla006566, Cla005232, Cla021803, Cla020959, Cla014270, Cla019960, Cla013986, Cla012654, Cla015364, Cla016574, Cla015124, Cla001881, Cla006657, Cla010229, Cla012528, Cla021378, Cla003382, Cla022341, Cla007741, Cla006530, Cla018524, Cla020705, Cla019734, Cla008284, Cla010005, Cla015013, Cla017797, Cla005698, Cla004920, Cla013509, Cla004921, Cla011448, Cla008727, Cla014716, Cla013190, Cla014719, Cla007630, Cla014013, Cla007280, Cla013285, Cla017768, Cla018614, Cla017769, Cla010336, Cla018298, Cla013289, Cla019269, Cla021590, Cla004458, Cla021470, Cla006755, Cla003005, Cla001623, Cla005669, Cla023094, Cla020141, Cla006992, Cla003365, Cla013055, Cla018502, Cla015358, Cla015359, Cla007294, Cla019156, Cla010223, Cla017770, Cla016562, Cla017772, Cla018501, Cla018984, Cla014267, Cla017774, Cla003256, Cla007856, Cla019153, Cla013969, Cla013290, Cla021582, Cla019802, Cla013264, Cla019803, Cla009682, Cla019804, Cla014237, Cla003103, Cla005408, Cla022302, Cla020368, Cla002251, Cla004551, Cla019134, Cla003902, Cla019014, Cla017196, Cla014129, Cla010322, Cla001849, Cla015574, Cla015453, Cla005535, Cla006745, Cla005657, Cla022413, Cla016199, Cla014575, Cla005625, Cla018492, Cla002470, Cla005982, Cla014464, Cla011071, Cla020449, Cla010665, Cla018026, Cla011751, Cla013135, Cla017972, Cla013928, Cla023282, Cla008468, Cla014674, Cla012131, Cla013340, Cla016053, Cla011165, Cla000707, Cla021773, Cla009643, Cla022623, Cla017952, Cla011292, Cla007470, Cla010080, Cla000713, Cla013359, Cla019336, Cla019699, Cla014681, Cla017036, Cla017037, Cla000287, Cla023261, Cla005613, Cla007239, Cla008320, Cla023265, Cla006025, Cla023146, Cla012351, Cla000809, Cla017009, Cla005381, Cla016957, Cla018574, Cla011268, Cla006906, Cla014414, Cla009625, Cla010724, Cla022045, Cla009990, Cla019559, Cla017373, Cla017010, Cla015195, Cla016048, Cla010066, Cla023481, Cla015192, Cla022390, Cla022951, Cla023247, Cla020653, Cla022831
1	GO:0008150	biological_process	Biological Process	2384.78	100	529	Cla011362, Cla011483, Cla012691, Cla012570, Cla015603, Cla009280, Cla002648, Cla010039, Cla014510, Cla011000, Cla013420, Cla001320, Cla021173, Cla022142, Cla019085, Cla021059, Cla023118, Cla002891, Cla000472, Cla015731, Cla014764, Cla015613, Cla015615, Cla002659, Cla003748, Cla004964, Cla004963, Cla001335, Cla013308, Cla004846, Cla022137, Cla023342, Cla008291, Cla012790, Cla008053, Cla019069, Cla004808, Cla010253, Cla001783, Cla022120, Cla002632, Cla004931, Cla019186, Cla012308, Cla008177, Cla023337, Cla023334, Cla015950, Cla013890, Cla008185, Cla014868, Cla012206, Cla013416, Cla012565, Cla011355, Cla013652, Cla020293, Cla000465, Cla020295, Cla020055, Cla006093, Cla019288, Cla002846, Cla013986, Cla000307, Cla012654, Cla010353, Cla012772, Cla001881, Cla018191, Cla010229, Cla002733, Cla012528, Cla019161, Cla013737, Cla013736, Cla020288, Cla022104, Cla021014, Cla021378, Cla007065, Cla022341, Cla007074, Cla008284, Cla015812, Cla010005, Cla001769, Cla012544, Cla010001, Cla000562, Cla020391, Cla004920, Cla000563, Cla013509, Cla004921, Cla011448, Cla009137, Cla015805, Cla009138, Cla014716, Cla007078, Cla022337, Cla021120, Cla014719, Cla021365, Cla020397, Cla007280, Cla014932, Cla022319, Cla010336, Cla012633, Cla018298, Cla018059, Cla011542, Cla019269, Cla021590, Cla021470, Cla008019, Cla012505, Cla001623, Cla008376, Cla020141, Cla020385, Cla022668, Cla021338, Cla007294, Cla020009, Cla002957, Cla019398, Cla019277, Cla019156, Cla003927, Cla010223, Cla010222, Cla010340, Cla013969, Cla019153, Cla020499, Cla021582, Cla020010, Cla019802, Cla013264, Cla019803, Cla020913, Cla012296, Cla017745, Cla016538, Cla016417, Cla019804, Cla014237, Cla003103, Cla006976, Cla005408, Cla002251, Cla004551, Cla005884, Cla016546, Cla017636, Cla013391, Cla014129, Cla015694, Cla015453, Cla015574, Cla006745, Cla005535, Cla005657, Cla003590, Cla001171, Cla004684, Cla013242, Cla015668, Cla014579, Cla017841, Cla014575, Cla005744, Cla005502, Cla004534, Cla005985, Cla022081, Cla005625, Cla023292, Cla002470, Cla005982, Cla023178, Cla014464, Cla014101, Cla011195, Cla011071, Cla013135, Cla017972, Cla023282, Cla005510, Cla014674, Cla012131, Cla015522, Cla013340, Cla011165, Cla004755, Cla007904, Cla014320, Cla017952, Cla011292, Cla010080, Cla013359, Cla006939, Cla013479, Cla014681, Cla001254, Cla000287, Cla005613, Cla023261, Cla021080, Cla022292, Cla023265, Cla022055, Cla023146, Cla014894, Cla012351, Cla015984, Cla015625, Cla016957, Cla017925, Cla011268, Cla014414, Cla006906, Cla013204, Cla012599, Cla015981, Cla022283, Cla022043, Cla003887, Cla006913, Cla022045, Cla022166, Cla022165, Cla013570, Cla017814, Cla015635, Cla009071, Cla013457, Cla010066, Cla023481, Cla001233, Cla001235, Cla002689, Cla002325, Cla001116, Cla003538, Cla023480, Cla022390, Cla023247, Cla005950, Cla020879, Cla022816, Cla019888, Cla021608, Cla020513, Cla003180, Cla016495, Cla016257, Cla006459, Cla008517, Cla009729, Cla004158, Cla009846, Cla010822, Cla009727, Cla009606, Cla015160, Cla005483, Cla003062, Cla014070, Cla020641, Cla004392, Cla005121, Cla006692, Cla003187, Cla008753, Cla009960, Cla007784, Cla003188, Cla019418, Cla007790, Cla006580, Cla003191, Cla011810, Cla015173, Cla015296, Cla015176, Cla005258, Cla008768, Cla008888, Cla011802, Cla008409, Cla010712, Cla008520, Cla020871, Cla003194, Cla007672, Cla007671, Cla004164, Cla007791, Cla008764, Cla005134, Cla013089, Cla013087, Cla020738, Cla017206, Cla018891, Cla019982, Cla019861, Cla018651, Cla017202, Cla010922, Cla009824, Cla006319, Cla009947, Cla020621, Cla007644, Cla014189, Cla018547, Cla019758, Cla021932, Cla017210, Cla018302, Cla017213, Cla015399, Cla003179, Cla004029, Cla008509, Cla010932, Cla007650, Cla009953, Cla008502, Cla006566, Cla005232, Cla015367, Cla021803, Cla018876, Cla020959, Cla014270, Cla019960, Cla016574, Cla015364, Cla021808, Cla015124, Cla006657, Cla003382, Cla008711, Cla006895, Cla005686, Cla006530, Cla007741, Cla018524, Cla015137, Cla019734, Cla020705, Cla017797, Cla015013, Cla016224, Cla005698, Cla008608, Cla008727, Cla013190, Cla004361, Cla005691, Cla007630, Cla014013, Cla014133, Cla017768, Cla013285, Cla018614, Cla014492, Cla017769, Cla013289, Cla017884, Cla004458, Cla003005, Cla006755, Cla005669, Cla023094, Cla007847, Cla002150, Cla003365, Cla006992, Cla016567, Cla018502, Cla013055, Cla015358, Cla015359, Cla019834, Cla019839, Cla012081, Cla001190, Cla017770, Cla016562, Cla017772, Cla016321, Cla018501, Cla016322, Cla014267, Cla017774, Cla018984, Cla005315, Cla003256, Cla007856, Cla023088, Cla013290, Cla006764, Cla009682, Cla008230, Cla008590, Cla019241, Cla012847, Cla022302, Cla020368, Cla022526, Cla021316, Cla007393, Cla020349, Cla021559, Cla019134, Cla017196, Cla003902, Cla019014, Cla010322, Cla012743, Cla017199, Cla000517, Cla001849, Cla019258, Cla003912, Cla022413, Cla021325, Cla008000, Cla021683, Cla018133, Cla016199, Cla012826, Cla018492, Cla006037, Cla006161, Cla021657, Cla020449, Cla010665, Cla018026, Cla011751, Cla018269, Cla013928, Cla001950, Cla007255, Cla006286, Cla008468, Cla021662, Cla021525, Cla004072, Cla018352, Cla016053, Cla018114, Cla016179, Cla000707, Cla009405, Cla011714, Cla009643, Cla021773, Cla007101, Cla005044, Cla022623, Cla007583, Cla006010, Cla006379, Cla021892, Cla021634, Cla007470, Cla021758, Cla000713, Cla017031, Cla010402, Cla019699, Cla017036, Cla019336, Cla017037, Cla007239, Cla016180, Cla015093, Cla008320, Cla022732, Cla020797, Cla008446, Cla006025, Cla000809, Cla019547, Cla017009, Cla022833, Cla005381, Cla020535, Cla016032, Cla018574, Cla009629, Cla008536, Cla010724, Cla009625, Cla006234, Cla018349, Cla018348, Cla019559, Cla009990, Cla021613, Cla017373, Cla010742, Cla017010, Cla015195, Cla010864, Cla000815, Cla018466, Cla016048, Cla001907, Cla015192, Cla012912, Cla016282, Cla022951, Cla021984, Cla020532, Cla020653, Cla020533, Cla022831, Cla007578, Cla021980, Cla006366
7	GO:0048608	reproductive structure development	Biological Process	25.2	13.04	69	Cla022816, Cla020879, Cla019888, Cla017745, Cla003180, Cla016495, Cla003103, Cla008517, Cla019085, Cla021773, Cla014070, Cla020368, Cla006010, Cla003187, Cla008711, Cla006530, Cla007784, Cla003188, Cla015731, Cla007790, Cla008284, Cla003191, Cla003748, Cla006939, Cla015453, Cla017797, Cla001254, Cla005535, Cla005698, Cla007239, Cla001335, Cla011448, Cla020871, Cla008520, Cla003590, Cla003194, Cla022413, Cla014719, Cla006025, Cla000809, Cla008291, Cla013285, Cla020738, Cla019547, Cla017206, Cla008053, Cla018574, Cla012633, Cla006906, Cla014414, Cla019269, Cla009629, Cla001783, Cla021470, Cla012505, Cla005982, Cla006992, Cla019758, Cla016562, Cla018501, Cla016048, Cla017972, Cla003179, Cla023481, Cla023088, Cla000465, Cla022831, Cla008502, Cla021582
2	GO:0008152	metabolic process	Biological Process	1079.69	73.16	387	Cla011362, Cla012691, Cla012570, Cla009280, Cla002648, Cla010039, Cla014510, Cla013420, Cla021173, Cla019085, Cla021059, Cla023118, Cla000472, Cla002891, Cla015731, Cla002659, Cla003748, Cla001335, Cla004846, Cla022137, Cla023342, Cla008291, Cla012790, Cla019069, Cla004808, Cla010253, Cla001783, Cla022120, Cla012308, Cla008177, Cla023334, Cla013890, Cla012206, Cla013416, Cla012565, Cla013652, Cla000465, Cla020295, Cla020055, Cla006093, Cla002846, Cla013986, Cla000307, Cla012654, Cla010353, Cla012772, Cla001881, Cla018191, Cla010229, Cla002733, Cla012528, Cla013737, Cla013736, Cla022104, Cla020288, Cla021014, Cla007074, Cla008284, Cla015812, Cla010005, Cla010001, Cla000562, Cla020391, Cla004920, Cla013509, Cla004921, Cla011448, Cla009137, Cla009138, Cla007078, Cla022337, Cla014719, Cla021365, Cla020397, Cla014932, Cla010336, Cla012633, Cla018298, Cla018059, Cla011542, Cla019269, Cla021590, Cla021470, Cla008019, Cla012505, Cla008376, Cla020141, Cla020385, Cla021338, Cla022668, Cla007294, Cla020009, Cla019156, Cla019398, Cla019277, Cla002957, Cla010223, Cla010222, Cla019153, Cla013969, Cla020499, Cla021582, Cla020010, Cla013264, Cla016538, Cla016417, Cla019804, Cla003103, Cla006976, Cla005408, Cla002251, Cla004551, Cla005884, Cla013391, Cla014129, Cla015694, Cla015574, Cla015453, Cla006745, Cla005657, Cla004684, Cla014579, Cla005502, Cla005985, Cla004534, Cla022081, Cla005625, Cla002470, Cla005982, Cla014101, Cla014464, Cla011071, Cla013135, Cla017972, Cla023282, Cla005510, Cla014674, Cla012131, Cla013340, Cla011165, Cla004755, Cla014320, Cla011292, Cla010080, Cla013359, Cla006939, Cla013479, Cla001254, Cla000287, Cla005613, Cla023261, Cla021080, Cla022055, Cla023265, Cla023146, Cla012351, Cla015984, Cla016957, Cla017925, Cla011268, Cla014414, Cla006906, Cla012599, Cla013204, Cla015981, Cla022283, Cla022043, Cla006913, Cla022166, Cla022045, Cla022165, Cla017814, Cla015635, Cla013457, Cla010066, Cla023481, Cla001233, Cla001235, Cla002689, Cla002325, Cla001116, Cla023480, Cla022390, Cla023247, Cla005950, Cla020879, Cla022816, Cla019888, Cla020513, Cla003180, Cla016495, Cla016257, Cla008517, Cla006459, Cla009729, Cla009846, Cla009727, Cla010822, Cla015160, Cla005483, Cla003062, Cla014070, Cla004392, Cla020641, Cla006692, Cla003187, Cla009960, Cla003188, Cla007784, Cla019418, Cla007790, Cla011810, Cla015173, Cla015296, Cla015176, Cla008768, Cla008888, Cla008409, Cla010712, Cla003194, Cla008520, Cla020871, Cla007671, Cla013087, Cla020738, Cla017206, Cla018891, Cla019861, Cla018651, Cla017202, Cla010922, Cla009824, Cla006319, Cla020621, Cla014189, Cla018547, Cla021932, Cla017210, Cla018302, Cla017213, Cla015399, Cla003179, Cla004029, Cla008509, Cla010932, Cla007650, Cla009953, Cla008502, Cla021803, Cla018876, Cla020959, Cla019960, Cla015364, Cla016574, Cla006657, Cla003382, Cla006895, Cla005686, Cla006530, Cla007741, Cla015137, Cla019734, Cla017797, Cla015013, Cla016224, Cla005698, Cla008727, Cla005691, Cla014013, Cla014133, Cla017768, Cla013285, Cla018614, Cla017769, Cla014492, Cla017884, Cla004458, Cla006755, Cla003005, Cla006992, Cla003365, Cla016567, Cla018502, Cla013055, Cla015358, Cla015359, Cla019834, Cla019839, Cla012081, Cla001190, Cla017770, Cla016562, Cla017772, Cla016321, Cla018501, Cla014267, Cla017774, Cla018984, Cla005315, Cla003256, Cla023088, Cla006764, Cla009682, Cla008230, Cla008590, Cla012847, Cla020368, Cla022526, Cla021316, Cla007393, Cla020349, Cla019134, Cla003902, Cla019014, Cla017196, Cla012743, Cla017199, Cla000517, Cla001849, Cla019258, Cla008000, Cla021683, Cla016199, Cla012826, Cla018492, Cla006037, Cla006161, Cla021657, Cla010665, Cla018026, Cla011751, Cla013928, Cla006286, Cla008468, Cla021525, Cla004072, Cla018352, Cla016053, Cla016179, Cla000707, Cla009405, Cla021773, Cla007101, Cla009643, Cla022623, Cla006010, Cla006379, Cla021892, Cla021634, Cla007470, Cla021758, Cla000713, Cla019336, Cla019699, Cla007239, Cla016180, Cla015093, Cla008320, Cla020797, Cla008446, Cla006025, Cla000809, Cla019547, Cla022833, Cla005381, Cla016032, Cla009629, Cla009625, Cla006234, Cla018349, Cla018348, Cla019559, Cla010742, Cla017373, Cla015195, Cla010864, Cla018466, Cla000815, Cla001907, Cla016048, Cla015192, Cla016282, Cla022951, Cla021984, Cla020532, Cla007578, Cla006366
3	GO:0044763	single-organism cellular process	Biological Process	319.92	42.53	225	Cla020879, Cla011362, Cla012691, Cla012570, Cla019888, Cla003180, Cla016495, Cla014510, Cla011000, Cla013420, Cla008517, Cla009729, Cla021173, Cla010822, Cla019085, Cla021059, Cla014070, Cla003187, Cla008753, Cla007784, Cla003188, Cla015731, Cla007790, Cla011810, Cla015173, Cla002659, Cla003748, Cla015176, Cla005258, Cla004963, Cla008409, Cla008520, Cla003194, Cla007671, Cla023342, Cla008764, Cla013089, Cla008291, Cla013087, Cla012790, Cla017206, Cla019982, Cla018651, Cla004808, Cla017202, Cla002632, Cla004931, Cla009947, Cla006319, Cla008177, Cla020621, Cla014189, Cla019758, Cla013890, Cla021932, Cla017210, Cla012565, Cla018302, Cla004029, Cla008509, Cla007650, Cla020055, Cla018876, Cla006093, Cla019960, Cla013986, Cla010353, Cla015364, Cla015124, Cla010229, Cla013736, Cla022104, Cla005686, Cla015137, Cla019734, Cla007074, Cla010005, Cla010001, Cla017797, Cla016224, Cla005698, Cla013509, Cla008727, Cla009137, Cla009138, Cla007630, Cla007280, Cla014133, Cla017768, Cla017769, Cla014492, Cla010336, Cla012633, Cla018298, Cla011542, Cla019269, Cla017884, Cla021590, Cla021470, Cla006755, Cla008376, Cla020141, Cla006992, Cla003365, Cla016567, Cla015358, Cla015359, Cla019834, Cla019839, Cla021338, Cla007294, Cla022668, Cla012081, Cla001190, Cla019398, Cla019277, Cla019156, Cla010223, Cla017770, Cla016562, Cla010222, Cla017772, Cla016321, Cla018501, Cla017774, Cla003256, Cla013969, Cla019153, Cla020499, Cla013264, Cla009682, Cla016538, Cla016417, Cla019804, Cla008590, Cla014237, Cla003103, Cla002251, Cla022526, Cla019134, Cla017196, Cla019014, Cla010322, Cla000517, Cla015453, Cla019258, Cla006745, Cla005657, Cla001171, Cla014575, Cla005744, Cla004534, Cla012826, Cla006037, Cla005982, Cla011195, Cla006161, Cla021657, Cla010665, Cla011751, Cla013135, Cla017972, Cla013928, Cla005510, Cla014674, Cla012131, Cla013340, Cla018352, Cla016179, Cla000707, Cla009405, Cla011714, Cla021773, Cla009643, Cla005044, Cla022623, Cla006010, Cla006379, Cla014320, Cla021634, Cla011292, Cla007470, Cla017031, Cla013479, Cla006939, Cla014681, Cla001254, Cla000287, Cla023261, Cla007239, Cla016180, Cla021080, Cla008320, Cla023265, Cla015984, Cla012351, Cla019547, Cla022833, Cla016957, Cla017925, Cla016032, Cla006906, Cla015981, Cla009629, Cla022043, Cla010724, Cla018349, Cla019559, Cla009990, Cla017814, Cla009071, Cla017010, Cla017373, Cla015195, Cla010066, Cla023481, Cla001235, Cla002689, Cla001116, Cla003538, Cla015192, Cla022390, Cla022951, Cla020532, Cla021984
5	GO:0006139	nucleobase-containing compound metabolic process	Biological Process	131.84	23.63	125	Cla020879, Cla011362, Cla020513, Cla016417, Cla002648, Cla016495, Cla003103, Cla006459, Cla009729, Cla005483, Cla003062, Cla021059, Cla020368, Cla006692, Cla005884, Cla009960, Cla000472, Cla002891, Cla007790, Cla021316, Cla020349, Cla003902, Cla019014, Cla003748, Cla012743, Cla000517, Cla015453, Cla001335, Cla008409, Cla010712, Cla020871, Cla023342, Cla004684, Cla017206, Cla019069, Cla019861, Cla018651, Cla016199, Cla017202, Cla001783, Cla005985, Cla010922, Cla009824, Cla006319, Cla018492, Cla005982, Cla014101, Cla018547, Cla018026, Cla017213, Cla003179, Cla004029, Cla010932, Cla020295, Cla008468, Cla013340, Cla020959, Cla021525, Cla002846, Cla011165, Cla012772, Cla001881, Cla010229, Cla013737, Cla021773, Cla009643, Cla007101, Cla006530, Cla015137, Cla011292, Cla015812, Cla008284, Cla000713, Cla013359, Cla006939, Cla019336, Cla019699, Cla015013, Cla017797, Cla016224, Cla005613, Cla005698, Cla011448, Cla015093, Cla008320, Cla014719, Cla008446, Cla020397, Cla021365, Cla006025, Cla013285, Cla005381, Cla014932, Cla017925, Cla010336, Cla011268, Cla012633, Cla006906, Cla018059, Cla009629, Cla004458, Cla008019, Cla009625, Cla012505, Cla008376, Cla022045, Cla013055, Cla018502, Cla019839, Cla017814, Cla001190, Cla017373, Cla010864, Cla010223, Cla016562, Cla018501, Cla014267, Cla003256, Cla023481, Cla019153, Cla001116, Cla023480, Cla023247, Cla021984, Cla007578
4	GO:0006810	transport	Biological Process	131	14.18	75	Cla011483, Cla011362, Cla008230, Cla015603, Cla019288, Cla012654, Cla018114, Cla015364, Cla011000, Cla011165, Cla022142, Cla012847, Cla009606, Cla005121, Cla007583, Cla004551, Cla022341, Cla007784, Cla016546, Cla021634, Cla007074, Cla021758, Cla019134, Cla014681, Cla019258, Cla001254, Cla000287, Cla005657, Cla005698, Cla007239, Cla004963, Cla011802, Cla013308, Cla022292, Cla015805, Cla022413, Cla008764, Cla007630, Cla007280, Cla008291, Cla017009, Cla017206, Cla014932, Cla020535, Cla022319, Cla012633, Cla012599, Cla021590, Cla002632, Cla008536, Cla010724, Cla003887, Cla006319, Cla009947, Cla002150, Cla022166, Cla007644, Cla014464, Cla015950, Cla015358, Cla009990, Cla013570, Cla015359, Cla017814, Cla021932, Cla012206, Cla010066, Cla003256, Cla023481, Cla023088, Cla023282, Cla007255, Cla021984, Cla005232, Cla021662
3	GO:0044767	single-organism developmental process	Biological Process	232.37	43.1	228	Cla022816, Cla020879, Cla011362, Cla019888, Cla015603, Cla003180, Cla016495, Cla011000, Cla016257, Cla013420, Cla006459, Cla008517, Cla009729, Cla010822, Cla009727, Cla019085, Cla014070, Cla021059, Cla020641, Cla004392, Cla003187, Cla008753, Cla002891, Cla007784, Cla003188, Cla015731, Cla007790, Cla003191, Cla003748, Cla015296, Cla005258, Cla001335, Cla004846, Cla010712, Cla020871, Cla008520, Cla003194, Cla007671, Cla023342, Cla013089, Cla008291, Cla020738, Cla017206, Cla008053, Cla019069, Cla019982, Cla018651, Cla004808, Cla017202, Cla001783, Cla004931, Cla006319, Cla023337, Cla007644, Cla023334, Cla015950, Cla019758, Cla018547, Cla013890, Cla008185, Cla012565, Cla018302, Cla015399, Cla003179, Cla000465, Cla008502, Cla015367, Cla021803, Cla020959, Cla002846, Cla012654, Cla016574, Cla015124, Cla001881, Cla006657, Cla018191, Cla020288, Cla007065, Cla008711, Cla005686, Cla006530, Cla015137, Cla019734, Cla008284, Cla017797, Cla016224, Cla005698, Cla013509, Cla011448, Cla008727, Cla015805, Cla004361, Cla021120, Cla014719, Cla007630, Cla007280, Cla013285, Cla018614, Cla014492, Cla010336, Cla012633, Cla018298, Cla018059, Cla019269, Cla017884, Cla021590, Cla021470, Cla003005, Cla008019, Cla012505, Cla005669, Cla008376, Cla020141, Cla003365, Cla006992, Cla013055, Cla019839, Cla022668, Cla001190, Cla020009, Cla002957, Cla010223, Cla016562, Cla018501, Cla014267, Cla003256, Cla023088, Cla013969, Cla019153, Cla020499, Cla021582, Cla020010, Cla013264, Cla009682, Cla017745, Cla003103, Cla022302, Cla020368, Cla002251, Cla005884, Cla016546, Cla019134, Cla017196, Cla019014, Cla014129, Cla010322, Cla000517, Cla015694, Cla015453, Cla019258, Cla005535, Cla005657, Cla003590, Cla001171, Cla022413, Cla015668, Cla018133, Cla005985, Cla004534, Cla022081, Cla005982, Cla014464, Cla011195, Cla006161, Cla020449, Cla010665, Cla017972, Cla013928, Cla008468, Cla021525, Cla016053, Cla011165, Cla000707, Cla011714, Cla009643, Cla021773, Cla007101, Cla005044, Cla022623, Cla006010, Cla014320, Cla021634, Cla011292, Cla007470, Cla021758, Cla017031, Cla006939, Cla019699, Cla017036, Cla014681, Cla017037, Cla001254, Cla005613, Cla023261, Cla007239, Cla008320, Cla023265, Cla006025, Cla014894, Cla000809, Cla012351, Cla019547, Cla005381, Cla022833, Cla015625, Cla016957, Cla017925, Cla018574, Cla014414, Cla006906, Cla009629, Cla009625, Cla006234, Cla019559, Cla009071, Cla017373, Cla015195, Cla013457, Cla000815, Cla010066, Cla016048, Cla023481, Cla023247, Cla021984, Cla022831, Cla007578, Cla005950, Cla006366
2	GO:0051179	localization	Biological Process	52.2	14.18	75	Cla011483, Cla011362, Cla008230, Cla015603, Cla019288, Cla012654, Cla018114, Cla015364, Cla011000, Cla011165, Cla022142, Cla012847, Cla009606, Cla005121, Cla007583, Cla004551, Cla022341, Cla007784, Cla016546, Cla021634, Cla007074, Cla021758, Cla019134, Cla014681, Cla019258, Cla001254, Cla000287, Cla005657, Cla005698, Cla007239, Cla004963, Cla011802, Cla013308, Cla022292, Cla015805, Cla022413, Cla008764, Cla007630, Cla007280, Cla008291, Cla017009, Cla017206, Cla014932, Cla020535, Cla022319, Cla012633, Cla012599, Cla021590, Cla002632, Cla008536, Cla010724, Cla003887, Cla006319, Cla009947, Cla002150, Cla022166, Cla007644, Cla014464, Cla015950, Cla015358, Cla009990, Cla013570, Cla015359, Cla017814, Cla021932, Cla012206, Cla010066, Cla003256, Cla023481, Cla023088, Cla023282, Cla007255, Cla021984, Cla005232, Cla021662
5	GO:0048731	system development	Biological Process	14.95	13.04	69	Cla022816, Cla020879, Cla019888, Cla017745, Cla003180, Cla016495, Cla003103, Cla008517, Cla019085, Cla021773, Cla014070, Cla020368, Cla006010, Cla003187, Cla008711, Cla006530, Cla007784, Cla003188, Cla015731, Cla007790, Cla008284, Cla003191, Cla003748, Cla006939, Cla015453, Cla017797, Cla001254, Cla005535, Cla005698, Cla007239, Cla001335, Cla011448, Cla020871, Cla008520, Cla003590, Cla003194, Cla022413, Cla014719, Cla006025, Cla000809, Cla008291, Cla013285, Cla020738, Cla019547, Cla017206, Cla008053, Cla018574, Cla012633, Cla006906, Cla014414, Cla019269, Cla009629, Cla001783, Cla021470, Cla012505, Cla005982, Cla006992, Cla019758, Cla016562, Cla018501, Cla016048, Cla017972, Cla003179, Cla023481, Cla023088, Cla000465, Cla022831, Cla008502, Cla021582
3	GO:0006807	nitrogen compound metabolic process	Biological Process	49.02	24.57	130	Cla020879, Cla011362, Cla016417, Cla020513, Cla002648, Cla016495, Cla003103, Cla006459, Cla006976, Cla009729, Cla005483, Cla003062, Cla021059, Cla020368, Cla006692, Cla005884, Cla009960, Cla000472, Cla002891, Cla007790, Cla021316, Cla020349, Cla003748, Cla003902, Cla019014, Cla012743, Cla000517, Cla015453, Cla001335, Cla008409, Cla010712, Cla020871, Cla023342, Cla004684, Cla017206, Cla019069, Cla019861, Cla018651, Cla016199, Cla017202, Cla001783, Cla005985, Cla010922, Cla009824, Cla006319, Cla018492, Cla005982, Cla014101, Cla018547, Cla018026, Cla017213, Cla003179, Cla004029, Cla000465, Cla010932, Cla020295, Cla008468, Cla013340, Cla020959, Cla021525, Cla002846, Cla011165, Cla012772, Cla001881, Cla010229, Cla013737, Cla021773, Cla009643, Cla007101, Cla005686, Cla006530, Cla015137, Cla008284, Cla011292, Cla015812, Cla000713, Cla013359, Cla006939, Cla019336, Cla019699, Cla015013, Cla017797, Cla016224, Cla005613, Cla005698, Cla015093, Cla011448, Cla008320, Cla014719, Cla008446, Cla006025, Cla020397, Cla021365, Cla013285, Cla005381, Cla014932, Cla017925, Cla010336, Cla011268, Cla012633, Cla006906, Cla018059, Cla009629, Cla004458, Cla008019, Cla009625, Cla012505, Cla008376, Cla022045, Cla003365, Cla013055, Cla018502, Cla019839, Cla017814, Cla001190, Cla017373, Cla010864, Cla010223, Cla016562, Cla018501, Cla014267, Cla003256, Cla023481, Cla001116, Cla019153, Cla023480, Cla023247, Cla021984, Cla007578, Cla005950
3	GO:0016043	cellular component organization	Biological Process	138	26.09	138	Cla022816, Cla013264, Cla011362, Cla019888, Cla016417, Cla016495, Cla016257, Cla003103, Cla015160, Cla010822, Cla021059, Cla014070, Cla004392, Cla003187, Cla005884, Cla007784, Cla003188, Cla007790, Cla013391, Cla019134, Cla003748, Cla019014, Cla010322, Cla000517, Cla015296, Cla001849, Cla015453, Cla019258, Cla005258, Cla004963, Cla008888, Cla001335, Cla003194, Cla004164, Cla001171, Cla022413, Cla008000, Cla008764, Cla005134, Cla013089, Cla008291, Cla017206, Cla019982, Cla018651, Cla004808, Cla017841, Cla017202, Cla004931, Cla004534, Cla010922, Cla005625, Cla007644, Cla023334, Cla019758, Cla018547, Cla014464, Cla013890, Cla011195, Cla006161, Cla020449, Cla011355, Cla018269, Cla004029, Cla000465, Cla006286, Cla018876, Cla013340, Cla014270, Cla002846, Cla012654, Cla010229, Cla011714, Cla002733, Cla012528, Cla013737, Cla013736, Cla020288, Cla009643, Cla006895, Cla005686, Cla022341, Cla007741, Cla021892, Cla014320, Cla015137, Cla019734, Cla021634, Cla008284, Cla007074, Cla007470, Cla021758, Cla017031, Cla006939, Cla017797, Cla016224, Cla020391, Cla023261, Cla011448, Cla014716, Cla008320, Cla014719, Cla023265, Cla006025, Cla007630, Cla007280, Cla014894, Cla012351, Cla000809, Cla013285, Cla016957, Cla017925, Cla010336, Cla011268, Cla012633, Cla006906, Cla013289, Cla017884, Cla004458, Cla009625, Cla008376, Cla003365, Cla006234, Cla019839, Cla017814, Cla009071, Cla001190, Cla013457, Cla016562, Cla010340, Cla016048, Cla014267, Cla003256, Cla023481, Cla019153, Cla015192, Cla013290, Cla020532, Cla022831
2	GO:0071840	cellular component organization or biogenesis	Biological Process	82.8	26.09	138	Cla022816, Cla013264, Cla011362, Cla019888, Cla016417, Cla016495, Cla016257, Cla003103, Cla015160, Cla010822, Cla021059, Cla014070, Cla004392, Cla003187, Cla005884, Cla007784, Cla003188, Cla007790, Cla013391, Cla019134, Cla003748, Cla019014, Cla010322, Cla000517, Cla015296, Cla001849, Cla015453, Cla019258, Cla005258, Cla004963, Cla008888, Cla001335, Cla003194, Cla004164, Cla001171, Cla022413, Cla008000, Cla008764, Cla005134, Cla013089, Cla008291, Cla017206, Cla019982, Cla018651, Cla004808, Cla017841, Cla017202, Cla004931, Cla004534, Cla010922, Cla005625, Cla007644, Cla023334, Cla019758, Cla018547, Cla014464, Cla013890, Cla011195, Cla006161, Cla020449, Cla011355, Cla018269, Cla004029, Cla000465, Cla006286, Cla018876, Cla013340, Cla014270, Cla002846, Cla012654, Cla010229, Cla011714, Cla002733, Cla012528, Cla013737, Cla013736, Cla020288, Cla009643, Cla006895, Cla005686, Cla022341, Cla007741, Cla021892, Cla014320, Cla015137, Cla019734, Cla021634, Cla008284, Cla007074, Cla007470, Cla021758, Cla017031, Cla006939, Cla017797, Cla016224, Cla020391, Cla023261, Cla011448, Cla014716, Cla008320, Cla014719, Cla023265, Cla006025, Cla007630, Cla007280, Cla014894, Cla012351, Cla000809, Cla013285, Cla016957, Cla017925, Cla010336, Cla011268, Cla012633, Cla006906, Cla013289, Cla017884, Cla004458, Cla009625, Cla008376, Cla003365, Cla006234, Cla019839, Cla017814, Cla009071, Cla001190, Cla013457, Cla016562, Cla010340, Cla016048, Cla014267, Cla003256, Cla023481, Cla019153, Cla015192, Cla013290, Cla020532, Cla022831
5	GO:0019538	protein metabolic process	Biological Process	118.96	18.34	97	Cla022816, Cla011362, Cla019888, Cla009280, Cla010039, Cla002648, Cla006976, Cla012847, Cla009727, Cla019085, Cla010822, Cla020641, Cla021059, Cla014070, Cla002891, Cla015731, Cla019418, Cla007393, Cla014129, Cla005657, Cla008768, Cla008291, Cla012790, Cla017206, Cla005502, Cla022120, Cla004534, Cla012308, Cla005625, Cla012206, Cla013416, Cla013135, Cla013652, Cla015399, Cla003179, Cla000465, Cla023282, Cla006286, Cla005510, Cla021803, Cla013340, Cla004072, Cla019960, Cla002846, Cla000307, Cla016179, Cla000707, Cla018191, Cla010229, Cla020288, Cla021014, Cla005686, Cla007741, Cla014320, Cla021758, Cla013359, Cla013479, Cla019699, Cla010001, Cla016224, Cla001254, Cla023261, Cla005698, Cla016180, Cla011448, Cla015093, Cla022337, Cla013204, Cla021470, Cla003005, Cla009625, Cla006913, Cla022165, Cla003365, Cla020385, Cla006234, Cla018348, Cla013055, Cla019839, Cla017814, Cla022668, Cla020009, Cla002957, Cla010864, Cla013457, Cla000815, Cla018984, Cla001233, Cla003256, Cla023481, Cla023088, Cla002325, Cla013969, Cla021582, Cla020010, Cla005950, Cla006764
4	GO:0007275	multicellular organism development	Biological Process	337.29	39.89	211	Cla022816, Cla020879, Cla011362, Cla019888, Cla015603, Cla003180, Cla016495, Cla011000, Cla013420, Cla016257, Cla006459, Cla008517, Cla009729, Cla010822, Cla009727, Cla019085, Cla014070, Cla021059, Cla020641, Cla004392, Cla003187, Cla008753, Cla002891, Cla007784, Cla003188, Cla015731, Cla007790, Cla003191, Cla003748, Cla015296, Cla001335, Cla004846, Cla010712, Cla020871, Cla008520, Cla003194, Cla007671, Cla023342, Cla013089, Cla008291, Cla020738, Cla017206, Cla008053, Cla019069, Cla017202, Cla001783, Cla004931, Cla006319, Cla023337, Cla007644, Cla023334, Cla018547, Cla015950, Cla019758, Cla013890, Cla008185, Cla012565, Cla018302, Cla015399, Cla003179, Cla000465, Cla008502, Cla015367, Cla021803, Cla020959, Cla002846, Cla012654, Cla016574, Cla015124, Cla006657, Cla001881, Cla018191, Cla020288, Cla007065, Cla008711, Cla005686, Cla006530, Cla015137, Cla019734, Cla008284, Cla017797, Cla016224, Cla005698, Cla013509, Cla011448, Cla008727, Cla015805, Cla004361, Cla021120, Cla014719, Cla007630, Cla007280, Cla013285, Cla018614, Cla014492, Cla010336, Cla012633, Cla018298, Cla018059, Cla019269, Cla021590, Cla021470, Cla008019, Cla003005, Cla012505, Cla005669, Cla020141, Cla003365, Cla006992, Cla013055, Cla019839, Cla022668, Cla001190, Cla020009, Cla002957, Cla010223, Cla016562, Cla018501, Cla014267, Cla023088, Cla019153, Cla013969, Cla020499, Cla021582, Cla020010, Cla013264, Cla009682, Cla017745, Cla003103, Cla022302, Cla020368, Cla002251, Cla005884, Cla016546, Cla019134, Cla017196, Cla014129, Cla000517, Cla015694, Cla015453, Cla019258, Cla005535, Cla005657, Cla003590, Cla022413, Cla015668, Cla018133, Cla005985, Cla022081, Cla005982, Cla014464, Cla011195, Cla006161, Cla020449, Cla010665, Cla017972, Cla013928, Cla008468, Cla021525, Cla016053, Cla011165, Cla000707, Cla007101, Cla009643, Cla021773, Cla005044, Cla022623, Cla006010, Cla014320, Cla011292, Cla007470, Cla021758, Cla006939, Cla014681, Cla019699, Cla017036, Cla017037, Cla001254, Cla005613, Cla007239, Cla008320, Cla023265, Cla006025, Cla014894, Cla000809, Cla012351, Cla019547, Cla005381, Cla022833, Cla015625, Cla016957, Cla017925, Cla018574, Cla014414, Cla006906, Cla009629, Cla009625, Cla006234, Cla019559, Cla009071, Cla015195, Cla013457, Cla000815, Cla010066, Cla016048, Cla023481, Cla023247, Cla022831, Cla007578, Cla005950, Cla006366
3	GO:0007154	cell communication	Biological Process	153.4	19.47	103	Cla020879, Cla011483, Cla002648, Cla014237, Cla003103, Cla009729, Cla005408, Cla019085, Cla010822, Cla004392, Cla020368, Cla006692, Cla005884, Cla015613, Cla007393, Cla015615, Cla019134, Cla017196, Cla014129, Cla000517, Cla005657, Cla004963, Cla008888, Cla001335, Cla004846, Cla010712, Cla020871, Cla012790, Cla020738, Cla014579, Cla016199, Cla014575, Cla005985, Cla012308, Cla006319, Cla002470, Cla023337, Cla023334, Cla013890, Cla011071, Cla021932, Cla014868, Cla017213, Cla000465, Cla013340, Cla020959, Cla021525, Cla016053, Cla019960, Cla016574, Cla006657, Cla001881, Cla018191, Cla010229, Cla002733, Cla009405, Cla021773, Cla007583, Cla021892, Cla014320, Cla015137, Cla017952, Cla019699, Cla010001, Cla017797, Cla001254, Cla005613, Cla004920, Cla005698, Cla004921, Cla014716, Cla013190, Cla008320, Cla004361, Cla023265, Cla022055, Cla012351, Cla017009, Cla018614, Cla022833, Cla010336, Cla014414, Cla018059, Cla011542, Cla021470, Cla003005, Cla005669, Cla006913, Cla002150, Cla022045, Cla017814, Cla019156, Cla017010, Cla010223, Cla018501, Cla014267, Cla003256, Cla023088, Cla023247, Cla021984, Cla022831, Cla007578, Cla006764
3	GO:0009056	catabolic process	Biological Process	129	13.8	73	Cla014674, Cla021803, Cla011362, Cla013340, Cla009682, Cla019804, Cla002846, Cla000307, Cla012654, Cla014510, Cla016179, Cla006459, Cla021173, Cla010229, Cla002733, Cla012847, Cla005408, Cla013736, Cla020641, Cla014070, Cla002251, Cla021892, Cla006530, Cla000472, Cla007784, Cla015731, Cla007074, Cla020349, Cla003902, Cla019014, Cla001254, Cla005657, Cla020391, Cla005698, Cla004920, Cla008888, Cla016180, Cla004921, Cla008409, Cla008727, Cla008000, Cla023265, Cla014013, Cla019547, Cla018614, Cla018891, Cla012599, Cla018298, Cla021470, Cla022043, Cla022081, Cla006319, Cla006037, Cla014189, Cla019559, Cla021932, Cla022668, Cla021338, Cla012081, Cla010665, Cla002957, Cla017210, Cla013457, Cla011751, Cla013135, Cla018302, Cla023088, Cla013969, Cla022390, Cla020499, Cla020532, Cla021582, Cla006366
3	GO:0048856	anatomical structure development	Biological Process	269.45	43.1	228	Cla022816, Cla020879, Cla011362, Cla019888, Cla015603, Cla003180, Cla016495, Cla011000, Cla016257, Cla013420, Cla006459, Cla008517, Cla009729, Cla010822, Cla009727, Cla019085, Cla014070, Cla021059, Cla020641, Cla004392, Cla003187, Cla008753, Cla002891, Cla003188, Cla007784, Cla015731, Cla007790, Cla003191, Cla003748, Cla015296, Cla005258, Cla001335, Cla004846, Cla010712, Cla008520, Cla003194, Cla020871, Cla007671, Cla023342, Cla013089, Cla008291, Cla020738, Cla017206, Cla008053, Cla019069, Cla019982, Cla018651, Cla004808, Cla017202, Cla001783, Cla004931, Cla006319, Cla023337, Cla007644, Cla023334, Cla015950, Cla019758, Cla018547, Cla013890, Cla008185, Cla012565, Cla018302, Cla015399, Cla003179, Cla000465, Cla008502, Cla015367, Cla021803, Cla020959, Cla002846, Cla012654, Cla016574, Cla015124, Cla001881, Cla006657, Cla018191, Cla020288, Cla007065, Cla008711, Cla005686, Cla006530, Cla015137, Cla019734, Cla008284, Cla017797, Cla016224, Cla005698, Cla013509, Cla011448, Cla008727, Cla015805, Cla004361, Cla021120, Cla014719, Cla007630, Cla007280, Cla013285, Cla018614, Cla014492, Cla010336, Cla012633, Cla018298, Cla018059, Cla019269, Cla017884, Cla021590, Cla021470, Cla003005, Cla008019, Cla012505, Cla005669, Cla008376, Cla020141, Cla003365, Cla006992, Cla013055, Cla019839, Cla022668, Cla001190, Cla020009, Cla002957, Cla019156, Cla010223, Cla016562, Cla018501, Cla014267, Cla023088, Cla013969, Cla019153, Cla020499, Cla021582, Cla020010, Cla013264, Cla009682, Cla017745, Cla003103, Cla022302, Cla020368, Cla002251, Cla005884, Cla016546, Cla019134, Cla017196, Cla019014, Cla014129, Cla010322, Cla000517, Cla015694, Cla015453, Cla019258, Cla005535, Cla005657, Cla003590, Cla001171, Cla022413, Cla015668, Cla018133, Cla004534, Cla005985, Cla022081, Cla005982, Cla014464, Cla011195, Cla006161, Cla020449, Cla010665, Cla017972, Cla013928, Cla008468, Cla021525, Cla016053, Cla011165, Cla000707, Cla011714, Cla009643, Cla021773, Cla007101, Cla005044, Cla022623, Cla006010, Cla014320, Cla021634, Cla011292, Cla007470, Cla021758, Cla017031, Cla006939, Cla019699, Cla017036, Cla014681, Cla017037, Cla001254, Cla005613, Cla007239, Cla008320, Cla022055, Cla023265, Cla006025, Cla014894, Cla000809, Cla012351, Cla019547, Cla005381, Cla022833, Cla015625, Cla016957, Cla017925, Cla018574, Cla014414, Cla006906, Cla009629, Cla009625, Cla006234, Cla019559, Cla017814, Cla009071, Cla015195, Cla013457, Cla000815, Cla010066, Cla016048, Cla023481, Cla015192, Cla023247, Cla022831, Cla007578, Cla005950, Cla006366
3	GO:0009058	biosynthetic process	Biological Process	463.79	44.23	234	Cla020879, Cla011362, Cla012691, Cla012570, Cla003180, Cla010039, Cla002648, Cla016495, Cla014510, Cla013420, Cla008517, Cla006459, Cla009729, Cla021173, Cla015160, Cla005483, Cla003062, Cla021059, Cla014070, Cla004392, Cla006692, Cla007784, Cla002891, Cla007790, Cla003748, Cla011810, Cla015173, Cla015296, Cla015176, Cla008888, Cla001335, Cla008409, Cla004846, Cla010712, Cla020871, Cla008520, Cla007671, Cla023342, Cla008291, Cla012790, Cla013087, Cla017206, Cla018891, Cla018651, Cla017202, Cla001783, Cla010922, Cla008177, Cla014189, Cla018547, Cla017210, Cla012565, Cla018302, Cla017213, Cla003179, Cla000465, Cla008509, Cla007650, Cla020295, Cla020055, Cla018876, Cla020959, Cla019960, Cla002846, Cla013986, Cla012654, Cla010353, Cla015364, Cla016574, Cla012772, Cla001881, Cla006657, Cla010229, Cla002733, Cla012528, Cla013737, Cla022104, Cla021014, Cla005686, Cla006530, Cla015137, Cla008284, Cla007074, Cla017797, Cla016224, Cla005698, Cla011448, Cla008727, Cla007078, Cla022337, Cla014719, Cla020397, Cla021365, Cla014133, Cla013285, Cla017768, Cla014932, Cla017769, Cla014492, Cla012633, Cla018298, Cla018059, Cla011542, Cla021590, Cla004458, Cla021470, Cla006755, Cla003005, Cla008376, Cla020141, Cla006992, Cla003365, Cla013055, Cla016567, Cla018502, Cla015358, Cla015359, Cla019834, Cla019839, Cla007294, Cla001190, Cla019398, Cla019277, Cla017770, Cla016562, Cla017772, Cla016321, Cla018501, Cla014267, Cla017774, Cla005315, Cla003256, Cla019153, Cla013264, Cla016538, Cla016417, Cla019804, Cla003103, Cla006976, Cla020368, Cla002251, Cla005884, Cla022526, Cla021316, Cla019014, Cla017196, Cla014129, Cla017199, Cla000517, Cla015694, Cla015453, Cla019258, Cla006745, Cla005657, Cla004684, Cla014579, Cla016199, Cla005985, Cla012826, Cla018492, Cla005982, Cla014101, Cla006161, Cla011071, Cla021657, Cla010665, Cla018026, Cla017972, Cla021525, Cla018352, Cla016053, Cla011165, Cla016179, Cla009405, Cla021773, Cla009643, Cla007101, Cla022623, Cla006010, Cla006379, Cla021892, Cla021634, Cla011292, Cla007470, Cla010080, Cla000713, Cla006939, Cla019336, Cla019699, Cla000287, Cla005613, Cla016180, Cla021080, Cla015093, Cla008320, Cla008446, Cla023265, Cla006025, Cla012351, Cla000809, Cla015984, Cla019547, Cla005381, Cla022833, Cla016957, Cla017925, Cla016032, Cla011268, Cla006906, Cla014414, Cla015981, Cla009629, Cla009625, Cla006913, Cla022045, Cla018349, Cla019559, Cla015635, Cla017814, Cla017373, Cla015195, Cla010864, Cla016048, Cla023481, Cla001235, Cla002689, Cla001116, Cla015192, Cla022390, Cla022951, Cla023247, Cla021984, Cla007578, Cla005950
4	GO:0043170	macromolecule metabolic process	Biological Process	82.75	21.55	114	Cla022816, Cla011362, Cla019888, Cla016417, Cla009280, Cla010039, Cla002648, Cla006976, Cla012847, Cla009727, Cla019085, Cla010822, Cla020641, Cla021059, Cla014070, Cla002891, Cla015731, Cla019418, Cla007790, Cla007393, Cla003748, Cla014129, Cla005657, Cla008768, Cla008409, Cla008291, Cla012790, Cla017206, Cla019069, Cla017202, Cla005502, Cla022120, Cla004534, Cla009824, Cla012308, Cla005625, Cla012206, Cla013416, Cla013135, Cla013652, Cla015399, Cla003179, Cla000465, Cla023282, Cla006286, Cla005510, Cla021803, Cla013340, Cla004072, Cla002846, Cla019960, Cla000307, Cla016179, Cla000707, Cla018191, Cla010229, Cla013737, Cla020288, Cla021014, Cla005686, Cla007741, Cla015137, Cla014320, Cla008284, Cla021758, Cla013359, Cla006939, Cla013479, Cla019699, Cla010001, Cla016224, Cla001254, Cla023261, Cla005698, Cla016180, Cla011448, Cla015093, Cla022337, Cla014719, Cla006025, Cla013285, Cla010336, Cla013204, Cla021470, Cla003005, Cla009625, Cla006913, Cla022165, Cla003365, Cla020385, Cla006234, Cla018348, Cla013055, Cla019839, Cla017814, Cla022668, Cla020009, Cla002957, Cla010864, Cla010223, Cla013457, Cla000815, Cla018984, Cla023481, Cla003256, Cla001233, Cla023088, Cla002325, Cla001116, Cla013969, Cla021582, Cla005950, Cla020010, Cla006764
3	GO:0009607	response to biotic stimulus	Biological Process	153	28.92	153	Cla019802, Cla011483, Cla019803, Cla011362, Cla021608, Cla016538, Cla014237, Cla013420, Cla008517, Cla022142, Cla010822, Cla003062, Cla020641, Cla004392, Cla006692, Cla002251, Cla003187, Cla008753, Cla007784, Cla003188, Cla015731, Cla017636, Cla022526, Cla015613, Cla021316, Cla006580, Cla015615, Cla021559, Cla003191, Cla015173, Cla017196, Cla014129, Cla000517, Cla015296, Cla015176, Cla001849, Cla006745, Cla005657, Cla004846, Cla010712, Cla020871, Cla008520, Cla003194, Cla022413, Cla021325, Cla008291, Cla012790, Cla013087, Cla018651, Cla014579, Cla016199, Cla014575, Cla022120, Cla004534, Cla005985, Cla022081, Cla012308, Cla018492, Cla008177, Cla006037, Cla007644, Cla014464, Cla013890, Cla011071, Cla014868, Cla012206, Cla010665, Cla018026, Cla013135, Cla013652, Cla017213, Cla020293, Cla001950, Cla023282, Cla007650, Cla020295, Cla005510, Cla014674, Cla021525, Cla019960, Cla013986, Cla012654, Cla010353, Cla015364, Cla021808, Cla018191, Cla012528, Cla013736, Cla022104, Cla021014, Cla005044, Cla006010, Cla006530, Cla014320, Cla020705, Cla008284, Cla007074, Cla010402, Cla013479, Cla019699, Cla010001, Cla023261, Cla005613, Cla000563, Cla007239, Cla013190, Cla004361, Cla014719, Cla006025, Cla023146, Cla007630, Cla012351, Cla014133, Cla013285, Cla017768, Cla005381, Cla014932, Cla017769, Cla020535, Cla010336, Cla016032, Cla006906, Cla014414, Cla018059, Cla015981, Cla009629, Cla021470, Cla003005, Cla010724, Cla001623, Cla020141, Cla022165, Cla013055, Cla015358, Cla009990, Cla015359, Cla019559, Cla019839, Cla019156, Cla010223, Cla017770, Cla017772, Cla018501, Cla016048, Cla018984, Cla017774, Cla013969, Cla022390, Cla021984, Cla020532, Cla020533, Cla007578, Cla006366
5	GO:0044260	cellular macromolecule metabolic process	Biological Process	33.36	14.56	77	Cla022816, Cla011362, Cla019888, Cla013340, Cla016417, Cla009280, Cla002846, Cla010039, Cla002648, Cla000707, Cla006976, Cla018191, Cla010229, Cla013737, Cla019085, Cla010822, Cla021014, Cla021059, Cla014070, Cla005686, Cla002891, Cla015137, Cla019418, Cla014320, Cla007790, Cla008284, Cla007393, Cla003748, Cla013359, Cla014129, Cla006939, Cla019699, Cla010001, Cla016224, Cla001254, Cla005698, Cla008409, Cla015093, Cla011448, Cla022337, Cla014719, Cla006025, Cla008291, Cla013285, Cla017206, Cla010336, Cla013204, Cla017202, Cla005502, Cla021470, Cla022120, Cla004534, Cla003005, Cla009625, Cla009824, Cla012308, Cla005625, Cla006913, Cla003365, Cla020385, Cla013055, Cla019839, Cla017814, Cla010864, Cla010223, Cla000815, Cla013652, Cla015399, Cla003256, Cla003179, Cla023481, Cla023088, Cla000465, Cla001116, Cla006286, Cla005950, Cla006764
3	GO:0009605	response to external stimulus	Biological Process	201.4	34.78	184	Cla019802, Cla011483, Cla019803, Cla011362, Cla021608, Cla016538, Cla014237, Cla013420, Cla008517, Cla009729, Cla022142, Cla005408, Cla010822, Cla003062, Cla020641, Cla014070, Cla004392, Cla006692, Cla002251, Cla003187, Cla008753, Cla007784, Cla003188, Cla015731, Cla017636, Cla022526, Cla015613, Cla021316, Cla006580, Cla015615, Cla021559, Cla003191, Cla019134, Cla015173, Cla017196, Cla014129, Cla000517, Cla015296, Cla015176, Cla001849, Cla015453, Cla006745, Cla005657, Cla004963, Cla008888, Cla010712, Cla004846, Cla020871, Cla008520, Cla003590, Cla003194, Cla001171, Cla022413, Cla021325, Cla008291, Cla012790, Cla020738, Cla013087, Cla018651, Cla014579, Cla016199, Cla014575, Cla022120, Cla004534, Cla005985, Cla022081, Cla012308, Cla018492, Cla008177, Cla006037, Cla007644, Cla023334, Cla014464, Cla013890, Cla011071, Cla021932, Cla014868, Cla012206, Cla010665, Cla018026, Cla013652, Cla013135, Cla017213, Cla015399, Cla020293, Cla001950, Cla023282, Cla007650, Cla020295, Cla005510, Cla005232, Cla014674, Cla021525, Cla019960, Cla016053, Cla013986, Cla012654, Cla010353, Cla015364, Cla021808, Cla016574, Cla006657, Cla018191, Cla012528, Cla013736, Cla022104, Cla021014, Cla005044, Cla007583, Cla006010, Cla006530, Cla014320, Cla020705, Cla008284, Cla007074, Cla010402, Cla013479, Cla019699, Cla010001, Cla001254, Cla023261, Cla005613, Cla000563, Cla007239, Cla005698, Cla004920, Cla004921, Cla013190, Cla004361, Cla014719, Cla023265, Cla006025, Cla023146, Cla007630, Cla012351, Cla000809, Cla014133, Cla013285, Cla017768, Cla017009, Cla018614, Cla005381, Cla014932, Cla017769, Cla020535, Cla010336, Cla016032, Cla006906, Cla014414, Cla018059, Cla015981, Cla019269, Cla009629, Cla021470, Cla003005, Cla010724, Cla001623, Cla002150, Cla020141, Cla022165, Cla013055, Cla015358, Cla009990, Cla015359, Cla019559, Cla019839, Cla019156, Cla010223, Cla017770, Cla017772, Cla018501, Cla016048, Cla018984, Cla017774, Cla023088, Cla013969, Cla022390, Cla023247, Cla021984, Cla020532, Cla020533, Cla021582, Cla007578, Cla006366
4	GO:0034641	cellular nitrogen compound metabolic process	Biological Process	80.66	24.57	130	Cla020879, Cla011362, Cla016417, Cla020513, Cla002648, Cla016495, Cla003103, Cla006459, Cla006976, Cla009729, Cla005483, Cla003062, Cla021059, Cla020368, Cla006692, Cla005884, Cla009960, Cla000472, Cla002891, Cla007790, Cla021316, Cla020349, Cla003748, Cla003902, Cla019014, Cla012743, Cla000517, Cla015453, Cla001335, Cla008409, Cla010712, Cla020871, Cla023342, Cla004684, Cla017206, Cla019069, Cla019861, Cla018651, Cla016199, Cla017202, Cla001783, Cla005985, Cla010922, Cla009824, Cla006319, Cla018492, Cla005982, Cla014101, Cla018547, Cla018026, Cla017213, Cla003179, Cla004029, Cla000465, Cla010932, Cla020295, Cla008468, Cla013340, Cla020959, Cla021525, Cla002846, Cla011165, Cla012772, Cla001881, Cla010229, Cla013737, Cla021773, Cla009643, Cla007101, Cla005686, Cla006530, Cla015137, Cla008284, Cla011292, Cla015812, Cla000713, Cla013359, Cla006939, Cla019336, Cla019699, Cla015013, Cla017797, Cla016224, Cla005613, Cla005698, Cla015093, Cla011448, Cla008320, Cla014719, Cla008446, Cla006025, Cla020397, Cla021365, Cla013285, Cla005381, Cla014932, Cla017925, Cla010336, Cla011268, Cla012633, Cla006906, Cla018059, Cla009629, Cla004458, Cla008019, Cla009625, Cla012505, Cla008376, Cla022045, Cla003365, Cla013055, Cla018502, Cla019839, Cla017814, Cla001190, Cla017373, Cla010864, Cla010223, Cla016562, Cla018501, Cla014267, Cla003256, Cla023481, Cla001116, Cla019153, Cla023480, Cla023247, Cla021984, Cla007578, Cla005950
2	GO:0032502	developmental process	Biological Process	202.44	43.86	232	Cla022816, Cla020879, Cla011362, Cla019888, Cla015603, Cla003180, Cla016495, Cla011000, Cla016257, Cla013420, Cla006459, Cla008517, Cla009729, Cla010822, Cla009727, Cla019085, Cla014070, Cla021059, Cla020641, Cla004392, Cla003187, Cla008753, Cla002891, Cla003188, Cla007784, Cla015731, Cla007790, Cla003191, Cla003748, Cla015296, Cla005258, Cla001335, Cla004846, Cla010712, Cla008520, Cla003194, Cla020871, Cla007671, Cla023342, Cla013089, Cla008291, Cla020738, Cla017206, Cla008053, Cla019069, Cla019982, Cla018651, Cla004808, Cla017202, Cla001783, Cla004931, Cla006319, Cla023337, Cla007644, Cla023334, Cla015950, Cla019758, Cla018547, Cla013890, Cla008185, Cla012565, Cla018302, Cla015399, Cla003179, Cla000465, Cla008502, Cla015367, Cla021803, Cla020959, Cla002846, Cla012654, Cla016574, Cla015124, Cla001881, Cla006657, Cla018191, Cla020288, Cla007065, Cla008711, Cla005686, Cla006530, Cla015137, Cla019734, Cla008284, Cla017797, Cla016224, Cla005698, Cla013509, Cla011448, Cla008727, Cla015805, Cla004361, Cla021120, Cla014719, Cla007630, Cla007280, Cla013285, Cla018614, Cla014492, Cla010336, Cla012633, Cla018298, Cla018059, Cla019269, Cla017884, Cla021590, Cla021470, Cla003005, Cla008019, Cla012505, Cla005669, Cla008376, Cla020141, Cla003365, Cla006992, Cla013055, Cla019839, Cla022668, Cla001190, Cla020009, Cla002957, Cla019156, Cla010223, Cla016562, Cla018501, Cla014267, Cla003256, Cla023088, Cla013969, Cla019153, Cla020499, Cla021582, Cla020010, Cla013264, Cla009682, Cla017745, Cla003103, Cla022302, Cla020368, Cla002251, Cla005884, Cla016546, Cla019134, Cla017196, Cla019014, Cla014129, Cla010322, Cla000517, Cla015694, Cla015453, Cla019258, Cla005535, Cla005657, Cla003590, Cla001171, Cla022413, Cla015668, Cla018133, Cla004534, Cla005985, Cla022081, Cla005982, Cla014464, Cla011195, Cla006161, Cla020449, Cla010665, Cla017972, Cla013928, Cla008468, Cla021525, Cla016053, Cla011165, Cla000707, Cla011714, Cla009643, Cla021773, Cla007101, Cla005044, Cla022623, Cla006010, Cla014320, Cla021634, Cla011292, Cla007470, Cla021758, Cla017031, Cla006939, Cla019699, Cla017036, Cla014681, Cla017037, Cla001254, Cla005613, Cla023261, Cla007239, Cla008320, Cla022055, Cla023265, Cla006025, Cla014894, Cla000809, Cla012351, Cla019547, Cla005381, Cla022833, Cla015625, Cla016957, Cla017925, Cla018574, Cla014414, Cla006906, Cla009629, Cla009625, Cla006234, Cla019559, Cla017814, Cla009071, Cla017373, Cla015195, Cla013457, Cla000815, Cla010066, Cla016048, Cla023481, Cla015192, Cla023247, Cla021984, Cla022831, Cla007578, Cla005950, Cla006366
2	GO:0050896	response to stimulus	Biological Process	654.84	71.27	377	Cla020879, Cla022816, Cla011483, Cla011362, Cla012570, Cla019888, Cla012691, Cla021608, Cla009280, Cla003180, Cla002648, Cla014510, Cla013420, Cla008517, Cla001320, Cla009729, Cla021173, Cla022142, Cla009846, Cla019085, Cla010822, Cla009727, Cla005483, Cla003062, Cla020641, Cla004392, Cla014070, Cla005121, Cla023118, Cla006692, Cla003187, Cla008753, Cla007784, Cla003188, Cla002891, Cla019418, Cla015731, Cla007790, Cla015613, Cla006580, Cla015615, Cla003191, Cla003748, Cla002659, Cla015173, Cla015296, Cla015176, Cla005258, Cla004964, Cla004963, Cla008888, Cla001335, Cla008409, Cla010712, Cla004846, Cla020871, Cla008520, Cla003194, Cla007672, Cla007671, Cla007791, Cla023342, Cla008291, Cla012790, Cla020738, Cla013087, Cla017206, Cla008053, Cla018651, Cla022120, Cla012308, Cla009824, Cla009947, Cla006319, Cla008177, Cla023337, Cla020621, Cla007644, Cla023334, Cla014189, Cla018547, Cla019758, Cla013890, Cla021932, Cla014868, Cla012206, Cla017210, Cla012565, Cla013652, Cla017213, Cla018302, Cla015399, Cla003179, Cla004029, Cla020293, Cla000465, Cla008509, Cla010932, Cla007650, Cla020295, Cla008502, Cla006566, Cla005232, Cla021803, Cla015367, Cla018876, Cla020959, Cla014270, Cla019960, Cla013986, Cla012654, Cla010353, Cla015364, Cla016574, Cla021808, Cla015124, Cla001881, Cla006657, Cla018191, Cla010229, Cla002733, Cla012528, Cla019161, Cla013736, Cla020288, Cla022104, Cla021014, Cla021378, Cla003382, Cla007065, Cla022341, Cla006530, Cla007741, Cla018524, Cla015137, Cla020705, Cla019734, Cla008284, Cla007074, Cla010005, Cla012544, Cla010001, Cla017797, Cla015013, Cla000562, Cla005698, Cla004920, Cla000563, Cla013509, Cla004921, Cla011448, Cla008727, Cla013190, Cla014716, Cla004361, Cla021120, Cla014719, Cla007630, Cla014013, Cla007280, Cla014133, Cla013285, Cla017768, Cla018614, Cla017769, Cla014932, Cla010336, Cla012633, Cla018298, Cla018059, Cla011542, Cla013289, Cla019269, Cla021590, Cla004458, Cla021470, Cla003005, Cla006755, Cla001623, Cla005669, Cla023094, Cla007847, Cla002150, Cla020141, Cla003365, Cla006992, Cla013055, Cla018502, Cla016567, Cla015358, Cla015359, Cla019839, Cla022668, Cla021338, Cla007294, Cla019156, Cla019277, Cla010223, Cla017770, Cla016562, Cla017772, Cla018501, Cla016322, Cla018984, Cla014267, Cla017774, Cla003256, Cla007856, Cla023088, Cla019153, Cla013969, Cla013290, Cla020499, Cla021582, Cla006764, Cla019802, Cla019803, Cla020913, Cla013264, Cla012296, Cla009682, Cla016538, Cla016417, Cla019804, Cla014237, Cla003103, Cla005408, Cla022302, Cla020368, Cla002251, Cla004551, Cla005884, Cla017636, Cla022526, Cla007393, Cla021316, Cla013391, Cla021559, Cla019134, Cla003902, Cla019014, Cla017196, Cla014129, Cla012743, Cla010322, Cla000517, Cla001849, Cla015574, Cla015453, Cla005535, Cla006745, Cla005657, Cla003590, Cla001171, Cla022413, Cla021325, Cla013242, Cla014579, Cla016199, Cla014575, Cla004534, Cla005985, Cla022081, Cla005625, Cla018492, Cla002470, Cla005982, Cla006037, Cla014101, Cla014464, Cla011195, Cla011071, Cla021657, Cla020449, Cla010665, Cla018026, Cla011751, Cla013135, Cla017972, Cla013928, Cla001950, Cla023282, Cla008468, Cla005510, Cla014674, Cla012131, Cla013340, Cla021525, Cla016053, Cla011165, Cla000707, Cla009405, Cla007904, Cla021773, Cla009643, Cla005044, Cla007583, Cla022623, Cla006010, Cla021892, Cla014320, Cla017952, Cla011292, Cla007470, Cla021758, Cla010080, Cla000713, Cla010402, Cla013359, Cla013479, Cla006939, Cla019699, Cla017036, Cla019336, Cla014681, Cla017037, Cla001254, Cla000287, Cla005613, Cla023261, Cla007239, Cla015093, Cla008320, Cla022055, Cla023265, Cla006025, Cla023146, Cla014894, Cla012351, Cla000809, Cla017009, Cla019547, Cla005381, Cla020535, Cla022833, Cla016957, Cla017925, Cla018574, Cla011268, Cla016032, Cla006906, Cla013204, Cla014414, Cla015981, Cla009629, Cla010724, Cla009625, Cla006913, Cla022045, Cla022165, Cla006234, Cla009990, Cla019559, Cla017814, Cla021613, Cla017373, Cla017010, Cla015195, Cla010864, Cla000815, Cla016048, Cla010066, Cla023481, Cla001235, Cla002689, Cla015192, Cla022390, Cla022951, Cla023247, Cla021984, Cla020532, Cla020653, Cla020533, Cla022831, Cla007578, Cla005950, Cla006366
2	GO:0032501	multicellular organismal process	Biological Process	155.76	41.59	220	Cla022816, Cla020879, Cla011362, Cla019888, Cla015603, Cla003180, Cla016495, Cla011000, Cla016257, Cla013420, Cla006459, Cla008517, Cla009729, Cla010822, Cla009727, Cla019085, Cla014070, Cla021059, Cla020641, Cla004392, Cla003187, Cla008753, Cla002891, Cla007784, Cla003188, Cla015731, Cla007790, Cla003191, Cla003748, Cla015296, Cla001335, Cla004846, Cla010712, Cla020871, Cla008520, Cla003194, Cla007671, Cla023342, Cla013089, Cla008291, Cla020738, Cla017206, Cla008053, Cla019069, Cla018651, Cla004808, Cla017202, Cla001783, Cla004931, Cla006319, Cla023337, Cla007644, Cla023334, Cla015950, Cla019758, Cla018547, Cla013890, Cla008185, Cla012565, Cla018302, Cla015399, Cla003179, Cla000465, Cla008502, Cla015367, Cla021803, Cla020959, Cla002846, Cla012654, Cla016574, Cla015124, Cla001881, Cla006657, Cla018191, Cla002733, Cla020288, Cla007065, Cla008711, Cla005686, Cla006530, Cla015137, Cla019734, Cla008284, Cla017797, Cla016224, Cla005698, Cla013509, Cla011448, Cla008727, Cla015805, Cla004361, Cla021120, Cla014719, Cla007630, Cla007280, Cla013285, Cla018614, Cla014492, Cla010336, Cla012633, Cla018298, Cla018059, Cla019269, Cla017884, Cla021590, Cla021470, Cla003005, Cla008019, Cla012505, Cla005669, Cla008376, Cla020141, Cla003365, Cla006992, Cla013055, Cla019839, Cla022668, Cla001190, Cla020009, Cla002957, Cla010223, Cla016562, Cla018501, Cla014267, Cla023088, Cla013969, Cla019153, Cla020499, Cla021582, Cla020010, Cla013264, Cla009682, Cla017745, Cla003103, Cla022302, Cla020368, Cla002251, Cla005884, Cla016546, Cla007393, Cla019134, Cla017196, Cla014129, Cla000517, Cla015694, Cla015453, Cla019258, Cla005535, Cla005657, Cla003590, Cla001171, Cla022413, Cla015668, Cla018133, Cla005985, Cla022081, Cla005982, Cla014464, Cla011195, Cla006161, Cla020449, Cla010665, Cla017972, Cla013928, Cla008468, Cla021525, Cla016053, Cla011165, Cla000707, Cla009643, Cla021773, Cla007101, Cla005044, Cla022623, Cla006010, Cla021892, Cla014320, Cla011292, Cla007470, Cla021758, Cla017031, Cla006939, Cla019699, Cla017036, Cla014681, Cla017037, Cla001254, Cla005613, Cla007239, Cla008320, Cla023265, Cla006025, Cla014894, Cla000809, Cla012351, Cla019547, Cla005381, Cla022833, Cla015625, Cla016957, Cla017925, Cla018574, Cla014414, Cla006906, Cla009629, Cla009625, Cla006234, Cla019559, Cla009071, Cla015195, Cla013457, Cla000815, Cla010066, Cla016048, Cla023481, Cla023247, Cla022831, Cla007578, Cla005950, Cla006366
3	GO:0044707	single-multicellular organism process	Biological Process	243.29	39.89	211	Cla022816, Cla020879, Cla011362, Cla019888, Cla015603, Cla003180, Cla016495, Cla011000, Cla016257, Cla013420, Cla006459, Cla008517, Cla009729, Cla010822, Cla009727, Cla019085, Cla014070, Cla021059, Cla020641, Cla004392, Cla003187, Cla008753, Cla002891, Cla007784, Cla003188, Cla015731, Cla007790, Cla003191, Cla003748, Cla015296, Cla001335, Cla004846, Cla010712, Cla020871, Cla008520, Cla003194, Cla007671, Cla023342, Cla013089, Cla008291, Cla020738, Cla017206, Cla008053, Cla019069, Cla017202, Cla001783, Cla004931, Cla006319, Cla023337, Cla007644, Cla023334, Cla015950, Cla019758, Cla018547, Cla013890, Cla008185, Cla012565, Cla018302, Cla015399, Cla003179, Cla000465, Cla008502, Cla015367, Cla021803, Cla020959, Cla002846, Cla012654, Cla016574, Cla015124, Cla001881, Cla006657, Cla018191, Cla020288, Cla007065, Cla008711, Cla005686, Cla006530, Cla015137, Cla019734, Cla008284, Cla017797, Cla016224, Cla005698, Cla013509, Cla011448, Cla008727, Cla015805, Cla004361, Cla021120, Cla014719, Cla007630, Cla007280, Cla013285, Cla018614, Cla014492, Cla010336, Cla012633, Cla018298, Cla018059, Cla019269, Cla021590, Cla021470, Cla003005, Cla008019, Cla012505, Cla005669, Cla020141, Cla003365, Cla006992, Cla013055, Cla019839, Cla022668, Cla001190, Cla020009, Cla002957, Cla010223, Cla016562, Cla018501, Cla014267, Cla023088, Cla013969, Cla019153, Cla020499, Cla021582, Cla020010, Cla013264, Cla009682, Cla017745, Cla003103, Cla022302, Cla020368, Cla002251, Cla005884, Cla016546, Cla019134, Cla017196, Cla014129, Cla000517, Cla015694, Cla015453, Cla019258, Cla005535, Cla005657, Cla003590, Cla022413, Cla015668, Cla018133, Cla005985, Cla022081, Cla005982, Cla014464, Cla011195, Cla006161, Cla020449, Cla010665, Cla017972, Cla013928, Cla008468, Cla021525, Cla016053, Cla011165, Cla000707, Cla009643, Cla021773, Cla007101, Cla005044, Cla022623, Cla006010, Cla014320, Cla011292, Cla007470, Cla021758, Cla006939, Cla019699, Cla017036, Cla014681, Cla017037, Cla001254, Cla005613, Cla007239, Cla008320, Cla023265, Cla006025, Cla014894, Cla000809, Cla012351, Cla019547, Cla005381, Cla022833, Cla015625, Cla016957, Cla017925, Cla018574, Cla014414, Cla006906, Cla009629, Cla009625, Cla006234, Cla019559, Cla009071, Cla015195, Cla013457, Cla000815, Cla010066, Cla016048, Cla023481, Cla023247, Cla022831, Cla007578, Cla005950, Cla006366
5	GO:0007165	signal transduction	Biological Process	80	15.12	80	Cla020879, Cla011483, Cla013340, Cla020959, Cla021525, Cla019960, Cla002648, Cla014237, Cla001881, Cla003103, Cla018191, Cla010229, Cla002733, Cla009405, Cla019085, Cla010822, Cla021773, Cla020368, Cla006692, Cla005884, Cla021892, Cla014320, Cla015137, Cla017952, Cla015613, Cla015615, Cla017196, Cla014129, Cla000517, Cla019699, Cla010001, Cla017797, Cla001254, Cla005657, Cla005613, Cla005698, Cla001335, Cla010712, Cla020871, Cla014716, Cla013190, Cla008320, Cla004361, Cla022055, Cla012351, Cla012790, Cla020738, Cla010336, Cla014579, Cla016199, Cla018059, Cla011542, Cla014575, Cla021470, Cla005985, Cla003005, Cla012308, Cla005669, Cla006319, Cla006913, Cla002470, Cla023337, Cla022045, Cla013890, Cla017814, Cla011071, Cla014868, Cla019156, Cla017010, Cla010223, Cla018501, Cla014267, Cla003256, Cla023088, Cla000465, Cla023247, Cla021984, Cla022831, Cla007578, Cla006764
3	GO:0022414	reproductive process	Biological Process	25.97	16.82	89	Cla022816, Cla020879, Cla013264, Cla011362, Cla019888, Cla017745, Cla003180, Cla002846, Cla016495, Cla015124, Cla003103, Cla008517, Cla002733, Cla019085, Cla010822, Cla021773, Cla014070, Cla005044, Cla020368, Cla006010, Cla003187, Cla008711, Cla006530, Cla021892, Cla007784, Cla003188, Cla015731, Cla014320, Cla007790, Cla007393, Cla008284, Cla003191, Cla019134, Cla003748, Cla017031, Cla006939, Cla015453, Cla017797, Cla019258, Cla001254, Cla005535, Cla005698, Cla007239, Cla001335, Cla011448, Cla020871, Cla008520, Cla003590, Cla003194, Cla001171, Cla022413, Cla014719, Cla023265, Cla006025, Cla000809, Cla008291, Cla013285, Cla020738, Cla019547, Cla017206, Cla008053, Cla018574, Cla012633, Cla018651, Cla006906, Cla014414, Cla004808, Cla019269, Cla017884, Cla009629, Cla001783, Cla021470, Cla012505, Cla008376, Cla005982, Cla006992, Cla019758, Cla020449, Cla016562, Cla018501, Cla016048, Cla017972, Cla003179, Cla023481, Cla023088, Cla000465, Cla022831, Cla008502, Cla021582
3	GO:0044700	single organism signaling	Biological Process	49.2	15.31	81	Cla020879, Cla011483, Cla013340, Cla020959, Cla021525, Cla019960, Cla002648, Cla014237, Cla001881, Cla003103, Cla018191, Cla010229, Cla002733, Cla009405, Cla019085, Cla010822, Cla021773, Cla020368, Cla006692, Cla005884, Cla021892, Cla014320, Cla015137, Cla017952, Cla015613, Cla015615, Cla017196, Cla014129, Cla000517, Cla019699, Cla010001, Cla017797, Cla001254, Cla005657, Cla005613, Cla005698, Cla001335, Cla010712, Cla020871, Cla014716, Cla013190, Cla008320, Cla004361, Cla022055, Cla012351, Cla012790, Cla020738, Cla022833, Cla010336, Cla014579, Cla016199, Cla018059, Cla011542, Cla014575, Cla021470, Cla005985, Cla003005, Cla012308, Cla005669, Cla006319, Cla006913, Cla002470, Cla023337, Cla022045, Cla013890, Cla017814, Cla011071, Cla014868, Cla019156, Cla017010, Cla010223, Cla018501, Cla014267, Cla003256, Cla023088, Cla000465, Cla023247, Cla021984, Cla022831, Cla007578, Cla006764
2	GO:0009987	cellular process	Biological Process	948.96	79.96	423	Cla011362, Cla011483, Cla012691, Cla012570, Cla015603, Cla009280, Cla002648, Cla010039, Cla014510, Cla011000, Cla013420, Cla021173, Cla019085, Cla021059, Cla000472, Cla002891, Cla015731, Cla015613, Cla015615, Cla002659, Cla003748, Cla004963, Cla001335, Cla004846, Cla023342, Cla008291, Cla012790, Cla019069, Cla004808, Cla001783, Cla002632, Cla004931, Cla022120, Cla012308, Cla008177, Cla023337, Cla023334, Cla013890, Cla014868, Cla012206, Cla012565, Cla011355, Cla013652, Cla000465, Cla020295, Cla020055, Cla006093, Cla002846, Cla013986, Cla000307, Cla012654, Cla010353, Cla012772, Cla001881, Cla018191, Cla010229, Cla002733, Cla012528, Cla013737, Cla013736, Cla022104, Cla020288, Cla021014, Cla022341, Cla007074, Cla008284, Cla015812, Cla010005, Cla001769, Cla010001, Cla000562, Cla020391, Cla004920, Cla013509, Cla004921, Cla011448, Cla009137, Cla009138, Cla014716, Cla022337, Cla014719, Cla020397, Cla021365, Cla007280, Cla014932, Cla010336, Cla012633, Cla018298, Cla018059, Cla011542, Cla019269, Cla021590, Cla021470, Cla008019, Cla012505, Cla008376, Cla020141, Cla020385, Cla021338, Cla007294, Cla022668, Cla019398, Cla002957, Cla019277, Cla019156, Cla010223, Cla010222, Cla010340, Cla013969, Cla019153, Cla020499, Cla013264, Cla016538, Cla016417, Cla019804, Cla014237, Cla003103, Cla006976, Cla005408, Cla002251, Cla004551, Cla005884, Cla013391, Cla014129, Cla015694, Cla015453, Cla005535, Cla006745, Cla005657, Cla001171, Cla004684, Cla014579, Cla017841, Cla014575, Cla005744, Cla005502, Cla005985, Cla004534, Cla022081, Cla005625, Cla002470, Cla023178, Cla005982, Cla014101, Cla014464, Cla011195, Cla011071, Cla013135, Cla017972, Cla023282, Cla005510, Cla014674, Cla012131, Cla015522, Cla013340, Cla011165, Cla014320, Cla017952, Cla011292, Cla013359, Cla013479, Cla006939, Cla014681, Cla001254, Cla000287, Cla005613, Cla023261, Cla021080, Cla023265, Cla022055, Cla014894, Cla015984, Cla012351, Cla016957, Cla017925, Cla011268, Cla012599, Cla014414, Cla006906, Cla013204, Cla015981, Cla022283, Cla022043, Cla006913, Cla022166, Cla022045, Cla015635, Cla017814, Cla009071, Cla013457, Cla010066, Cla001233, Cla023481, Cla001235, Cla002689, Cla001116, Cla003538, Cla023480, Cla022390, Cla023247, Cla005950, Cla020879, Cla022816, Cla019888, Cla020513, Cla003180, Cla016495, Cla016257, Cla008517, Cla006459, Cla004158, Cla009729, Cla009727, Cla015160, Cla010822, Cla005483, Cla003062, Cla020641, Cla014070, Cla004392, Cla006692, Cla003187, Cla008753, Cla009960, Cla007784, Cla003188, Cla019418, Cla007790, Cla011810, Cla015173, Cla015296, Cla015176, Cla005258, Cla008888, Cla008409, Cla010712, Cla008520, Cla020871, Cla003194, Cla007671, Cla004164, Cla008764, Cla005134, Cla013089, Cla013087, Cla020738, Cla017206, Cla018891, Cla019861, Cla019982, Cla018651, Cla017202, Cla010922, Cla009824, Cla009947, Cla006319, Cla020621, Cla007644, Cla014189, Cla018547, Cla019758, Cla021932, Cla017210, Cla018302, Cla017213, Cla015399, Cla003179, Cla004029, Cla008509, Cla010932, Cla007650, Cla008502, Cla021803, Cla018876, Cla020959, Cla014270, Cla019960, Cla015364, Cla016574, Cla015124, Cla006657, Cla006895, Cla005686, Cla007741, Cla006530, Cla015137, Cla019734, Cla015013, Cla017797, Cla016224, Cla005698, Cla008727, Cla013190, Cla004361, Cla007630, Cla014013, Cla014133, Cla017768, Cla013285, Cla018614, Cla017769, Cla014492, Cla013289, Cla017884, Cla004458, Cla006755, Cla003005, Cla005669, Cla002150, Cla006992, Cla003365, Cla016567, Cla013055, Cla018502, Cla015358, Cla015359, Cla019834, Cla019839, Cla012081, Cla001190, Cla017770, Cla016562, Cla017772, Cla016321, Cla018501, Cla017774, Cla014267, Cla003256, Cla023088, Cla013290, Cla006764, Cla009682, Cla008590, Cla012847, Cla020368, Cla022526, Cla007393, Cla021316, Cla020349, Cla019134, Cla017196, Cla003902, Cla019014, Cla017199, Cla012743, Cla010322, Cla000517, Cla001849, Cla019258, Cla003912, Cla022413, Cla008000, Cla021683, Cla016199, Cla012826, Cla018492, Cla006037, Cla006161, Cla021657, Cla020449, Cla010665, Cla018026, Cla011751, Cla018269, Cla013928, Cla006286, Cla008468, Cla021525, Cla018352, Cla016053, Cla016179, Cla000707, Cla009405, Cla011714, Cla021773, Cla009643, Cla007101, Cla005044, Cla022623, Cla007583, Cla006010, Cla006379, Cla021892, Cla021634, Cla007470, Cla021758, Cla000713, Cla017031, Cla019336, Cla019699, Cla007239, Cla016180, Cla015093, Cla008320, Cla008446, Cla006025, Cla000809, Cla019547, Cla017009, Cla022833, Cla005381, Cla016032, Cla009629, Cla010724, Cla009625, Cla006234, Cla018349, Cla019559, Cla009990, Cla017010, Cla017373, Cla015195, Cla010864, Cla000815, Cla016048, Cla012912, Cla015192, Cla022951, Cla021984, Cla020532, Cla022831, Cla007578, Cla006366
2	GO:0000003	reproduction	Biological Process	159.87	27.22	144	Cla022816, Cla020879, Cla013264, Cla011362, Cla019888, Cla017745, Cla008230, Cla015603, Cla003180, Cla016495, Cla016257, Cla006459, Cla003103, Cla008517, Cla009727, Cla019085, Cla010822, Cla014070, Cla020368, Cla002251, Cla003187, Cla002891, Cla007784, Cla003188, Cla015731, Cla007790, Cla007393, Cla003191, Cla019134, Cla003748, Cla015453, Cla019258, Cla005535, Cla001335, Cla020871, Cla008520, Cla003590, Cla003194, Cla007671, Cla001171, Cla022413, Cla023342, Cla008291, Cla020738, Cla017206, Cla008053, Cla019069, Cla018651, Cla004808, Cla017202, Cla001783, Cla004931, Cla022081, Cla005982, Cla014464, Cla019758, Cla006161, Cla008185, Cla020449, Cla012565, Cla017972, Cla003179, Cla013928, Cla000465, Cla010932, Cla008502, Cla015367, Cla013340, Cla002846, Cla016574, Cla000707, Cla015124, Cla001881, Cla010229, Cla002733, Cla020288, Cla009643, Cla021773, Cla005044, Cla007065, Cla006010, Cla008711, Cla006530, Cla021892, Cla015137, Cla014320, Cla019734, Cla011292, Cla008284, Cla017031, Cla006939, Cla019699, Cla017036, Cla017797, Cla017037, Cla001254, Cla005698, Cla007239, Cla013509, Cla011448, Cla007078, Cla015805, Cla014719, Cla022055, Cla023265, Cla007630, Cla006025, Cla012351, Cla000809, Cla013285, Cla019547, Cla014492, Cla017925, Cla018574, Cla012633, Cla006906, Cla014414, Cla019269, Cla017884, Cla009629, Cla021470, Cla005669, Cla012505, Cla008376, Cla022045, Cla006992, Cla006234, Cla019559, Cla019839, Cla022668, Cla001190, Cla002957, Cla013457, Cla016562, Cla018501, Cla014267, Cla016048, Cla023481, Cla023088, Cla020499, Cla022831, Cla021582, Cla005950, Cla006366
4	GO:0044702	single organism reproductive process	Biological Process	25.68	13.04	69	Cla022816, Cla020879, Cla019888, Cla017745, Cla003180, Cla016495, Cla003103, Cla008517, Cla019085, Cla021773, Cla014070, Cla020368, Cla006010, Cla003187, Cla008711, Cla006530, Cla007784, Cla003188, Cla015731, Cla007790, Cla008284, Cla003191, Cla003748, Cla006939, Cla015453, Cla017797, Cla001254, Cla005535, Cla005698, Cla007239, Cla001335, Cla011448, Cla020871, Cla008520, Cla003590, Cla003194, Cla022413, Cla014719, Cla006025, Cla000809, Cla008291, Cla013285, Cla020738, Cla019547, Cla017206, Cla008053, Cla018574, Cla012633, Cla006906, Cla014414, Cla019269, Cla009629, Cla001783, Cla021470, Cla012505, Cla005982, Cla006992, Cla019758, Cla016562, Cla018501, Cla016048, Cla017972, Cla003179, Cla023481, Cla023088, Cla000465, Cla022831, Cla008502, Cla021582
3	GO:0051234	establishment of localization	Biological Process	78.6	14.18	75	Cla011483, Cla011362, Cla008230, Cla015603, Cla019288, Cla012654, Cla018114, Cla015364, Cla011000, Cla011165, Cla022142, Cla012847, Cla009606, Cla005121, Cla007583, Cla004551, Cla022341, Cla007784, Cla016546, Cla021634, Cla007074, Cla021758, Cla019134, Cla014681, Cla019258, Cla001254, Cla000287, Cla005657, Cla005698, Cla007239, Cla004963, Cla011802, Cla013308, Cla022292, Cla015805, Cla022413, Cla008764, Cla007630, Cla007280, Cla008291, Cla017009, Cla017206, Cla014932, Cla020535, Cla022319, Cla012633, Cla012599, Cla021590, Cla002632, Cla008536, Cla010724, Cla003887, Cla006319, Cla009947, Cla002150, Cla022166, Cla007644, Cla014464, Cla015950, Cla015358, Cla009990, Cla013570, Cla015359, Cla017814, Cla021932, Cla012206, Cla010066, Cla003256, Cla023481, Cla023088, Cla023282, Cla007255, Cla021984, Cla005232, Cla021662
3	GO:0050789	regulation of biological process	Biological Process	30.48	17.39	92	Cla022816, Cla020879, Cla011483, Cla013340, Cla020959, Cla021525, Cla002846, Cla019960, Cla002648, Cla014237, Cla001881, Cla003103, Cla018191, Cla010229, Cla002733, Cla009405, Cla013737, Cla019085, Cla010822, Cla021773, Cla020368, Cla006692, Cla005884, Cla021892, Cla014320, Cla015137, Cla017952, Cla015613, Cla008284, Cla015615, Cla017196, Cla014129, Cla000517, Cla019699, Cla010001, Cla017797, Cla001254, Cla005657, Cla005613, Cla005698, Cla001335, Cla011448, Cla010712, Cla020871, Cla014716, Cla013190, Cla008320, Cla004361, Cla014719, Cla022055, Cla006025, Cla012351, Cla013285, Cla012790, Cla020738, Cla017206, Cla019069, Cla010336, Cla014579, Cla016199, Cla018059, Cla011542, Cla014575, Cla021470, Cla005985, Cla003005, Cla012308, Cla005669, Cla006319, Cla006913, Cla002470, Cla023337, Cla022045, Cla013890, Cla019839, Cla017814, Cla011071, Cla014868, Cla019156, Cla017010, Cla010223, Cla018501, Cla014267, Cla023481, Cla003256, Cla023088, Cla000465, Cla023247, Cla021984, Cla022831, Cla007578, Cla006764
