# Supplementary material for: Elucidation of resistance signaling and identification of powdery mildew resistant mapping loci (ClaPMR2) during watermelon-Podosphaera xanthii interaction using RNA-Seq and whole-genome resequencing approach
Source: Sci Rep. 2020 Aug 20;10:14038. doi: 10.1038/s41598-020-70932-z (PMC7441409; doi:10.1038/s41598-020-70932-z)
Supplement: Supplementary file 15 — Supplementary Table S7.2. [file 41598_2020_70932_MOESM15_ESM.txt]

Elucidation of Resistance Signaling and Identification of Powdery Mildew Resistant Mapping Loci (ClaPMR2) during Watermelon-Podosphaera xanthii interaction using RNA-Seq and Whole-Genome Resequencing Approach. 
Mihir Kumar Mandal, Haktan Suren, Chandrasekar Kousik


Level	GO ID	Term	Type	NodeScore	%Seq	#Seqs	Sequences
5	GO:0009791	post-embryonic development	Biological Process	183.2	23.46	167	Cla006052, Cla017747, Cla018715, Cla013423, Cla010793, Cla018313, Cla018797, Cla002255, Cla004677, Cla001964, Cla006055, Cla004392, Cla007545, Cla018604, Cla014362, Cla021315, Cla021833, Cla007150, Cla019816, Cla019651, Cla017592, Cla014129, Cla019011, Cla014489, Cla018962, Cla003873, Cla009619, Cla005814, Cla023181, Cla010956, Cla013825, Cla005813, Cla022258, Cla008520, Cla007671, Cla001293, Cla023469, Cla007395, Cla023464, Cla009261, Cla010096, Cla009383, Cla019627, Cla006271, Cla017562, Cla022919, Cla016872, Cla007801, Cla008339, Cla008218, Cla001700, Cla008212, Cla021797, Cla021798, Cla021039, Cla022364, Cla007489, Cla006673, Cla006156, Cla008455, Cla013099, Cla014188, Cla017578, Cla008185, Cla012326, Cla003729, Cla017850, Cla019117, Cla017972, Cla001951, Cla018260, Cla002889, Cla010414, Cla021300, Cla022997, Cla006049, Cla002362, Cla007015, Cla015367, Cla013582, Cla018636, Cla023306, Cla008394, Cla018594, Cla019321, Cla010873, Cla012774, Cla018631, Cla011201, Cla021809, Cla002696, Cla002575, Cla005203, Cla002975, Cla000676, Cla010505, Cla009644, Cla005565, Cla022586, Cla023399, Cla021651, Cla011295, Cla020429, Cla009130, Cla009011, Cla017715, Cla020822, Cla014161, Cla014604, Cla002979, Cla015250, Cla013514, Cla016581, Cla001407, Cla010884, Cla014168, Cla007879, Cla023384, Cla000685, Cla013747, Cla015805, Cla023305, Cla006021, Cla021369, Cla001491, Cla022694, Cla004243, Cla006786, Cla005697, Cla005453, Cla000681, Cla021900, Cla011821, Cla001618, Cla001619, Cla018336, Cla003125, Cla022161, Cla021590, Cla021195, Cla004699, Cla006914, Cla002557, Cla001503, Cla008256, Cla009104, Cla008772, Cla008375, Cla022601, Cla022827, Cla013572, Cla008780, Cla004061, Cla009590, Cla011552, Cla016167, Cla019554, Cla014267, Cla007734, Cla017092, Cla017928, Cla021742, Cla022831, Cla007699, Cla004583, Cla004462, Cla023089
4	GO:0044711	single-organism biosynthetic process	Biological Process	192	26.97	192	Cla018558, Cla017988, Cla017747, Cla002769, Cla006609, Cla014236, Cla012575, Cla016377, Cla013025, Cla021171, Cla001960, Cla003985, Cla013939, Cla005922, Cla004392, Cla020521, Cla020400, Cla003063, Cla022820, Cla007389, Cla020121, Cla000230, Cla014362, Cla015337, Cla012183, Cla014481, Cla007272, Cla007150, Cla021318, Cla019816, Cla017593, Cla010566, Cla019135, Cla014129, Cla016264, Cla017594, Cla016023, Cla017113, Cla014489, Cla015177, Cla019379, Cla004325, Cla023181, Cla005935, Cla010955, Cla005934, Cla008520, Cla009732, Cla007671, Cla023464, Cla008401, Cla022651, Cla016115, Cla016995, Cla015785, Cla019109, Cla022915, Cla021704, Cla009383, Cla019627, Cla005061, Cla009380, Cla011862, Cla017287, Cla018136, Cla003840, Cla007801, Cla005622, Cla009709, Cla012826, Cla019184, Cla021675, Cla007489, Cla008455, Cla016645, Cla009670, Cla014185, Cla013371, Cla012326, Cla011477, Cla002915, Cla003729, Cla010026, Cla012720, Cla010023, Cla012169, Cla017212, Cla012444, Cla004819, Cla015793, Cla011077, Cla017972, Cla019193, Cla006603, Cla003339, Cla009830, Cla005591, Cla002361, Cla002362, Cla002241, Cla007015, Cla020055, Cla002881, Cla016577, Cla013582, Cla023306, Cla019849, Cla018352, Cla018353, Cla012774, Cla010078, Cla012653, Cla017148, Cla014036, Cla004356, Cla022180, Cla015518, Cla009122, Cla002691, Cla023399, Cla021651, Cla019459, Cla020424, Cla017715, Cla020822, Cla014161, Cla014604, Cla002858, Cla013358, Cla012025, Cla012023, Cla014443, Cla017554, Cla014168, Cla013908, Cla010518, Cla016180, Cla008848, Cla021246, Cla008320, Cla020395, Cla005697, Cla022333, Cla006783, Cla004003, Cla005453, Cla004761, Cla009015, Cla010052, Cla010051, Cla011545, Cla019661, Cla001618, Cla001619, Cla018336, Cla023372, Cla005425, Cla019380, Cla021590, Cla006639, Cla000655, Cla009346, Cla020300, Cla009347, Cla009348, Cla004295, Cla006235, Cla013572, Cla014823, Cla004061, Cla014549, Cla018187, Cla019314, Cla010101, Cla013455, Cla014267, Cla016840, Cla003774, Cla008824, Cla007734, Cla001752, Cla005314, Cla004869, Cla011547, Cla004989, Cla017928, Cla005671, Cla008781, Cla007699, Cla004462, Cla006123, Cla003133
3	GO:0044710	single-organism metabolic process	Biological Process	546.8	39.04	278	Cla018558, Cla017226, Cla002769, Cla012575, Cla016377, Cla009607, Cla021171, Cla003985, Cla022263, Cla005922, Cla004392, Cla020521, Cla020400, Cla003063, Cla022820, Cla006214, Cla000230, Cla014088, Cla017593, Cla016264, Cla017594, Cla016023, Cla017113, Cla013433, Cla015177, Cla005935, Cla010955, Cla010956, Cla013428, Cla005934, Cla008520, Cla009732, Cla007671, Cla000480, Cla023464, Cla008401, Cla016115, Cla022915, Cla021704, Cla012792, Cla009261, Cla009383, Cla019627, Cla015823, Cla023449, Cla009380, Cla017562, Cla013885, Cla018654, Cla003840, Cla009709, Cla005109, Cla019184, Cla021039, Cla013099, Cla017578, Cla014185, Cla012326, Cla011477, Cla003729, Cla010026, Cla017451, Cla010023, Cla017212, Cla012444, Cla004819, Cla001793, Cla019193, Cla009830, Cla005591, Cla009953, Cla020055, Cla002881, Cla016577, Cla023306, Cla019849, Cla016330, Cla012774, Cla012653, Cla013500, Cla021809, Cla014036, Cla004356, Cla000556, Cla009122, Cla003384, Cla005565, Cla003266, Cla020822, Cla014161, Cla014604, Cla002858, Cla001407, Cla017674, Cla017554, Cla014168, Cla005578, Cla000685, Cla008848, Cla021246, Cla020395, Cla005697, Cla022333, Cla006783, Cla004003, Cla005453, Cla009015, Cla014931, Cla021900, Cla011545, Cla002946, Cla015582, Cla001618, Cla001619, Cla017884, Cla005425, Cla019380, Cla021590, Cla006639, Cla000655, Cla009346, Cla009347, Cla009348, Cla007720, Cla021232, Cla014823, Cla018187, Cla013611, Cla010101, Cla014267, Cla008824, Cla007734, Cla001752, Cla005314, Cla001753, Cla001754, Cla011547, Cla005671, Cla022677, Cla004462, Cla001076, Cla003133, Cla017988, Cla017747, Cla018715, Cla006609, Cla014236, Cla013025, Cla019368, Cla001960, Cla013939, Cla004677, Cla001964, Cla007389, Cla020121, Cla014362, Cla015337, Cla012183, Cla014481, Cla007272, Cla020348, Cla007150, Cla014923, Cla021318, Cla019816, Cla010566, Cla019135, Cla014129, Cla012864, Cla014489, Cla011099, Cla019379, Cla004325, Cla010438, Cla023181, Cla013825, Cla022651, Cla016995, Cla015785, Cla019109, Cla005061, Cla011862, Cla017287, Cla018136, Cla007801, Cla005622, Cla012826, Cla021675, Cla021797, Cla021798, Cla007489, Cla008455, Cla016645, Cla009670, Cla013371, Cla021777, Cla012723, Cla002915, Cla012720, Cla012169, Cla016881, Cla015793, Cla015310, Cla011077, Cla013135, Cla017972, Cla006603, Cla003339, Cla002361, Cla002362, Cla002241, Cla007015, Cla002485, Cla013582, Cla012250, Cla018352, Cla018594, Cla018353, Cla010078, Cla017148, Cla023275, Cla023274, Cla022180, Cla015518, Cla020321, Cla016609, Cla002691, Cla023399, Cla021651, Cla019459, Cla020424, Cla017715, Cla019333, Cla013358, Cla006818, Cla012025, Cla014445, Cla010087, Cla014444, Cla012023, Cla014443, Cla013908, Cla010518, Cla016180, Cla008562, Cla008320, Cla004761, Cla010052, Cla010051, Cla013205, Cla019661, Cla012356, Cla012354, Cla018336, Cla019544, Cla023372, Cla020300, Cla022601, Cla004295, Cla006235, Cla013572, Cla008780, Cla004061, Cla014549, Cla019314, Cla013455, Cla016840, Cla003774, Cla005833, Cla004869, Cla004989, Cla017928, Cla008783, Cla008781, Cla022397, Cla007699, Cla008545, Cla006123
4	GO:0050794	regulation of cellular process	Biological Process	59.4	13.9	99	Cla018558, Cla016535, Cla016536, Cla015209, Cla010793, Cla012575, Cla013025, Cla018797, Cla008638, Cla001722, Cla007545, Cla007389, Cla002254, Cla015337, Cla018848, Cla021834, Cla019651, Cla014129, Cla017113, Cla015177, Cla004689, Cla005814, Cla006582, Cla023469, Cla000480, Cla003593, Cla008401, Cla010492, Cla019627, Cla018814, Cla017680, Cla017562, Cla016872, Cla008339, Cla005622, Cla008212, Cla021039, Cla009782, Cla002350, Cla007643, Cla014188, Cla013099, Cla016645, Cla017212, Cla011077, Cla001951, Cla002889, Cla010414, Cla011746, Cla021300, Cla002362, Cla007015, Cla013582, Cla023306, Cla023427, Cla019321, Cla018631, Cla018630, Cla002696, Cla003149, Cla009405, Cla002975, Cla010505, Cla020048, Cla002572, Cla020424, Cla021117, Cla014604, Cla002858, Cla013514, Cla010883, Cla018521, Cla012025, Cla012541, Cla012023, Cla008320, Cla000281, Cla004243, Cla004003, Cla000681, Cla009015, Cla021986, Cla019661, Cla001618, Cla011541, Cla001619, Cla023372, Cla004699, Cla009104, Cla022601, Cla022326, Cla007720, Cla009590, Cla014267, Cla020379, Cla022831, Cla022710, Cla006123, Cla003133
2	GO:0065007	biological regulation	Biological Process	31.85	19.8	141	Cla018558, Cla013021, Cla016535, Cla016536, Cla017747, Cla018715, Cla020118, Cla015209, Cla010793, Cla012575, Cla013025, Cla018797, Cla008638, Cla017180, Cla001722, Cla007545, Cla007389, Cla002254, Cla014362, Cla015337, Cla018848, Cla021834, Cla019651, Cla018285, Cla019135, Cla014129, Cla018287, Cla017113, Cla015177, Cla004689, Cla005814, Cla006582, Cla023469, Cla000480, Cla003593, Cla008401, Cla010492, Cla019627, Cla018814, Cla017680, Cla017562, Cla016872, Cla008339, Cla005622, Cla008212, Cla021797, Cla021798, Cla021039, Cla009782, Cla002350, Cla007643, Cla008334, Cla017578, Cla014188, Cla013099, Cla016645, Cla021813, Cla000978, Cla017212, Cla011077, Cla001793, Cla001951, Cla002889, Cla010414, Cla011746, Cla021300, Cla023447, Cla002361, Cla002362, Cla008742, Cla007015, Cla013582, Cla018636, Cla023427, Cla023306, Cla002290, Cla019321, Cla018631, Cla018630, Cla002696, Cla003149, Cla009405, Cla002975, Cla010505, Cla020048, Cla002572, Cla011295, Cla013870, Cla009011, Cla020424, Cla021117, Cla014604, Cla006819, Cla010005, Cla002858, Cla013514, Cla010883, Cla018521, Cla012025, Cla012541, Cla014443, Cla012023, Cla005579, Cla004006, Cla008320, Cla000281, Cla004243, Cla004003, Cla000681, Cla009015, Cla021986, Cla021900, Cla019388, Cla019421, Cla011786, Cla019661, Cla001618, Cla011541, Cla001619, Cla012354, Cla023372, Cla004335, Cla004334, Cla004699, Cla001346, Cla009104, Cla022601, Cla022326, Cla006510, Cla007720, Cla004333, Cla009590, Cla014267, Cla020379, Cla022831, Cla022710, Cla022397, Cla008546, Cla005157, Cla006123, Cla003133
4	GO:0006725	cellular aromatic compound metabolic process	Biological Process	91.44	20.65	147	Cla018558, Cla006052, Cla017747, Cla016252, Cla010793, Cla012575, Cla016377, Cla018797, Cla018313, Cla021171, Cla007701, Cla004677, Cla006738, Cla001964, Cla003063, Cla022820, Cla007545, Cla002254, Cla014088, Cla018604, Cla015337, Cla020743, Cla021315, Cla022767, Cla007150, Cla019816, Cla019498, Cla001604, Cla019135, Cla019011, Cla005814, Cla010956, Cla007395, Cla006582, Cla023469, Cla023464, Cla007279, Cla020990, Cla008004, Cla015785, Cla022915, Cla017562, Cla017286, Cla016872, Cla008339, Cla010649, Cla012828, Cla005622, Cla003568, Cla021795, Cla021797, Cla006031, Cla021798, Cla002350, Cla006156, Cla016643, Cla014188, Cla013099, Cla016645, Cla011470, Cla017459, Cla008340, Cla021812, Cla021813, Cla011477, Cla003729, Cla016001, Cla017850, Cla004819, Cla019117, Cla006603, Cla002889, Cla010414, Cla003339, Cla005591, Cla002361, Cla007015, Cla008394, Cla023427, Cla018594, Cla019321, Cla018631, Cla012653, Cla018630, Cla011201, Cla002975, Cla000676, Cla010505, Cla020048, Cla016609, Cla008953, Cla007622, Cla002691, Cla002572, Cla004234, Cla011295, Cla009130, Cla020429, Cla019459, Cla009011, Cla020424, Cla014604, Cla013514, Cla019333, Cla016581, Cla013359, Cla012025, Cla013908, Cla005579, Cla021482, Cla000685, Cla023260, Cla008848, Cla008320, Cla004483, Cla006021, Cla006786, Cla004003, Cla022333, Cla004761, Cla018977, Cla021900, Cla013205, Cla001618, Cla001619, Cla003125, Cla019380, Cla006914, Cla002557, Cla008894, Cla009104, Cla022601, Cla004295, Cla003123, Cla015913, Cla020526, Cla017651, Cla013455, Cla019554, Cla014267, Cla003774, Cla010859, Cla001752, Cla021742, Cla008781, Cla004583, Cla003133
3	GO:0009719	response to endogenous stimulus	Biological Process	238	33.43	238	Cla018558, Cla012575, Cla009607, Cla004392, Cla020521, Cla003063, Cla022820, Cla007545, Cla021834, Cla017592, Cla017594, Cla017113, Cla003995, Cla005814, Cla010955, Cla010956, Cla008520, Cla023469, Cla023464, Cla008401, Cla010492, Cla012792, Cla012670, Cla019627, Cla001538, Cla017562, Cla003840, Cla009709, Cla019065, Cla019184, Cla008178, Cla020983, Cla021039, Cla014188, Cla013099, Cla021812, Cla012206, Cla003729, Cla017212, Cla004819, Cla020173, Cla002889, Cla023447, Cla008742, Cla002881, Cla018636, Cla018757, Cla023306, Cla023427, Cla018631, Cla018630, Cla011201, Cla003149, Cla005203, Cla001764, Cla002975, Cla000676, Cla022103, Cla020048, Cla003384, Cla009366, Cla013870, Cla009130, Cla017437, Cla021117, Cla020822, Cla014161, Cla014604, Cla001407, Cla018521, Cla012541, Cla007879, Cla021482, Cla000685, Cla008848, Cla003391, Cla023305, Cla004243, Cla022333, Cla004003, Cla006542, Cla000681, Cla015349, Cla015228, Cla021900, Cla011545, Cla002946, Cla011786, Cla001618, Cla011541, Cla001619, Cla019389, Cla004335, Cla004334, Cla004699, Cla001503, Cla023094, Cla007046, Cla009104, Cla008375, Cla022326, Cla004333, Cla015913, Cla010101, Cla008824, Cla001753, Cla001754, Cla011547, Cla008387, Cla005671, Cla020379, Cla001076, Cla003133, Cla017988, Cla006052, Cla018715, Cla018839, Cla015209, Cla015680, Cla011522, Cla006609, Cla013025, Cla015321, Cla017983, Cla001960, Cla004677, Cla006738, Cla000874, Cla007389, Cla002254, Cla015337, Cla018848, Cla007272, Cla007150, Cla019816, Cla018285, Cla019135, Cla014129, Cla018287, Cla014489, Cla018600, Cla010438, Cla006506, Cla008245, Cla007398, Cla022654, Cla003593, Cla022651, Cla016995, Cla010096, Cla013483, Cla014570, Cla018814, Cla017287, Cla010411, Cla018136, Cla016872, Cla013487, Cla007801, Cla008339, Cla005622, Cla010405, Cla008212, Cla021675, Cla021797, Cla006031, Cla021798, Cla009782, Cla007489, Cla008334, Cla008455, Cla009670, Cla018389, Cla017850, Cla019117, Cla001951, Cla011748, Cla010414, Cla003339, Cla022997, Cla002362, Cla002241, Cla007015, Cla002485, Cla018117, Cla013582, Cla012250, Cla019321, Cla010873, Cla002696, Cla023275, Cla023274, Cla009405, Cla010505, Cla016609, Cla002691, Cla002572, Cla023399, Cla011295, Cla020424, Cla013117, Cla010883, Cla012025, Cla012023, Cla008320, Cla006021, Cla001491, Cla004761, Cla021986, Cla011821, Cla013326, Cla019781, Cla018573, Cla019661, Cla011145, Cla018336, Cla023372, Cla001346, Cla005384, Cla022601, Cla022963, Cla008898, Cla005389, Cla013572, Cla008780, Cla012368, Cla019314, Cla003774, Cla000144, Cla005833, Cla021183, Cla010859, Cla002567, Cla002328, Cla017928, Cla022710, Cla008546, Cla006123
2	GO:0023052	signaling	Biological Process	36	14.04	100	Cla018558, Cla016535, Cla016536, Cla015209, Cla010793, Cla012575, Cla013025, Cla018797, Cla008638, Cla001722, Cla007545, Cla007389, Cla002254, Cla015337, Cla018848, Cla021834, Cla019651, Cla014129, Cla017113, Cla015177, Cla004689, Cla005814, Cla006582, Cla023469, Cla000480, Cla003593, Cla008401, Cla010492, Cla019627, Cla018814, Cla017680, Cla017562, Cla016872, Cla008339, Cla005622, Cla008212, Cla021039, Cla009782, Cla002350, Cla007643, Cla014188, Cla013099, Cla016645, Cla017212, Cla011077, Cla001951, Cla002889, Cla010414, Cla011746, Cla021300, Cla002362, Cla007015, Cla013582, Cla023306, Cla023427, Cla019321, Cla018631, Cla018630, Cla002696, Cla003149, Cla009405, Cla002975, Cla010505, Cla020048, Cla002572, Cla020424, Cla021117, Cla014604, Cla002858, Cla013514, Cla010883, Cla018521, Cla012025, Cla012541, Cla012023, Cla008320, Cla000281, Cla004243, Cla004003, Cla000681, Cla009015, Cla021986, Cla015582, Cla019661, Cla001618, Cla011541, Cla001619, Cla023372, Cla004699, Cla009104, Cla022601, Cla022326, Cla007720, Cla009590, Cla014267, Cla020379, Cla022831, Cla022710, Cla006123, Cla003133
4	GO:1901360	organic cyclic compound metabolic process	Biological Process	91.44	20.65	147	Cla018558, Cla006052, Cla017747, Cla016252, Cla010793, Cla012575, Cla016377, Cla018797, Cla018313, Cla021171, Cla007701, Cla004677, Cla006738, Cla001964, Cla003063, Cla022820, Cla007545, Cla002254, Cla014088, Cla018604, Cla015337, Cla020743, Cla021315, Cla022767, Cla007150, Cla019816, Cla019498, Cla001604, Cla019135, Cla019011, Cla005814, Cla010956, Cla007395, Cla006582, Cla023469, Cla023464, Cla007279, Cla020990, Cla008004, Cla015785, Cla022915, Cla017562, Cla017286, Cla016872, Cla008339, Cla010649, Cla012828, Cla005622, Cla003568, Cla021795, Cla021797, Cla006031, Cla021798, Cla002350, Cla006156, Cla016643, Cla014188, Cla013099, Cla016645, Cla011470, Cla017459, Cla008340, Cla021812, Cla021813, Cla011477, Cla003729, Cla016001, Cla017850, Cla004819, Cla019117, Cla006603, Cla002889, Cla010414, Cla003339, Cla005591, Cla002361, Cla007015, Cla008394, Cla023427, Cla018594, Cla019321, Cla018631, Cla012653, Cla018630, Cla011201, Cla002975, Cla000676, Cla010505, Cla020048, Cla016609, Cla008953, Cla007622, Cla002691, Cla002572, Cla004234, Cla011295, Cla009130, Cla020429, Cla019459, Cla009011, Cla020424, Cla014604, Cla013514, Cla019333, Cla016581, Cla013359, Cla012025, Cla013908, Cla005579, Cla021482, Cla000685, Cla023260, Cla008848, Cla008320, Cla004483, Cla006021, Cla006786, Cla004003, Cla022333, Cla004761, Cla018977, Cla021900, Cla013205, Cla001618, Cla001619, Cla003125, Cla019380, Cla006914, Cla002557, Cla008894, Cla009104, Cla022601, Cla004295, Cla003123, Cla015913, Cla020526, Cla017651, Cla013455, Cla019554, Cla014267, Cla003774, Cla010859, Cla001752, Cla021742, Cla008781, Cla004583, Cla003133
3	GO:1902578	single-organism localization	Biological Process	55.2	12.92	92	Cla011087, Cla013865, Cla012575, Cla016410, Cla016377, Cla013025, Cla002255, Cla003149, Cla005203, Cla000874, Cla009644, Cla020521, Cla001160, Cla003063, Cla005565, Cla022586, Cla017437, Cla012184, Cla009011, Cla021117, Cla010566, Cla018285, Cla017592, Cla019135, Cla019011, Cla010883, Cla001407, Cla010884, Cla018287, Cla017674, Cla013433, Cla012025, Cla018402, Cla012023, Cla007879, Cla002345, Cla000685, Cla013747, Cla008245, Cla022412, Cla023305, Cla023469, Cla003593, Cla022333, Cla008401, Cla000681, Cla015785, Cla010492, Cla015743, Cla015107, Cla014612, Cla021900, Cla002946, Cla019781, Cla018573, Cla019661, Cla022919, Cla004335, Cla019380, Cla004334, Cla012949, Cla021195, Cla008218, Cla004699, Cla001346, Cla019065, Cla008772, Cla020983, Cla021797, Cla021798, Cla002151, Cla022364, Cla007720, Cla004333, Cla021232, Cla008334, Cla017578, Cla020447, Cla012206, Cla014106, Cla012720, Cla017212, Cla003774, Cla001752, Cla002567, Cla004701, Cla020379, Cla023447, Cla008546, Cla008545, Cla007136, Cla008742
4	GO:0009653	anatomical structure morphogenesis	Biological Process	108	15.17	108	Cla017226, Cla017747, Cla018839, Cla010793, Cla012575, Cla016410, Cla013025, Cla002255, Cla021171, Cla007427, Cla004677, Cla003863, Cla001964, Cla001722, Cla004392, Cla007545, Cla007820, Cla007389, Cla020227, Cla020348, Cla019651, Cla010566, Cla018285, Cla017592, Cla018287, Cla016664, Cla010438, Cla023181, Cla008520, Cla001293, Cla010096, Cla010492, Cla006271, Cla017562, Cla022919, Cla016872, Cla008339, Cla005622, Cla007489, Cla008455, Cla014188, Cla013099, Cla017578, Cla015799, Cla012326, Cla011477, Cla012720, Cla004819, Cla019117, Cla002889, Cla021300, Cla002362, Cla008742, Cla012011, Cla015367, Cla013582, Cla018636, Cla012250, Cla019321, Cla013865, Cla010873, Cla017148, Cla005446, Cla002975, Cla015518, Cla021896, Cla022586, Cla015774, Cla017437, Cla009011, Cla002979, Cla010883, Cla001407, Cla010884, Cla006818, Cla014168, Cla007879, Cla000685, Cla013747, Cla008320, Cla006021, Cla021369, Cla020395, Cla000681, Cla018977, Cla015349, Cla019781, Cla018336, Cla017884, Cla019380, Cla018290, Cla004699, Cla001503, Cla008256, Cla009104, Cla008375, Cla022601, Cla006510, Cla006235, Cla015913, Cla009590, Cla000144, Cla005833, Cla002567, Cla008783, Cla007699, Cla004462, Cla023089
2	GO:0044699	single-organism process	Biological Process	1279.46	71.35	508	Cla002769, Cla013423, Cla012575, Cla021171, Cla003985, Cla022263, Cla003863, Cla005922, Cla000230, Cla013433, Cla003873, Cla003995, Cla005814, Cla005935, Cla005934, Cla013428, Cla005813, Cla022258, Cla023469, Cla023464, Cla000480, Cla009261, Cla012792, Cla010492, Cla009383, Cla014612, Cla015823, Cla023449, Cla009380, Cla001538, Cla013885, Cla003840, Cla019065, Cla019184, Cla021039, Cla022364, Cla022122, Cla022243, Cla008185, Cla012206, Cla012326, Cla011477, Cla003729, Cla010026, Cla010023, Cla012444, Cla004819, Cla001793, Cla019193, Cla004701, Cla002889, Cla023447, Cla020055, Cla002881, Cla023306, Cla008394, Cla023427, Cla013865, Cla012774, Cla012653, Cla013500, Cla011201, Cla002975, Cla000676, Cla000556, Cla020048, Cla009122, Cla022586, Cla013870, Cla009130, Cla009011, Cla021117, Cla014603, Cla014604, Cla002979, Cla002858, Cla010005, Cla013514, Cla001407, Cla012541, Cla000685, Cla013747, Cla015805, Cla021246, Cla023305, Cla021369, Cla022694, Cla020395, Cla022333, Cla000681, Cla009015, Cla014931, Cla011545, Cla002946, Cla019388, Cla011786, Cla001618, Cla011541, Cla001619, Cla021590, Cla019380, Cla018290, Cla000655, Cla001503, Cla009346, Cla008256, Cla009104, Cla009347, Cla008375, Cla009348, Cla022326, Cla021232, Cla020265, Cla014823, Cla009590, Cla015913, Cla018187, Cla013611, Cla011552, Cla010101, Cla017092, Cla001752, Cla001753, Cla001754, Cla011547, Cla022677, Cla020379, Cla011087, Cla017988, Cla016535, Cla013021, Cla016536, Cla017747, Cla018715, Cla018839, Cla015209, Cla006609, Cla014236, Cla013025, Cla016410, Cla002255, Cla007701, Cla004677, Cla002259, Cla001160, Cla007820, Cla002254, Cla018604, Cla014362, Cla015337, Cla012184, Cla012183, Cla018848, Cla014481, Cla019816, Cla014129, Cla014489, Cla011099, Cla018962, Cla016664, Cla004689, Cla004325, Cla023181, Cla001293, Cla003593, Cla016995, Cla015785, Cla010096, Cla018814, Cla016872, Cla003565, Cla007801, Cla005622, Cla002350, Cla016645, Cla015799, Cla013371, Cla014106, Cla017850, Cla012169, Cla016881, Cla015793, Cla011077, Cla015310, Cla013135, Cla017972, Cla006603, Cla003339, Cla002361, Cla002362, Cla002241, Cla002485, Cla012011, Cla013582, Cla012250, Cla010078, Cla002696, Cla002575, Cla023275, Cla023274, Cla022180, Cla015518, Cla016609, Cla002691, Cla002572, Cla023399, Cla011295, Cla015774, Cla017715, Cla006819, Cla013358, Cla006818, Cla012025, Cla014445, Cla010087, Cla014444, Cla012023, Cla014443, Cla002345, Cla023384, Cla004402, Cla001491, Cla000281, Cla004761, Cla010052, Cla015743, Cla010051, Cla013205, Cla013326, Cla012356, Cla012354, Cla023372, Cla022161, Cla021195, Cla006914, Cla001346, Cla002557, Cla013572, Cla014549, Cla013455, Cla016840, Cla003774, Cla005833, Cla000144, Cla002567, Cla004869, Cla004989, Cla002328, Cla017928, Cla022397, Cla018558, Cla017226, Cla015287, Cla016377, Cla018313, Cla018797, Cla009607, Cla008638, Cla007427, Cla004392, Cla020521, Cla020400, Cla003063, Cla022820, Cla007545, Cla006214, Cla004277, Cla014088, Cla021833, Cla021834, Cla017593, Cla019651, Cla016262, Cla017592, Cla016264, Cla017594, Cla016023, Cla017113, Cla015177, Cla009619, Cla010955, Cla010956, Cla008520, Cla009732, Cla007671, Cla006582, Cla008401, Cla020990, Cla016115, Cla022915, Cla021704, Cla019627, Cla017680, Cla017562, Cla022919, Cla018654, Cla009709, Cla005109, Cla020983, Cla007643, Cla006673, Cla004256, Cla013099, Cla014188, Cla017578, Cla014185, Cla021813, Cla017451, Cla017212, Cla009830, Cla005591, Cla009953, Cla008742, Cla015367, Cla016577, Cla018636, Cla019849, Cla002290, Cla016330, Cla018631, Cla018630, Cla021809, Cla014036, Cla008957, Cla004356, Cla005203, Cla003149, Cla005446, Cla008953, Cla003384, Cla005565, Cla003266, Cla017437, Cla014161, Cla020822, Cla015250, Cla016581, Cla017674, Cla018521, Cla018402, Cla017554, Cla014168, Cla007879, Cla005578, Cla004006, Cla008848, Cla004243, Cla005697, Cla006786, Cla006783, Cla004003, Cla005453, Cla006542, Cla018977, Cla015107, Cla021900, Cla015582, Cla017884, Cla005425, Cla004335, Cla003125, Cla004334, Cla004699, Cla006639, Cla002151, Cla006510, Cla007720, Cla004333, Cla014267, Cla008824, Cla007734, Cla005314, Cla005671, Cla004583, Cla004462, Cla023089, Cla001076, Cla003133, Cla006052, Cla020118, Cla011522, Cla010793, Cla019368, Cla001960, Cla013939, Cla017180, Cla000874, Cla001964, Cla001722, Cla006055, Cla020121, Cla007389, Cla021315, Cla007272, Cla020227, Cla020348, Cla007150, Cla021318, Cla014923, Cla010566, Cla019135, Cla018285, Cla019011, Cla012864, Cla018287, Cla019379, Cla010438, Cla013825, Cla008245, Cla022412, Cla007398, Cla007395, Cla022651, Cla008004, Cla019109, Cla006271, Cla005061, Cla011862, Cla017287, Cla018136, Cla008339, Cla008218, Cla012949, Cla012826, Cla001700, Cla008212, Cla021675, Cla021797, Cla021798, Cla009782, Cla007489, Cla006156, Cla008455, Cla008334, Cla009670, Cla021777, Cla020447, Cla012723, Cla002915, Cla000978, Cla012720, Cla019117, Cla001951, Cla018260, Cla010414, Cla011746, Cla021300, Cla022997, Cla022875, Cla006049, Cla007015, Cla007136, Cla018594, Cla018352, Cla019321, Cla010873, Cla018353, Cla017148, Cla019203, Cla009405, Cla010505, Cla020321, Cla009644, Cla021896, Cla021651, Cla020429, Cla019459, Cla020424, Cla022966, Cla019333, Cla010883, Cla010884, Cla013908, Cla010518, Cla016180, Cla008320, Cla008562, Cla006021, Cla021986, Cla011821, Cla019421, Cla019781, Cla019661, Cla018573, Cla018336, Cla019544, Cla008772, Cla020300, Cla022601, Cla004295, Cla006235, Cla022827, Cla008780, Cla004061, Cla019314, Cla016167, Cla019554, Cla008783, Cla009633, Cla021742, Cla008781, Cla022831, Cla022710, Cla007699, Cla008546, Cla005157, Cla008545, Cla006123
4	GO:0046483	heterocycle metabolic process	Biological Process	91.44	20.65	147	Cla018558, Cla006052, Cla017747, Cla016252, Cla010793, Cla012575, Cla016377, Cla018797, Cla018313, Cla021171, Cla007701, Cla004677, Cla006738, Cla001964, Cla003063, Cla022820, Cla007545, Cla002254, Cla014088, Cla018604, Cla015337, Cla020743, Cla021315, Cla022767, Cla007150, Cla019816, Cla019498, Cla001604, Cla019135, Cla019011, Cla005814, Cla010956, Cla007395, Cla006582, Cla023469, Cla023464, Cla007279, Cla020990, Cla008004, Cla015785, Cla022915, Cla017562, Cla017286, Cla016872, Cla008339, Cla010649, Cla012828, Cla005622, Cla003568, Cla021795, Cla021797, Cla006031, Cla021798, Cla002350, Cla006156, Cla016643, Cla014188, Cla013099, Cla016645, Cla011470, Cla017459, Cla008340, Cla021812, Cla021813, Cla011477, Cla003729, Cla016001, Cla017850, Cla004819, Cla019117, Cla006603, Cla002889, Cla010414, Cla003339, Cla005591, Cla002361, Cla007015, Cla008394, Cla023427, Cla018594, Cla019321, Cla018631, Cla012653, Cla018630, Cla011201, Cla002975, Cla000676, Cla010505, Cla020048, Cla016609, Cla008953, Cla007622, Cla002691, Cla002572, Cla004234, Cla011295, Cla009130, Cla020429, Cla019459, Cla009011, Cla020424, Cla014604, Cla013514, Cla019333, Cla016581, Cla013359, Cla012025, Cla013908, Cla005579, Cla021482, Cla000685, Cla023260, Cla008848, Cla008320, Cla004483, Cla006021, Cla006786, Cla004003, Cla022333, Cla004761, Cla018977, Cla021900, Cla013205, Cla001618, Cla001619, Cla003125, Cla019380, Cla006914, Cla002557, Cla008894, Cla009104, Cla022601, Cla004295, Cla003123, Cla015913, Cla020526, Cla017651, Cla013455, Cla019554, Cla014267, Cla003774, Cla010859, Cla001752, Cla021742, Cla008781, Cla004583, Cla003133
5	GO:0043412	macromolecule modification	Biological Process	36	14.04	100	Cla018839, Cla015680, Cla013423, Cla012575, Cla017983, Cla002255, Cla022263, Cla004677, Cla001205, Cla001722, Cla021711, Cla020227, Cla020745, Cla021834, Cla014129, Cla015691, Cla016023, Cla017113, Cla018600, Cla018962, Cla012619, Cla002545, Cla013826, Cla001293, Cla023469, Cla013483, Cla001538, Cla019105, Cla013487, Cla010649, Cla008212, Cla021797, Cla021798, Cla004256, Cla009543, Cla015799, Cla013095, Cla017850, Cla017212, Cla001951, Cla011748, Cla001790, Cla018117, Cla018631, Cla018630, Cla018358, Cla017544, Cla019203, Cla004599, Cla002696, Cla003149, Cla005446, Cla001764, Cla020321, Cla002572, Cla009366, Cla009130, Cla019459, Cla021117, Cla007591, Cla013514, Cla010883, Cla013359, Cla001407, Cla018521, Cla012025, Cla012023, Cla023384, Cla000685, Cla001491, Cla004243, Cla015501, Cla020937, Cla021986, Cla015228, Cla021900, Cla002946, Cla017086, Cla011821, Cla019421, Cla014536, Cla019661, Cla011145, Cla023372, Cla008256, Cla008375, Cla022963, Cla004298, Cla005389, Cla023014, Cla020265, Cla012368, Cla007734, Cla002567, Cla008387, Cla020379, Cla005036, Cla023089, Cla004583, Cla006123
3	GO:0006950	response to stress	Biological Process	330	46.35	330	Cla018558, Cla017226, Cla018433, Cla012575, Cla008638, Cla021171, Cla022263, Cla003985, Cla004392, Cla020521, Cla020400, Cla003063, Cla022820, Cla007545, Cla006454, Cla000230, Cla014088, Cla022807, Cla021711, Cla020743, Cla021834, Cla019651, Cla017592, Cla016023, Cla017113, Cla015177, Cla009619, Cla003995, Cla005814, Cla010955, Cla010956, Cla013428, Cla008520, Cla006582, Cla023469, Cla023464, Cla000480, Cla008401, Cla010492, Cla012792, Cla022915, Cla009261, Cla009383, Cla019627, Cla014612, Cla015823, Cla023449, Cla017680, Cla003840, Cla009709, Cla019065, Cla019184, Cla020983, Cla021039, Cla014188, Cla013099, Cla017578, Cla017459, Cla014185, Cla021812, Cla021813, Cla012206, Cla010026, Cla010023, Cla017212, Cla004819, Cla018665, Cla001793, Cla020173, Cla005591, Cla023447, Cla005597, Cla001790, Cla008742, Cla021266, Cla015367, Cla018636, Cla023306, Cla008394, Cla023427, Cla013061, Cla013865, Cla016330, Cla018631, Cla012653, Cla003939, Cla018630, Cla021809, Cla008957, Cla004356, Cla003149, Cla021492, Cla005203, Cla001764, Cla002975, Cla000676, Cla009803, Cla022103, Cla020048, Cla008953, Cla005565, Cla009366, Cla004596, Cla013870, Cla009130, Cla017437, Cla021117, Cla020822, Cla014161, Cla014604, Cla013514, Cla016581, Cla012545, Cla001407, Cla003949, Cla017674, Cla012541, Cla014168, Cla021482, Cla000685, Cla008848, Cla023305, Cla021369, Cla004243, Cla020395, Cla022333, Cla004003, Cla005453, Cla006542, Cla005574, Cla020937, Cla015228, Cla021900, Cla002946, Cla017086, Cla011786, Cla001618, Cla001619, Cla019389, Cla004335, Cla004334, Cla021590, Cla005429, Cla006639, Cla023094, Cla007720, Cla004333, Cla003123, Cla018187, Cla013611, Cla011552, Cla010101, Cla014267, Cla008824, Cla007613, Cla017092, Cla001752, Cla010458, Cla005671, Cla004462, Cla023089, Cla004583, Cla016535, Cla017988, Cla016536, Cla006052, Cla017747, Cla018715, Cla018839, Cla015680, Cla011522, Cla014236, Cla013025, Cla002255, Cla001960, Cla004677, Cla002259, Cla006738, Cla000874, Cla001964, Cla001722, Cla004551, Cla002254, Cla018604, Cla012184, Cla014362, Cla015337, Cla018848, Cla014481, Cla007150, Cla021318, Cla019816, Cla014923, Cla018285, Cla019135, Cla019498, Cla014129, Cla018287, Cla014489, Cla018600, Cla018962, Cla004689, Cla004325, Cla010438, Cla023181, Cla008245, Cla022412, Cla007395, Cla003593, Cla022651, Cla016995, Cla015785, Cla013483, Cla014570, Cla018814, Cla010412, Cla010411, Cla018136, Cla019105, Cla007801, Cla008339, Cla012828, Cla005622, Cla003568, Cla008212, Cla021675, Cla021797, Cla006031, Cla021798, Cla009782, Cla002350, Cla007489, Cla008334, Cla008455, Cla013371, Cla020447, Cla002915, Cla012720, Cla018389, Cla017850, Cla019117, Cla011077, Cla013135, Cla019236, Cla001951, Cla011748, Cla011746, Cla004549, Cla003339, Cla021300, Cla022997, Cla002361, Cla006049, Cla002241, Cla007015, Cla002485, Cla018117, Cla013582, Cla012250, Cla018594, Cla017148, Cla018358, Cla002696, Cla023275, Cla023274, Cla022180, Cla010505, Cla020565, Cla016609, Cla002691, Cla002572, Cla009763, Cla021651, Cla011295, Cla020424, Cla022966, Cla013117, Cla010883, Cla013359, Cla006818, Cla013358, Cla014445, Cla012025, Cla010087, Cla014444, Cla012023, Cla010518, Cla008320, Cla006021, Cla001491, Cla023026, Cla021506, Cla010052, Cla010051, Cla021986, Cla019421, Cla013205, Cla013326, Cla019781, Cla018573, Cla019661, Cla011145, Cla012354, Cla019544, Cla023372, Cla022161, Cla001346, Cla002557, Cla022601, Cla022963, Cla006235, Cla008898, Cla004061, Cla014549, Cla012368, Cla012247, Cla019314, Cla013455, Cla019554, Cla003774, Cla000144, Cla005833, Cla010859, Cla002328, Cla017928, Cla020773, Cla022397, Cla008546, Cla007699, Cla006123
4	GO:0005975	carbohydrate metabolic process	Biological Process	216.4	13.76	98	Cla018558, Cla006052, Cla017747, Cla001960, Cla017180, Cla020400, Cla014362, Cla014481, Cla007150, Cla021318, Cla019816, Cla010566, Cla014129, Cla012864, Cla017594, Cla017113, Cla011376, Cla014489, Cla019379, Cla004325, Cla023181, Cla010955, Cla010956, Cla005813, Cla021445, Cla023469, Cla023464, Cla016995, Cla009261, Cla009383, Cla019627, Cla005061, Cla021943, Cla018814, Cla009380, Cla011862, Cla018136, Cla007801, Cla009709, Cla012826, Cla021777, Cla011477, Cla002915, Cla017451, Cla017212, Cla003339, Cla002361, Cla002241, Cla020055, Cla023306, Cla022855, Cla023427, Cla018594, Cla021809, Cla023275, Cla020048, Cla016609, Cla003384, Cla005565, Cla002691, Cla021651, Cla013870, Cla019459, Cla017715, Cla020822, Cla014161, Cla011211, Cla017674, Cla014445, Cla012025, Cla014444, Cla012023, Cla017554, Cla014168, Cla008848, Cla009015, Cla013205, Cla011786, Cla019661, Cla023372, Cla020300, Cla008780, Cla014823, Cla020526, Cla010101, Cla013455, Cla008824, Cla000144, Cla005038, Cla001753, Cla001754, Cla004989, Cla002328, Cla007699, Cla004462, Cla023089, Cla006123, Cla001076
3	GO:0051716	cellular response to stimulus	Biological Process	59.4	13.9	99	Cla018558, Cla016535, Cla016536, Cla015209, Cla010793, Cla012575, Cla013025, Cla018797, Cla008638, Cla001722, Cla007545, Cla007389, Cla002254, Cla015337, Cla018848, Cla021834, Cla019651, Cla014129, Cla017113, Cla015177, Cla004689, Cla005814, Cla006582, Cla023469, Cla000480, Cla003593, Cla008401, Cla010492, Cla019627, Cla018814, Cla017680, Cla017562, Cla016872, Cla008339, Cla005622, Cla008212, Cla021039, Cla009782, Cla002350, Cla007643, Cla014188, Cla013099, Cla016645, Cla017212, Cla011077, Cla001951, Cla002889, Cla010414, Cla011746, Cla021300, Cla002362, Cla007015, Cla013582, Cla023306, Cla023427, Cla019321, Cla018631, Cla018630, Cla002696, Cla003149, Cla009405, Cla002975, Cla010505, Cla020048, Cla002572, Cla020424, Cla021117, Cla014604, Cla002858, Cla013514, Cla010883, Cla018521, Cla012025, Cla012541, Cla012023, Cla008320, Cla000281, Cla004243, Cla004003, Cla000681, Cla009015, Cla021986, Cla019661, Cla001618, Cla011541, Cla001619, Cla023372, Cla004699, Cla009104, Cla022601, Cla022326, Cla007720, Cla009590, Cla014267, Cla020379, Cla022831, Cla022710, Cla006123, Cla003133
3	GO:0071704	organic substance metabolic process	Biological Process	316.21	54.92	391	Cla013423, Cla012575, Cla021171, Cla022263, Cla001205, Cla011376, Cla005814, Cla002545, Cla005813, Cla022258, Cla023469, Cla023464, Cla009261, Cla009383, Cla009380, Cla001538, Cla003840, Cla019065, Cla008178, Cla011470, Cla012206, Cla012326, Cla011477, Cla003729, Cla004819, Cla019193, Cla002889, Cla001790, Cla020055, Cla023306, Cla023427, Cla008394, Cla012653, Cla012774, Cla013500, Cla011201, Cla002975, Cla001764, Cla000676, Cla000556, Cla020048, Cla009122, Cla009366, Cla013870, Cla009130, Cla009011, Cla021117, Cla014603, Cla014604, Cla013514, Cla001407, Cla011211, Cla021482, Cla000685, Cla021246, Cla020395, Cla022333, Cla009015, Cla002946, Cla017086, Cla011786, Cla001618, Cla001619, Cla019380, Cla019263, Cla000655, Cla009104, Cla008256, Cla009346, Cla009347, Cla022326, Cla008375, Cla009348, Cla021232, Cla020265, Cla014823, Cla015913, Cla010101, Cla001752, Cla001753, Cla001754, Cla010458, Cla008387, Cla020379, Cla017747, Cla018715, Cla018839, Cla015209, Cla015680, Cla014236, Cla013025, Cla017983, Cla002255, Cla007701, Cla005643, Cla004677, Cla006738, Cla002254, Cla018604, Cla014362, Cla015337, Cla012183, Cla014481, Cla019816, Cla014129, Cla015691, Cla014489, Cla015452, Cla018600, Cla018962, Cla004325, Cla023181, Cla006506, Cla001293, Cla016995, Cla015785, Cla013483, Cla018814, Cla016872, Cla013487, Cla007801, Cla005622, Cla003568, Cla002350, Cla016643, Cla016645, Cla015799, Cla017850, Cla016881, Cla013135, Cla011077, Cla017972, Cla006603, Cla003339, Cla002361, Cla002241, Cla002362, Cla002485, Cla002696, Cla023275, Cla023274, Cla015518, Cla016609, Cla002691, Cla002572, Cla011295, Cla017715, Cla013359, Cla013117, Cla013358, Cla012025, Cla014445, Cla014444, Cla012023, Cla023384, Cla023260, Cla001491, Cla004761, Cla015501, Cla013205, Cla014536, Cla011145, Cla012356, Cla023372, Cla021195, Cla006914, Cla002557, Cla023014, Cla014549, Cla012368, Cla013455, Cla016840, Cla003774, Cla000144, Cla002567, Cla004989, Cla002328, Cla018558, Cla016252, Cla016377, Cla018797, Cla018313, Cla020400, Cla020521, Cla003063, Cla022820, Cla007545, Cla006454, Cla014088, Cla020743, Cla021711, Cla020745, Cla021834, Cla017593, Cla017594, Cla017113, Cla016023, Cla015177, Cla009619, Cla010955, Cla010956, Cla008520, Cla009732, Cla006582, Cla020990, Cla008401, Cla022915, Cla019627, Cla021943, Cla017562, Cla009709, Cla004256, Cla017578, Cla014188, Cla013099, Cla017459, Cla014185, Cla013095, Cla021812, Cla021813, Cla017451, Cla017212, Cla016001, Cla015033, Cla007419, Cla005591, Cla005597, Cla018755, Cla018636, Cla019849, Cla018631, Cla018630, Cla021809, Cla017544, Cla004599, Cla004356, Cla003149, Cla005446, Cla008953, Cla007622, Cla003384, Cla005565, Cla004234, Cla003266, Cla020822, Cla014161, Cla019859, Cla016581, Cla015250, Cla017674, Cla018521, Cla017554, Cla014168, Cla005579, Cla007519, Cla008848, Cla004483, Cla004243, Cla006786, Cla005697, Cla004003, Cla006783, Cla005453, Cla018977, Cla020937, Cla015228, Cla021900, Cla012071, Cla015582, Cla003125, Cla005425, Cla006639, Cla003123, Cla017651, Cla014267, Cla008824, Cla007734, Cla004462, Cla023089, Cla004583, Cla001076, Cla003133, Cla006052, Cla011522, Cla010793, Cla001960, Cla017180, Cla000874, Cla017181, Cla001964, Cla001722, Cla020121, Cla021315, Cla022767, Cla020227, Cla020348, Cla007150, Cla021318, Cla010566, Cla019498, Cla001604, Cla019135, Cla012864, Cla019011, Cla019379, Cla012619, Cla013826, Cla007398, Cla021445, Cla007395, Cla007279, Cla008004, Cla022651, Cla005061, Cla011862, Cla017286, Cla010411, Cla018136, Cla019105, Cla008339, Cla010649, Cla012828, Cla012826, Cla010405, Cla021795, Cla008212, Cla021797, Cla006031, Cla021798, Cla006156, Cla009543, Cla008455, Cla021777, Cla008340, Cla012723, Cla002915, Cla000978, Cla012720, Cla019117, Cla001951, Cla011748, Cla010414, Cla006049, Cla007015, Cla018117, Cla022855, Cla020799, Cla018594, Cla019321, Cla018358, Cla017148, Cla019203, Cla010505, Cla020321, Cla021651, Cla020429, Cla019459, Cla020424, Cla007591, Cla019333, Cla010883, Cla013908, Cla016180, Cla008320, Cla006021, Cla021986, Cla011821, Cla019421, Cla019661, Cla018573, Cla008894, Cla020300, Cla008772, Cla022601, Cla004295, Cla022963, Cla004298, Cla006235, Cla005389, Cla008780, Cla004061, Cla020526, Cla019314, Cla019554, Cla005038, Cla010859, Cla021742, Cla008781, Cla007699, Cla005036, Cla006123
6	GO:0036211	protein modification process	Biological Process	60	14.04	100	Cla018839, Cla015680, Cla013423, Cla012575, Cla017983, Cla002255, Cla022263, Cla004677, Cla001205, Cla001722, Cla021711, Cla020227, Cla020745, Cla021834, Cla014129, Cla015691, Cla016023, Cla017113, Cla018600, Cla018962, Cla012619, Cla002545, Cla013826, Cla001293, Cla023469, Cla013483, Cla001538, Cla019105, Cla013487, Cla010649, Cla008212, Cla021797, Cla021798, Cla004256, Cla009543, Cla015799, Cla013095, Cla017850, Cla017212, Cla001951, Cla011748, Cla001790, Cla018117, Cla018631, Cla018630, Cla018358, Cla017544, Cla019203, Cla004599, Cla002696, Cla003149, Cla005446, Cla001764, Cla020321, Cla002572, Cla009366, Cla009130, Cla019459, Cla021117, Cla007591, Cla013514, Cla010883, Cla013359, Cla001407, Cla018521, Cla012025, Cla012023, Cla023384, Cla000685, Cla001491, Cla004243, Cla015501, Cla020937, Cla021986, Cla015228, Cla021900, Cla002946, Cla017086, Cla011821, Cla019421, Cla014536, Cla019661, Cla011145, Cla023372, Cla008256, Cla008375, Cla022963, Cla004298, Cla005389, Cla023014, Cla020265, Cla012368, Cla007734, Cla002567, Cla008387, Cla020379, Cla005036, Cla023089, Cla004583, Cla006123
3	GO:0044238	primary metabolic process	Biological Process	397.78	54.78	390	Cla013423, Cla012575, Cla021171, Cla022263, Cla001205, Cla011376, Cla005814, Cla002545, Cla005813, Cla022258, Cla023469, Cla023464, Cla009261, Cla009383, Cla009380, Cla001538, Cla003840, Cla019065, Cla008178, Cla011470, Cla012206, Cla012326, Cla011477, Cla003729, Cla004819, Cla019193, Cla002889, Cla001790, Cla020055, Cla023306, Cla023427, Cla008394, Cla012653, Cla012774, Cla013500, Cla011201, Cla002975, Cla001764, Cla000676, Cla000556, Cla020048, Cla009122, Cla009366, Cla013870, Cla009130, Cla009011, Cla021117, Cla014603, Cla014604, Cla013514, Cla001407, Cla011211, Cla021482, Cla000685, Cla021246, Cla020395, Cla022333, Cla009015, Cla002946, Cla017086, Cla011786, Cla001618, Cla001619, Cla019380, Cla019263, Cla000655, Cla009104, Cla008256, Cla009346, Cla009347, Cla022326, Cla008375, Cla009348, Cla021232, Cla020265, Cla014823, Cla015913, Cla010101, Cla001752, Cla001753, Cla001754, Cla010458, Cla008387, Cla020379, Cla017747, Cla018715, Cla018839, Cla015209, Cla015680, Cla014236, Cla013025, Cla017983, Cla002255, Cla007701, Cla005643, Cla004677, Cla006738, Cla002254, Cla018604, Cla014362, Cla015337, Cla012183, Cla014481, Cla019816, Cla014129, Cla015691, Cla014489, Cla015452, Cla018600, Cla018962, Cla004325, Cla023181, Cla006506, Cla001293, Cla016995, Cla015785, Cla013483, Cla018814, Cla016872, Cla013487, Cla007801, Cla005622, Cla003568, Cla002350, Cla016643, Cla016645, Cla015799, Cla017850, Cla016881, Cla013135, Cla011077, Cla017972, Cla006603, Cla003339, Cla002361, Cla002241, Cla002362, Cla002485, Cla002696, Cla023275, Cla023274, Cla015518, Cla016609, Cla002691, Cla002572, Cla011295, Cla017715, Cla013359, Cla013117, Cla013358, Cla012025, Cla014445, Cla014444, Cla012023, Cla023384, Cla023260, Cla001491, Cla004761, Cla015501, Cla013205, Cla014536, Cla011145, Cla012356, Cla023372, Cla021195, Cla006914, Cla002557, Cla023014, Cla014549, Cla012368, Cla013455, Cla016840, Cla003774, Cla000144, Cla002567, Cla004989, Cla002328, Cla018558, Cla016252, Cla016377, Cla018797, Cla018313, Cla020400, Cla020521, Cla003063, Cla022820, Cla007545, Cla006454, Cla014088, Cla020743, Cla021711, Cla020745, Cla021834, Cla017593, Cla017594, Cla017113, Cla016023, Cla015177, Cla009619, Cla010955, Cla010956, Cla008520, Cla009732, Cla006582, Cla020990, Cla008401, Cla022915, Cla019627, Cla021943, Cla017562, Cla009709, Cla004256, Cla014188, Cla013099, Cla017578, Cla017459, Cla014185, Cla013095, Cla021812, Cla021813, Cla017451, Cla017212, Cla016001, Cla015033, Cla007419, Cla005591, Cla005597, Cla018755, Cla019849, Cla018631, Cla018630, Cla021809, Cla017544, Cla004599, Cla004356, Cla003149, Cla005446, Cla008953, Cla007622, Cla003384, Cla005565, Cla004234, Cla003266, Cla020822, Cla014161, Cla019859, Cla016581, Cla015250, Cla017674, Cla018521, Cla017554, Cla014168, Cla005579, Cla007519, Cla008848, Cla004483, Cla004243, Cla006786, Cla005697, Cla004003, Cla006783, Cla005453, Cla018977, Cla020937, Cla015228, Cla021900, Cla012071, Cla015582, Cla003125, Cla005425, Cla006639, Cla003123, Cla017651, Cla014267, Cla008824, Cla007734, Cla004462, Cla023089, Cla004583, Cla001076, Cla003133, Cla006052, Cla011522, Cla010793, Cla001960, Cla017180, Cla000874, Cla017181, Cla001964, Cla001722, Cla020121, Cla021315, Cla022767, Cla020227, Cla020348, Cla007150, Cla021318, Cla010566, Cla019498, Cla001604, Cla019135, Cla012864, Cla019011, Cla019379, Cla012619, Cla013826, Cla007398, Cla021445, Cla007395, Cla007279, Cla008004, Cla022651, Cla005061, Cla011862, Cla017286, Cla010411, Cla018136, Cla019105, Cla008339, Cla010649, Cla012828, Cla012826, Cla010405, Cla021795, Cla008212, Cla021797, Cla006031, Cla021798, Cla006156, Cla009543, Cla008455, Cla021777, Cla008340, Cla012723, Cla002915, Cla000978, Cla012720, Cla019117, Cla001951, Cla011748, Cla010414, Cla006049, Cla007015, Cla018117, Cla022855, Cla020799, Cla018594, Cla019321, Cla018358, Cla017148, Cla019203, Cla010505, Cla020321, Cla021651, Cla020429, Cla019459, Cla020424, Cla007591, Cla019333, Cla010883, Cla013908, Cla016180, Cla008320, Cla006021, Cla021986, Cla011821, Cla019421, Cla019661, Cla018573, Cla008894, Cla020300, Cla008772, Cla022601, Cla004295, Cla022963, Cla004298, Cla006235, Cla005389, Cla008780, Cla004061, Cla020526, Cla019314, Cla019554, Cla005038, Cla010859, Cla021742, Cla008781, Cla007699, Cla005036, Cla006123
3	GO:0044237	cellular metabolic process	Biological Process	182.62	42.98	306	Cla018558, Cla002769, Cla016252, Cla013423, Cla012575, Cla016377, Cla018797, Cla018313, Cla021171, Cla003740, Cla022263, Cla001205, Cla020400, Cla003063, Cla022820, Cla007545, Cla014088, Cla020743, Cla021711, Cla020745, Cla021834, Cla016023, Cla017113, Cla005814, Cla002545, Cla010956, Cla006582, Cla023469, Cla023464, Cla008401, Cla020990, Cla022915, Cla009383, Cla012670, Cla001538, Cla017562, Cla022919, Cla019065, Cla008178, Cla004256, Cla014188, Cla013099, Cla017578, Cla011470, Cla017459, Cla013095, Cla021812, Cla021813, Cla011477, Cla003729, Cla016001, Cla017212, Cla004819, Cla004269, Cla002889, Cla007419, Cla004703, Cla005591, Cla001790, Cla018755, Cla008394, Cla023427, Cla007062, Cla013500, Cla018631, Cla012653, Cla018630, Cla011201, Cla017544, Cla004599, Cla021492, Cla003149, Cla005446, Cla001764, Cla002975, Cla000676, Cla020048, Cla008953, Cla007622, Cla003384, Cla004234, Cla009366, Cla009130, Cla009011, Cla021117, Cla019859, Cla020822, Cla014604, Cla010005, Cla013514, Cla016581, Cla015250, Cla001407, Cla018521, Cla005579, Cla021482, Cla000685, Cla009814, Cla008848, Cla004483, Cla004243, Cla006786, Cla004003, Cla022333, Cla018977, Cla020937, Cla015228, Cla021900, Cla012071, Cla002946, Cla017086, Cla001618, Cla001619, Cla003125, Cla004698, Cla019380, Cla005429, Cla009104, Cla008256, Cla008375, Cla007720, Cla003123, Cla020265, Cla015913, Cla017651, Cla014267, Cla007613, Cla007734, Cla017092, Cla001752, Cla001753, Cla001754, Cla008387, Cla020379, Cla004583, Cla023089, Cla001076, Cla003133, Cla006052, Cla017747, Cla018839, Cla015680, Cla011522, Cla010793, Cla015321, Cla015322, Cla017983, Cla002255, Cla001960, Cla007701, Cla017180, Cla004677, Cla002259, Cla006738, Cla000874, Cla001964, Cla001722, Cla004551, Cla007940, Cla021453, Cla002254, Cla018604, Cla015337, Cla021315, Cla022767, Cla020227, Cla007150, Cla019816, Cla021318, Cla001604, Cla019498, Cla019135, Cla019011, Cla014129, Cla015691, Cla015452, Cla018600, Cla018962, Cla012619, Cla004325, Cla013826, Cla006506, Cla007398, Cla007395, Cla001293, Cla007279, Cla008004, Cla015785, Cla019109, Cla013483, Cla017286, Cla010411, Cla018136, Cla019105, Cla016872, Cla013487, Cla008339, Cla010649, Cla012828, Cla012949, Cla005622, Cla010405, Cla003568, Cla021795, Cla008212, Cla021797, Cla006031, Cla021798, Cla002350, Cla006156, Cla009543, Cla016643, Cla016645, Cla009670, Cla015799, Cla008340, Cla012720, Cla017850, Cla012169, Cla019117, Cla006603, Cla001951, Cla011748, Cla010414, Cla003339, Cla002361, Cla006049, Cla007015, Cla018117, Cla018594, Cla019321, Cla018358, Cla019203, Cla002696, Cla000034, Cla010505, Cla020321, Cla009644, Cla016609, Cla002691, Cla000152, Cla002572, Cla021651, Cla023399, Cla011295, Cla020429, Cla019459, Cla017715, Cla020424, Cla007591, Cla021635, Cla019333, Cla013359, Cla013117, Cla010883, Cla012025, Cla012023, Cla013908, Cla023384, Cla023260, Cla008320, Cla006021, Cla001491, Cla004761, Cla015501, Cla021986, Cla009181, Cla020779, Cla011821, Cla019421, Cla013205, Cla014536, Cla018573, Cla019661, Cla011145, Cla019423, Cla023372, Cla022161, Cla021195, Cla006914, Cla002557, Cla008894, Cla022601, Cla022963, Cla004295, Cla008898, Cla004298, Cla005389, Cla023014, Cla013572, Cla020526, Cla012368, Cla012489, Cla019799, Cla013455, Cla019554, Cla016840, Cla003774, Cla008429, Cla021183, Cla010859, Cla002567, Cla021742, Cla008781, Cla005036, Cla006123
3	GO:0009628	response to abiotic stimulus	Biological Process	309	43.4	309	Cla018558, Cla017226, Cla018797, Cla018313, Cla008638, Cla003985, Cla004392, Cla020521, Cla020400, Cla003063, Cla007545, Cla006454, Cla000230, Cla014088, Cla022807, Cla020745, Cla021834, Cla017592, Cla016023, Cla017113, Cla013433, Cla015177, Cla003873, Cla009619, Cla003995, Cla005814, Cla010955, Cla010956, Cla008520, Cla007672, Cla007671, Cla006582, Cla023469, Cla023464, Cla000480, Cla012792, Cla009383, Cla015823, Cla023449, Cla017680, Cla017562, Cla022919, Cla019065, Cla019184, Cla008178, Cla020983, Cla021039, Cla022364, Cla006673, Cla013099, Cla017578, Cla017219, Cla021812, Cla021813, Cla012206, Cla012326, Cla010026, Cla010023, Cla017212, Cla018424, Cla018665, Cla007419, Cla023447, Cla001790, Cla008742, Cla002881, Cla018636, Cla008394, Cla023427, Cla013865, Cla018631, Cla012653, Cla018630, Cla004356, Cla003149, Cla021492, Cla005203, Cla005446, Cla001764, Cla002975, Cla000676, Cla009803, Cla022103, Cla020048, Cla004234, Cla004596, Cla013870, Cla009130, Cla021117, Cla020822, Cla014161, Cla014604, Cla010005, Cla015250, Cla013514, Cla016581, Cla012545, Cla001407, Cla017674, Cla018521, Cla014168, Cla007879, Cla021482, Cla000685, Cla008848, Cla023305, Cla022694, Cla004243, Cla020395, Cla006786, Cla004003, Cla005453, Cla006542, Cla000681, Cla005574, Cla009015, Cla018977, Cla015228, Cla021900, Cla011545, Cla019388, Cla011786, Cla001618, Cla001619, Cla014136, Cla004335, Cla004334, Cla021590, Cla004699, Cla006639, Cla023094, Cla009104, Cla007720, Cla004333, Cla021232, Cla003123, Cla018187, Cla013611, Cla014267, Cla007734, Cla007613, Cla017092, Cla001752, Cla010458, Cla011547, Cla004462, Cla004583, Cla017988, Cla006052, Cla018715, Cla015680, Cla011522, Cla010793, Cla014236, Cla013025, Cla017983, Cla002255, Cla001960, Cla017180, Cla004677, Cla006738, Cla000874, Cla001964, Cla001722, Cla004551, Cla002254, Cla018604, Cla012184, Cla015337, Cla014481, Cla020227, Cla007150, Cla021318, Cla019816, Cla014923, Cla018285, Cla019135, Cla019498, Cla019011, Cla014129, Cla015691, Cla018287, Cla014489, Cla018600, Cla010438, Cla023181, Cla013826, Cla008245, Cla007398, Cla022654, Cla022412, Cla007395, Cla001293, Cla022651, Cla008004, Cla015785, Cla010096, Cla013483, Cla014570, Cla018814, Cla010412, Cla011862, Cla018136, Cla019105, Cla016872, Cla007801, Cla012949, Cla008339, Cla012828, Cla005622, Cla001700, Cla021795, Cla008212, Cla021675, Cla021797, Cla006031, Cla021798, Cla007489, Cla008334, Cla008455, Cla008340, Cla013371, Cla020447, Cla012720, Cla018389, Cla017850, Cla011077, Cla013135, Cla019236, Cla017972, Cla001951, Cla011748, Cla003339, Cla022997, Cla002361, Cla002362, Cla007015, Cla002485, Cla018117, Cla013582, Cla012250, Cla018594, Cla017148, Cla002696, Cla023275, Cla023274, Cla022180, Cla010505, Cla009644, Cla016609, Cla002691, Cla002572, Cla023399, Cla021651, Cla020429, Cla020424, Cla022966, Cla006819, Cla010883, Cla013359, Cla006818, Cla013358, Cla014445, Cla012025, Cla010087, Cla014444, Cla012023, Cla010518, Cla023384, Cla008320, Cla006021, Cla000281, Cla010052, Cla010051, Cla021986, Cla014536, Cla013205, Cla013326, Cla019781, Cla018573, Cla019661, Cla011145, Cla023372, Cla022161, Cla001346, Cla022601, Cla008650, Cla022963, Cla006235, Cla022827, Cla013572, Cla004061, Cla014549, Cla012368, Cla019314, Cla013455, Cla019554, Cla003774, Cla000144, Cla005833, Cla010859, Cla002567, Cla002328, Cla017928, Cla022831, Cla022397, Cla007699, Cla005157, Cla006123
1	GO:0008150	biological_process	Biological Process	3442.03	100	712	Cla015965, Cla017903, Cla002769, Cla011367, Cla013423, Cla012575, Cla021171, Cla003740, Cla003985, Cla022263, Cla003863, Cla005922, Cla001205, Cla009168, Cla000230, Cla011376, Cla013433, Cla010044, Cla003873, Cla003995, Cla005814, Cla005935, Cla002545, Cla005934, Cla013428, Cla005813, Cla022258, Cla023469, Cla023464, Cla000480, Cla009261, Cla012792, Cla010492, Cla009383, Cla012670, Cla014612, Cla015823, Cla023449, Cla009380, Cla001538, Cla013885, Cla003840, Cla019065, Cla019184, Cla008178, Cla021039, Cla022364, Cla022122, Cla022243, Cla011470, Cla008185, Cla012206, Cla012327, Cla012326, Cla011477, Cla003729, Cla010026, Cla010023, Cla012444, Cla004819, Cla011355, Cla001793, Cla019193, Cla020173, Cla002886, Cla004701, Cla002889, Cla004703, Cla023447, Cla001790, Cla020055, Cla002881, Cla021266, Cla023306, Cla008394, Cla023427, Cla007062, Cla023429, Cla013865, Cla012774, Cla012653, Cla013500, Cla011201, Cla003939, Cla021492, Cla000796, Cla002975, Cla001764, Cla000676, Cla000556, Cla012768, Cla022103, Cla020048, Cla009122, Cla009366, Cla022586, Cla013870, Cla009130, Cla009011, Cla021117, Cla014603, Cla014604, Cla002979, Cla002858, Cla010005, Cla013514, Cla001407, Cla012545, Cla003949, Cla011211, Cla012541, Cla022571, Cla000685, Cla021482, Cla013747, Cla015805, Cla021246, Cla023305, Cla021369, Cla022694, Cla020395, Cla022333, Cla000681, Cla009015, Cla014931, Cla008131, Cla011545, Cla002946, Cla019388, Cla017086, Cla019146, Cla011786, Cla001618, Cla011541, Cla001619, Cla019389, Cla021590, Cla019380, Cla018290, Cla019263, Cla000655, Cla001503, Cla009346, Cla007046, Cla009104, Cla008256, Cla009347, Cla008375, Cla009348, Cla022326, Cla014926, Cla021232, Cla008499, Cla020265, Cla014823, Cla015913, Cla009590, Cla018187, Cla013611, Cla011552, Cla010101, Cla017092, Cla001752, Cla001753, Cla001754, Cla011547, Cla010458, Cla008387, Cla022677, Cla020379, Cla016534, Cla011087, Cla017988, Cla016535, Cla013021, Cla016536, Cla017747, Cla018715, Cla018839, Cla015209, Cla017628, Cla015680, Cla006609, Cla014236, Cla013025, Cla015321, Cla016410, Cla017983, Cla015322, Cla002255, Cla008912, Cla007701, Cla005643, Cla004677, Cla006738, Cla002259, Cla001160, Cla007820, Cla004551, Cla007940, Cla004311, Cla002254, Cla018604, Cla014362, Cla015337, Cla012184, Cla012183, Cla018848, Cla014481, Cla019816, Cla014129, Cla015691, Cla014489, Cla015452, Cla011099, Cla018600, Cla018962, Cla016664, Cla004689, Cla004325, Cla023181, Cla006506, Cla001293, Cla003593, Cla016995, Cla015785, Cla010096, Cla013483, Cla014570, Cla018814, Cla016872, Cla013487, Cla003565, Cla007801, Cla005622, Cla003568, Cla002350, Cla016643, Cla016645, Cla015799, Cla013371, Cla014106, Cla017850, Cla012169, Cla016881, Cla015793, Cla011077, Cla015310, Cla013135, Cla017972, Cla006603, Cla003339, Cla004549, Cla002361, Cla002362, Cla002241, Cla002485, Cla012011, Cla015886, Cla013582, Cla012250, Cla005838, Cla010078, Cla002696, Cla002575, Cla000034, Cla023275, Cla023274, Cla022180, Cla006934, Cla015518, Cla016609, Cla002691, Cla002572, Cla000152, Cla023399, Cla011295, Cla015774, Cla017715, Cla006819, Cla002219, Cla013117, Cla013359, Cla013358, Cla006818, Cla012025, Cla014445, Cla010087, Cla014444, Cla012023, Cla014443, Cla002345, Cla023384, Cla004402, Cla023260, Cla001491, Cla000281, Cla023026, Cla004761, Cla010052, Cla015743, Cla015501, Cla010051, Cla009181, Cla013205, Cla013326, Cla014536, Cla011145, Cla012356, Cla012354, Cla023372, Cla022161, Cla005822, Cla021195, Cla006914, Cla001346, Cla002557, Cla023014, Cla013572, Cla015635, Cla017935, Cla014549, Cla012368, Cla012247, Cla012489, Cla013455, Cla016840, Cla003774, Cla005833, Cla000144, Cla021183, Cla002567, Cla004869, Cla013329, Cla004989, Cla002328, Cla017928, Cla022397, Cla018558, Cla017226, Cla016252, Cla018433, Cla015287, Cla016377, Cla018313, Cla018797, Cla009607, Cla008638, Cla007427, Cla004392, Cla020521, Cla020400, Cla003063, Cla022820, Cla007545, Cla006334, Cla006214, Cla004277, Cla006454, Cla014088, Cla022807, Cla021711, Cla020743, Cla021833, Cla021834, Cla020745, Cla017593, Cla019651, Cla017592, Cla016262, Cla016264, Cla017594, Cla016023, Cla017113, Cla015177, Cla009619, Cla010955, Cla010956, Cla008520, Cla009732, Cla007672, Cla007671, Cla006582, Cla008401, Cla020990, Cla006465, Cla020736, Cla016115, Cla022915, Cla021704, Cla019627, Cla019504, Cla018416, Cla021943, Cla017680, Cla017562, Cla022919, Cla018654, Cla009709, Cla005109, Cla020983, Cla006791, Cla005465, Cla007643, Cla006673, Cla004256, Cla013099, Cla014188, Cla017578, Cla017459, Cla014185, Cla017219, Cla013095, Cla021812, Cla021813, Cla017570, Cla017451, Cla017212, Cla016001, Cla015033, Cla018424, Cla018665, Cla004269, Cla007419, Cla009830, Cla005591, Cla009953, Cla005597, Cla008742, Cla015367, Cla016577, Cla017424, Cla018755, Cla018636, Cla018757, Cla013061, Cla019849, Cla002290, Cla016330, Cla018631, Cla018630, Cla021809, Cla017544, Cla014036, Cla008957, Cla004599, Cla004356, Cla005203, Cla003149, Cla005446, Cla009803, Cla008953, Cla007622, Cla003384, Cla005565, Cla003266, Cla004234, Cla004596, Cla017437, Cla014161, Cla020822, Cla019859, Cla015250, Cla016581, Cla017674, Cla018521, Cla018402, Cla017554, Cla014168, Cla007879, Cla005579, Cla005578, Cla004006, Cla006304, Cla007519, Cla009814, Cla008848, Cla003391, Cla004483, Cla004243, Cla005697, Cla006786, Cla006783, Cla004003, Cla005453, Cla006542, Cla005574, Cla018977, Cla020937, Cla015349, Cla015228, Cla015107, Cla021900, Cla012071, Cla015582, Cla014136, Cla017884, Cla005425, Cla004335, Cla003125, Cla004698, Cla004334, Cla004699, Cla006639, Cla005429, Cla023094, Cla004691, Cla002151, Cla006510, Cla007720, Cla004333, Cla003123, Cla017651, Cla014267, Cla008824, Cla007734, Cla007613, Cla005314, Cla006528, Cla005671, Cla004583, Cla004462, Cla023089, Cla001076, Cla003133, Cla006052, Cla020118, Cla011522, Cla010793, Cla019368, Cla001960, Cla013939, Cla017180, Cla020360, Cla000874, Cla017181, Cla001964, Cla001722, Cla006055, Cla020121, Cla007389, Cla021453, Cla021315, Cla007272, Cla020227, Cla020348, Cla022767, Cla007150, Cla021318, Cla014923, Cla010566, Cla019135, Cla018285, Cla019498, Cla001604, Cla019011, Cla012864, Cla018287, Cla019379, Cla012619, Cla010438, Cla019251, Cla013826, Cla013825, Cla008245, Cla007398, Cla022654, Cla022412, Cla021445, Cla020598, Cla007395, Cla007279, Cla022651, Cla008004, Cla019109, Cla006271, Cla005061, Cla008570, Cla020579, Cla010412, Cla011862, Cla017287, Cla010411, Cla017286, Cla018136, Cla019105, Cla008339, Cla012828, Cla012949, Cla008218, Cla010649, Cla012826, Cla010405, Cla001700, Cla008212, Cla021795, Cla021675, Cla021797, Cla006031, Cla021798, Cla009782, Cla007489, Cla006156, Cla008455, Cla008334, Cla009543, Cla009670, Cla021777, Cla008340, Cla020447, Cla012723, Cla002915, Cla000978, Cla012720, Cla018389, Cla019117, Cla019236, Cla001951, Cla018260, Cla017171, Cla011748, Cla010414, Cla011746, Cla021300, Cla022997, Cla022875, Cla006049, Cla007015, Cla007136, Cla018117, Cla022855, Cla020799, Cla018594, Cla018352, Cla019321, Cla010873, Cla018353, Cla017148, Cla018358, Cla019203, Cla009405, Cla010505, Cla020321, Cla009644, Cla021896, Cla020565, Cla021651, Cla009763, Cla020429, Cla019459, Cla020424, Cla022966, Cla007591, Cla021635, Cla019333, Cla010883, Cla010884, Cla013908, Cla010518, Cla016180, Cla008320, Cla008562, Cla006021, Cla021506, Cla022716, Cla021986, Cla020779, Cla011821, Cla019421, Cla019781, Cla019661, Cla018573, Cla018336, Cla019544, Cla019423, Cla005384, Cla008894, Cla008772, Cla020300, Cla022601, Cla008650, Cla004295, Cla022963, Cla006235, Cla008898, Cla004298, Cla005389, Cla022827, Cla008780, Cla004061, Cla020526, Cla019314, Cla016167, Cla019799, Cla019554, Cla008429, Cla005038, Cla010859, Cla008668, Cla008783, Cla020773, Cla009633, Cla021742, Cla008781, Cla022710, Cla022831, Cla007699, Cla008546, Cla005157, Cla005036, Cla008545, Cla006123
2	GO:0008152	metabolic process	Biological Process	1535.1	77.25	550	Cla015965, Cla017903, Cla002769, Cla011367, Cla013423, Cla012575, Cla021171, Cla003740, Cla003985, Cla022263, Cla005922, Cla001205, Cla000230, Cla011376, Cla013433, Cla005935, Cla005814, Cla002545, Cla013428, Cla005934, Cla005813, Cla022258, Cla023469, Cla023464, Cla000480, Cla012792, Cla009261, Cla009383, Cla012670, Cla015823, Cla023449, Cla009380, Cla001538, Cla013885, Cla003840, Cla019065, Cla019184, Cla008178, Cla021039, Cla011470, Cla012206, Cla012327, Cla012326, Cla011477, Cla003729, Cla010026, Cla010023, Cla012444, Cla004819, Cla001793, Cla019193, Cla002886, Cla002889, Cla004703, Cla023447, Cla001790, Cla020055, Cla002881, Cla023306, Cla023427, Cla008394, Cla007062, Cla012774, Cla012653, Cla013500, Cla011201, Cla021492, Cla001764, Cla002975, Cla000676, Cla000556, Cla020048, Cla009122, Cla009366, Cla013870, Cla009130, Cla009011, Cla021117, Cla014603, Cla014604, Cla002858, Cla010005, Cla013514, Cla001407, Cla011211, Cla012541, Cla000685, Cla021482, Cla013747, Cla021246, Cla020395, Cla022333, Cla009015, Cla014931, Cla011545, Cla002946, Cla017086, Cla019388, Cla011786, Cla001618, Cla011541, Cla001619, Cla019380, Cla021590, Cla019263, Cla000655, Cla009346, Cla009104, Cla008256, Cla009347, Cla009348, Cla022326, Cla008375, Cla014926, Cla021232, Cla020265, Cla014823, Cla015913, Cla018187, Cla013611, Cla010101, Cla017092, Cla001752, Cla001753, Cla001754, Cla011547, Cla010458, Cla008387, Cla022677, Cla020379, Cla017988, Cla017747, Cla018715, Cla018839, Cla015209, Cla015680, Cla006609, Cla014236, Cla013025, Cla015321, Cla015322, Cla017983, Cla002255, Cla007701, Cla005643, Cla004677, Cla002259, Cla006738, Cla004551, Cla007940, Cla004311, Cla002254, Cla018604, Cla014362, Cla015337, Cla012183, Cla014481, Cla019816, Cla014129, Cla015691, Cla014489, Cla015452, Cla011099, Cla018600, Cla018962, Cla004325, Cla023181, Cla006506, Cla001293, Cla010096, Cla016995, Cla015785, Cla013483, Cla018814, Cla016872, Cla013487, Cla003565, Cla007801, Cla005622, Cla003568, Cla002350, Cla016643, Cla016645, Cla015799, Cla013371, Cla012169, Cla017850, Cla016881, Cla015793, Cla015310, Cla011077, Cla013135, Cla017972, Cla006603, Cla003339, Cla002361, Cla002362, Cla002241, Cla002485, Cla013582, Cla012250, Cla010078, Cla002696, Cla000034, Cla023275, Cla023274, Cla022180, Cla015518, Cla016609, Cla002691, Cla000152, Cla002572, Cla023399, Cla011295, Cla017715, Cla002219, Cla013359, Cla013117, Cla013358, Cla006818, Cla012025, Cla014445, Cla010087, Cla014444, Cla012023, Cla014443, Cla023384, Cla023260, Cla001491, Cla023026, Cla004761, Cla010052, Cla015501, Cla010051, Cla009181, Cla013205, Cla014536, Cla011145, Cla012356, Cla012354, Cla023372, Cla022161, Cla021195, Cla006914, Cla002557, Cla023014, Cla013572, Cla015635, Cla014549, Cla012368, Cla012489, Cla013455, Cla016840, Cla003774, Cla005833, Cla000144, Cla021183, Cla002567, Cla004869, Cla004989, Cla002328, Cla017928, Cla022397, Cla018558, Cla017226, Cla016252, Cla016377, Cla018797, Cla018313, Cla009607, Cla004392, Cla020521, Cla020400, Cla003063, Cla022820, Cla006334, Cla007545, Cla006214, Cla006454, Cla014088, Cla020743, Cla021711, Cla020745, Cla021834, Cla017593, Cla016264, Cla017594, Cla016023, Cla017113, Cla015177, Cla009619, Cla010955, Cla010956, Cla008520, Cla009732, Cla007671, Cla006582, Cla008401, Cla020990, Cla016115, Cla022915, Cla021704, Cla019627, Cla019504, Cla021943, Cla017562, Cla022919, Cla018654, Cla009709, Cla005109, Cla020983, Cla004256, Cla006673, Cla013099, Cla017578, Cla014188, Cla017459, Cla014185, Cla013095, Cla021812, Cla021813, Cla017570, Cla017451, Cla017212, Cla016001, Cla015033, Cla004269, Cla007419, Cla009830, Cla005591, Cla009953, Cla005597, Cla016577, Cla018755, Cla018636, Cla019849, Cla016330, Cla018631, Cla018630, Cla021809, Cla017544, Cla014036, Cla004599, Cla004356, Cla003149, Cla005446, Cla008953, Cla007622, Cla003384, Cla005565, Cla003266, Cla004234, Cla017437, Cla020822, Cla014161, Cla019859, Cla016581, Cla015250, Cla017674, Cla018521, Cla017554, Cla014168, Cla005579, Cla005578, Cla007519, Cla009814, Cla008848, Cla004483, Cla004243, Cla005697, Cla006786, Cla006783, Cla004003, Cla005453, Cla018977, Cla020937, Cla015228, Cla021900, Cla012071, Cla015582, Cla014136, Cla017884, Cla005425, Cla003125, Cla004698, Cla006639, Cla005429, Cla007720, Cla003123, Cla017651, Cla014267, Cla008824, Cla007734, Cla007613, Cla005314, Cla005671, Cla004462, Cla023089, Cla004583, Cla001076, Cla003133, Cla006052, Cla011522, Cla010793, Cla019368, Cla001960, Cla013939, Cla017180, Cla000874, Cla017181, Cla001964, Cla001722, Cla007389, Cla020121, Cla021453, Cla021315, Cla007272, Cla022767, Cla020227, Cla020348, Cla007150, Cla014923, Cla021318, Cla010566, Cla019135, Cla001604, Cla019498, Cla012864, Cla019011, Cla019379, Cla012619, Cla010438, Cla019251, Cla013826, Cla013825, Cla007398, Cla021445, Cla007395, Cla007279, Cla022651, Cla008004, Cla019109, Cla005061, Cla008570, Cla010412, Cla011862, Cla017287, Cla017286, Cla010411, Cla018136, Cla019105, Cla008339, Cla010649, Cla012828, Cla012949, Cla012826, Cla010405, Cla001700, Cla021795, Cla008212, Cla021675, Cla021797, Cla006031, Cla021798, Cla009782, Cla007489, Cla006156, Cla008455, Cla009543, Cla009670, Cla021777, Cla008340, Cla012723, Cla002915, Cla000978, Cla012720, Cla019117, Cla001951, Cla011748, Cla010414, Cla022875, Cla006049, Cla007015, Cla018117, Cla022855, Cla020799, Cla018352, Cla018594, Cla019321, Cla018353, Cla017148, Cla018358, Cla019203, Cla009405, Cla010505, Cla020321, Cla009644, Cla021651, Cla020429, Cla019459, Cla020424, Cla007591, Cla021635, Cla019333, Cla010883, Cla013908, Cla010518, Cla016180, Cla008562, Cla008320, Cla006021, Cla022716, Cla021986, Cla020779, Cla011821, Cla019421, Cla019661, Cla018573, Cla018336, Cla019544, Cla019423, Cla008894, Cla020300, Cla008772, Cla022601, Cla004295, Cla022963, Cla006235, Cla008898, Cla004298, Cla005389, Cla008780, Cla004061, Cla020526, Cla019314, Cla019799, Cla016167, Cla019554, Cla008429, Cla005038, Cla008668, Cla010859, Cla008783, Cla021742, Cla008781, Cla005157, Cla007699, Cla005036, Cla008545, Cla006123
3	GO:0044763	single-organism cellular process	Biological Process	340.08	33.29	237	Cla012575, Cla009607, Cla007427, Cla003985, Cla003863, Cla020521, Cla022820, Cla000230, Cla014088, Cla019651, Cla016264, Cla017594, Cla013433, Cla005814, Cla005813, Cla008520, Cla009732, Cla007671, Cla000480, Cla020990, Cla016115, Cla012792, Cla021704, Cla010492, Cla023449, Cla017562, Cla022919, Cla018654, Cla003840, Cla009709, Cla019184, Cla005109, Cla020983, Cla022243, Cla013099, Cla021813, Cla012326, Cla011477, Cla004819, Cla001793, Cla019193, Cla009830, Cla023447, Cla020055, Cla002881, Cla008742, Cla016577, Cla018636, Cla023427, Cla019849, Cla002290, Cla012774, Cla021809, Cla014036, Cla008957, Cla004356, Cla005446, Cla000556, Cla020048, Cla009122, Cla008953, Cla005565, Cla022586, Cla013870, Cla009011, Cla017437, Cla010005, Cla017674, Cla014168, Cla004006, Cla013747, Cla021246, Cla021369, Cla022694, Cla005697, Cla020395, Cla006783, Cla005453, Cla000681, Cla021900, Cla002946, Cla019388, Cla015582, Cla011786, Cla011541, Cla001618, Cla001619, Cla017884, Cla005425, Cla004335, Cla021590, Cla004334, Cla018290, Cla006639, Cla000655, Cla009346, Cla009347, Cla009348, Cla008375, Cla006510, Cla021232, Cla004333, Cla014823, Cla015913, Cla018187, Cla013611, Cla010101, Cla008824, Cla005671, Cla022677, Cla004462, Cla003133, Cla017988, Cla016535, Cla013021, Cla016536, Cla017747, Cla018715, Cla020118, Cla018839, Cla006609, Cla014236, Cla016410, Cla013025, Cla019368, Cla013939, Cla017180, Cla004677, Cla001964, Cla001722, Cla020121, Cla007389, Cla018604, Cla014362, Cla012183, Cla014481, Cla007272, Cla020227, Cla020348, Cla019816, Cla018285, Cla019135, Cla012864, Cla019011, Cla018287, Cla011099, Cla019379, Cla016664, Cla010438, Cla023181, Cla013825, Cla003593, Cla010096, Cla005061, Cla006271, Cla017287, Cla008339, Cla005622, Cla012826, Cla021675, Cla021797, Cla021798, Cla007489, Cla008334, Cla008455, Cla015799, Cla021777, Cla012723, Cla000978, Cla014106, Cla016881, Cla013135, Cla017972, Cla001951, Cla010414, Cla011746, Cla022875, Cla002361, Cla002241, Cla002362, Cla012011, Cla013582, Cla012250, Cla018352, Cla018353, Cla010078, Cla019203, Cla002696, Cla023275, Cla023274, Cla022180, Cla009405, Cla015518, Cla021896, Cla011295, Cla015774, Cla020424, Cla006819, Cla010883, Cla013358, Cla014445, Cla014444, Cla014443, Cla010518, Cla004402, Cla016180, Cla008320, Cla001491, Cla010052, Cla010051, Cla019421, Cla013205, Cla019781, Cla018336, Cla012354, Cla019544, Cla023372, Cla001346, Cla020300, Cla022601, Cla006235, Cla008780, Cla004061, Cla014549, Cla019314, Cla000144, Cla005833, Cla002567, Cla004869, Cla004989, Cla008783, Cla022397, Cla008546, Cla005157, Cla007699, Cla008545, Cla006123
4	GO:0006810	transport	Biological Process	294.2	20.79	148	Cla011087, Cla018715, Cla020118, Cla012575, Cla016410, Cla016377, Cla013025, Cla015322, Cla002255, Cla021171, Cla003740, Cla008912, Cla004677, Cla003863, Cla000874, Cla020521, Cla001160, Cla003063, Cla007820, Cla004551, Cla009168, Cla021453, Cla012184, Cla020348, Cla010566, Cla018285, Cla017592, Cla019135, Cla019011, Cla018287, Cla013433, Cla011099, Cla010044, Cla009619, Cla010438, Cla013428, Cla008245, Cla022412, Cla023469, Cla003593, Cla008401, Cla015785, Cla010492, Cla006271, Cla014612, Cla020579, Cla001538, Cla022919, Cla012949, Cla008218, Cla019065, Cla020983, Cla021797, Cla021798, Cla022364, Cla008334, Cla017578, Cla014185, Cla020447, Cla012206, Cla014106, Cla012720, Cla017212, Cla004701, Cla010414, Cla011746, Cla021300, Cla023447, Cla007136, Cla008742, Cla017424, Cla012250, Cla023427, Cla002290, Cla019321, Cla013865, Cla003149, Cla005203, Cla006934, Cla009803, Cla012768, Cla009644, Cla020048, Cla005565, Cla022586, Cla004596, Cla013870, Cla017437, Cla009011, Cla021117, Cla006819, Cla010883, Cla001407, Cla003949, Cla010884, Cla017674, Cla012025, Cla018402, Cla012023, Cla007879, Cla002345, Cla000685, Cla004006, Cla005578, Cla013747, Cla015805, Cla023305, Cla021369, Cla022333, Cla000681, Cla015743, Cla018977, Cla015107, Cla021900, Cla002946, Cla019781, Cla018573, Cla011786, Cla019661, Cla004698, Cla023372, Cla004335, Cla019380, Cla004334, Cla021590, Cla021195, Cla018290, Cla004699, Cla001346, Cla002557, Cla008772, Cla002151, Cla006510, Cla007720, Cla004333, Cla021232, Cla008499, Cla016167, Cla003774, Cla005833, Cla001752, Cla002567, Cla008783, Cla020379, Cla008546, Cla023089, Cla008545, Cla006123
5	GO:0044765	single-organism transport	Biological Process	92	12.92	92	Cla011087, Cla013865, Cla012575, Cla016410, Cla016377, Cla013025, Cla002255, Cla003149, Cla005203, Cla000874, Cla009644, Cla020521, Cla001160, Cla003063, Cla005565, Cla022586, Cla017437, Cla012184, Cla009011, Cla021117, Cla010566, Cla018285, Cla017592, Cla019135, Cla019011, Cla010883, Cla001407, Cla010884, Cla018287, Cla017674, Cla013433, Cla012025, Cla018402, Cla012023, Cla007879, Cla002345, Cla000685, Cla013747, Cla008245, Cla022412, Cla023305, Cla023469, Cla003593, Cla022333, Cla008401, Cla000681, Cla015785, Cla010492, Cla015743, Cla015107, Cla014612, Cla021900, Cla002946, Cla019781, Cla018573, Cla019661, Cla022919, Cla004335, Cla019380, Cla004334, Cla012949, Cla021195, Cla008218, Cla004699, Cla001346, Cla019065, Cla008772, Cla020983, Cla021797, Cla021798, Cla002151, Cla022364, Cla007720, Cla004333, Cla021232, Cla008334, Cla017578, Cla020447, Cla012206, Cla014106, Cla012720, Cla017212, Cla003774, Cla001752, Cla002567, Cla004701, Cla020379, Cla023447, Cla008546, Cla008545, Cla007136, Cla008742
5	GO:0006139	nucleobase-containing compound metabolic process	Biological Process	152.4	20.65	147	Cla018558, Cla006052, Cla017747, Cla016252, Cla010793, Cla012575, Cla016377, Cla018797, Cla018313, Cla021171, Cla007701, Cla004677, Cla006738, Cla001964, Cla003063, Cla022820, Cla007545, Cla002254, Cla018604, Cla014088, Cla015337, Cla021315, Cla020743, Cla022767, Cla007150, Cla019816, Cla001604, Cla019135, Cla019498, Cla019011, Cla005814, Cla010956, Cla007395, Cla006582, Cla023469, Cla023464, Cla007279, Cla020990, Cla008004, Cla015785, Cla022915, Cla017562, Cla017286, Cla016872, Cla008339, Cla010649, Cla012828, Cla005622, Cla003568, Cla021795, Cla021797, Cla006031, Cla021798, Cla002350, Cla006156, Cla016643, Cla014188, Cla013099, Cla016645, Cla011470, Cla017459, Cla008340, Cla021812, Cla021813, Cla011477, Cla003729, Cla016001, Cla017850, Cla004819, Cla019117, Cla006603, Cla002889, Cla010414, Cla003339, Cla005591, Cla002361, Cla007015, Cla008394, Cla023427, Cla018594, Cla019321, Cla018631, Cla012653, Cla011201, Cla018630, Cla002975, Cla000676, Cla010505, Cla020048, Cla016609, Cla007622, Cla008953, Cla002691, Cla004234, Cla002572, Cla011295, Cla009130, Cla020429, Cla019459, Cla009011, Cla020424, Cla014604, Cla019333, Cla016581, Cla013514, Cla013359, Cla012025, Cla013908, Cla005579, Cla021482, Cla000685, Cla023260, Cla008848, Cla008320, Cla004483, Cla006021, Cla006786, Cla022333, Cla004003, Cla004761, Cla018977, Cla021900, Cla013205, Cla001618, Cla001619, Cla003125, Cla019380, Cla006914, Cla002557, Cla008894, Cla009104, Cla022601, Cla004295, Cla003123, Cla015913, Cla020526, Cla017651, Cla013455, Cla019554, Cla014267, Cla003774, Cla010859, Cla001752, Cla021742, Cla008781, Cla004583, Cla003133
3	GO:0044767	single-organism developmental process	Biological Process	256.56	37.36	266	Cla017226, Cla013423, Cla012575, Cla018313, Cla018797, Cla008638, Cla021171, Cla007427, Cla003863, Cla004392, Cla022820, Cla007545, Cla014088, Cla021833, Cla019651, Cla017592, Cla016023, Cla003873, Cla009619, Cla003995, Cla005814, Cla010956, Cla005813, Cla022258, Cla008520, Cla009732, Cla007671, Cla023469, Cla023464, Cla020990, Cla009261, Cla010492, Cla019627, Cla009383, Cla015823, Cla017680, Cla001538, Cla017562, Cla022919, Cla003840, Cla021039, Cla022364, Cla022122, Cla006673, Cla004256, Cla013099, Cla014188, Cla017578, Cla008185, Cla012326, Cla003729, Cla011477, Cla017212, Cla004819, Cla002889, Cla008742, Cla015367, Cla018636, Cla023306, Cla008394, Cla023427, Cla013865, Cla012774, Cla018631, Cla011201, Cla018630, Cla021809, Cla008957, Cla005203, Cla005446, Cla002975, Cla000676, Cla000556, Cla020048, Cla008953, Cla005565, Cla022586, Cla009130, Cla009011, Cla017437, Cla014161, Cla020822, Cla014603, Cla014604, Cla002979, Cla015250, Cla013514, Cla016581, Cla001407, Cla014168, Cla007879, Cla000685, Cla013747, Cla015805, Cla023305, Cla021369, Cla022694, Cla004243, Cla005697, Cla006786, Cla020395, Cla000681, Cla005453, Cla006542, Cla018977, Cla021900, Cla015582, Cla001618, Cla001619, Cla017884, Cla003125, Cla021590, Cla019380, Cla004699, Cla018290, Cla001503, Cla008256, Cla009104, Cla008375, Cla020265, Cla009590, Cla011552, Cla014267, Cla007734, Cla017092, Cla004583, Cla023089, Cla004462, Cla006052, Cla017747, Cla018715, Cla018839, Cla011522, Cla006609, Cla010793, Cla014236, Cla013025, Cla016410, Cla002255, Cla007701, Cla004677, Cla002259, Cla001964, Cla001722, Cla006055, Cla007820, Cla020121, Cla018604, Cla014362, Cla012184, Cla015337, Cla021315, Cla020227, Cla020348, Cla007150, Cla019816, Cla010566, Cla018285, Cla019011, Cla014129, Cla018287, Cla014489, Cla018962, Cla023181, Cla010438, Cla013825, Cla007398, Cla001293, Cla007395, Cla003593, Cla008004, Cla010096, Cla006271, Cla018814, Cla017287, Cla016872, Cla003565, Cla007801, Cla008339, Cla008218, Cla005622, Cla001700, Cla008212, Cla021675, Cla021797, Cla021798, Cla007489, Cla006156, Cla008455, Cla016645, Cla015799, Cla020447, Cla012720, Cla017850, Cla019117, Cla017972, Cla001951, Cla018260, Cla010414, Cla021300, Cla022997, Cla022875, Cla002361, Cla006049, Cla002362, Cla007015, Cla012011, Cla013582, Cla012250, Cla018594, Cla019321, Cla010873, Cla010078, Cla017148, Cla002696, Cla002575, Cla010505, Cla009644, Cla021896, Cla002572, Cla023399, Cla021651, Cla011295, Cla020429, Cla017715, Cla022966, Cla020424, Cla010883, Cla010884, Cla006818, Cla012025, Cla012023, Cla023384, Cla004402, Cla008320, Cla001491, Cla006021, Cla011821, Cla013205, Cla013326, Cla019781, Cla019661, Cla018336, Cla022161, Cla021195, Cla006914, Cla002557, Cla008772, Cla022601, Cla006235, Cla022827, Cla013572, Cla008780, Cla004061, Cla019314, Cla016167, Cla019554, Cla005833, Cla002567, Cla002328, Cla017928, Cla009633, Cla008783, Cla021742, Cla022831, Cla007699
2	GO:0051179	localization	Biological Process	119.16	20.79	148	Cla011087, Cla018715, Cla020118, Cla012575, Cla016410, Cla016377, Cla013025, Cla015322, Cla002255, Cla021171, Cla003740, Cla008912, Cla004677, Cla003863, Cla000874, Cla020521, Cla001160, Cla003063, Cla007820, Cla004551, Cla009168, Cla021453, Cla012184, Cla020348, Cla010566, Cla018285, Cla017592, Cla019135, Cla019011, Cla018287, Cla013433, Cla011099, Cla010044, Cla009619, Cla010438, Cla013428, Cla008245, Cla022412, Cla023469, Cla003593, Cla008401, Cla015785, Cla010492, Cla006271, Cla014612, Cla020579, Cla001538, Cla022919, Cla012949, Cla008218, Cla019065, Cla020983, Cla021797, Cla021798, Cla022364, Cla008334, Cla017578, Cla014185, Cla020447, Cla012206, Cla014106, Cla012720, Cla017212, Cla004701, Cla010414, Cla011746, Cla021300, Cla023447, Cla007136, Cla008742, Cla017424, Cla012250, Cla023427, Cla002290, Cla019321, Cla013865, Cla003149, Cla005203, Cla006934, Cla009803, Cla012768, Cla009644, Cla020048, Cla005565, Cla022586, Cla004596, Cla013870, Cla017437, Cla009011, Cla021117, Cla006819, Cla010883, Cla001407, Cla003949, Cla010884, Cla017674, Cla012025, Cla018402, Cla012023, Cla007879, Cla002345, Cla000685, Cla004006, Cla005578, Cla013747, Cla015805, Cla023305, Cla021369, Cla022333, Cla000681, Cla015743, Cla018977, Cla015107, Cla021900, Cla002946, Cla019781, Cla018573, Cla011786, Cla019661, Cla004698, Cla023372, Cla004335, Cla019380, Cla004334, Cla021590, Cla021195, Cla018290, Cla004699, Cla001346, Cla002557, Cla008772, Cla002151, Cla006510, Cla007720, Cla004333, Cla021232, Cla008499, Cla016167, Cla003774, Cla005833, Cla001752, Cla002567, Cla008783, Cla020379, Cla008546, Cla023089, Cla008545, Cla006123
3	GO:0006807	nitrogen compound metabolic process	Biological Process	58.88	23.17	165	Cla018558, Cla006052, Cla017747, Cla016252, Cla011522, Cla010793, Cla012575, Cla016377, Cla018797, Cla018313, Cla021171, Cla007701, Cla004677, Cla006738, Cla000874, Cla001964, Cla003063, Cla022820, Cla007545, Cla002254, Cla014088, Cla018604, Cla015337, Cla020743, Cla021315, Cla022767, Cla007150, Cla019816, Cla019498, Cla001604, Cla019135, Cla019011, Cla015452, Cla005814, Cla010956, Cla006506, Cla007395, Cla006582, Cla023469, Cla023464, Cla007279, Cla020990, Cla008004, Cla015785, Cla022915, Cla017562, Cla017286, Cla010411, Cla016872, Cla008339, Cla010649, Cla012828, Cla005622, Cla003568, Cla019065, Cla021795, Cla021797, Cla006031, Cla021798, Cla002350, Cla006156, Cla016643, Cla014188, Cla013099, Cla017578, Cla016645, Cla011470, Cla017459, Cla008340, Cla021812, Cla021813, Cla011477, Cla003729, Cla016001, Cla017850, Cla004819, Cla019117, Cla006603, Cla002889, Cla010414, Cla007419, Cla003339, Cla005591, Cla002361, Cla006049, Cla007015, Cla018755, Cla008394, Cla023427, Cla018594, Cla019321, Cla018631, Cla012653, Cla018630, Cla011201, Cla002975, Cla000676, Cla010505, Cla020048, Cla016609, Cla008953, Cla007622, Cla002691, Cla003384, Cla002572, Cla004234, Cla011295, Cla009130, Cla020429, Cla019459, Cla009011, Cla020424, Cla014604, Cla013514, Cla019333, Cla016581, Cla015250, Cla013359, Cla013117, Cla012025, Cla013908, Cla005579, Cla021482, Cla000685, Cla023260, Cla008848, Cla008320, Cla004483, Cla006021, Cla006786, Cla004003, Cla022333, Cla004761, Cla018977, Cla021900, Cla012071, Cla013205, Cla018573, Cla001618, Cla001619, Cla003125, Cla019380, Cla006914, Cla002557, Cla008894, Cla009104, Cla022601, Cla004295, Cla003123, Cla015913, Cla020526, Cla017651, Cla013455, Cla019554, Cla014267, Cla003774, Cla010859, Cla001752, Cla001753, Cla001754, Cla021742, Cla008781, Cla004583, Cla001076, Cla003133
3	GO:0016043	cellular component organization	Biological Process	204	28.65	204	Cla017226, Cla018797, Cla018313, Cla008638, Cla021171, Cla007427, Cla003863, Cla004392, Cla009168, Cla006454, Cla014088, Cla020743, Cla020745, Cla017593, Cla017592, Cla011376, Cla010956, Cla013428, Cla005813, Cla006582, Cla023469, Cla020990, Cla010492, Cla018416, Cla009380, Cla017680, Cla001538, Cla017562, Cla013885, Cla022919, Cla019065, Cla008178, Cla020983, Cla005465, Cla017578, Cla021812, Cla012327, Cla011477, Cla003729, Cla011355, Cla001793, Cla002889, Cla005597, Cla001790, Cla008742, Cla018636, Cla008394, Cla013865, Cla018631, Cla012653, Cla021492, Cla005203, Cla005446, Cla000676, Cla008953, Cla004234, Cla009366, Cla022586, Cla004596, Cla009130, Cla017437, Cla020822, Cla014604, Cla002979, Cla015250, Cla013514, Cla018402, Cla017554, Cla014168, Cla007879, Cla022571, Cla004006, Cla005578, Cla013747, Cla023305, Cla021369, Cla004243, Cla020395, Cla006786, Cla004003, Cla008131, Cla015349, Cla021900, Cla012071, Cla002946, Cla019388, Cla001618, Cla001619, Cla017884, Cla004335, Cla004334, Cla018290, Cla004699, Cla008256, Cla008375, Cla006510, Cla007720, Cla004333, Cla015913, Cla009590, Cla011552, Cla014267, Cla010458, Cla004583, Cla013021, Cla006052, Cla017747, Cla018839, Cla010793, Cla016410, Cla013025, Cla015321, Cla020360, Cla004677, Cla002259, Cla000874, Cla001964, Cla001722, Cla006055, Cla007820, Cla007389, Cla021453, Cla018604, Cla020227, Cla020348, Cla010566, Cla018285, Cla019498, Cla019011, Cla018287, Cla015452, Cla016664, Cla004689, Cla010438, Cla023181, Cla008245, Cla007398, Cla022412, Cla020598, Cla003593, Cla007279, Cla010096, Cla006271, Cla018814, Cla011862, Cla013487, Cla007801, Cla008339, Cla005622, Cla001700, Cla021795, Cla008212, Cla021797, Cla021798, Cla008455, Cla015799, Cla008340, Cla000978, Cla014106, Cla012169, Cla017850, Cla019117, Cla018260, Cla006049, Cla002362, Cla007015, Cla012011, Cla013582, Cla012250, Cla005838, Cla017148, Cla010505, Cla015518, Cla009644, Cla021896, Cla015774, Cla022966, Cla010883, Cla006818, Cla004402, Cla023260, Cla008320, Cla001491, Cla021506, Cla011821, Cla014536, Cla013205, Cla018573, Cla023372, Cla008772, Cla006235, Cla005389, Cla014549, Cla012368, Cla012489, Cla016167, Cla019554, Cla000144, Cla005833, Cla010859, Cla002567, Cla008783, Cla022831, Cla006123
2	GO:0071840	cellular component organization or biogenesis	Biological Process	122.4	28.65	204	Cla017226, Cla018797, Cla018313, Cla008638, Cla021171, Cla007427, Cla003863, Cla004392, Cla009168, Cla006454, Cla014088, Cla020743, Cla020745, Cla017593, Cla017592, Cla011376, Cla010956, Cla013428, Cla005813, Cla006582, Cla023469, Cla020990, Cla010492, Cla018416, Cla009380, Cla017680, Cla001538, Cla017562, Cla013885, Cla022919, Cla019065, Cla008178, Cla020983, Cla005465, Cla017578, Cla021812, Cla012327, Cla011477, Cla003729, Cla011355, Cla001793, Cla002889, Cla005597, Cla001790, Cla008742, Cla018636, Cla008394, Cla013865, Cla018631, Cla012653, Cla021492, Cla005203, Cla005446, Cla000676, Cla008953, Cla004234, Cla009366, Cla022586, Cla004596, Cla009130, Cla017437, Cla020822, Cla014604, Cla002979, Cla015250, Cla013514, Cla018402, Cla017554, Cla014168, Cla007879, Cla022571, Cla004006, Cla005578, Cla013747, Cla023305, Cla021369, Cla004243, Cla020395, Cla006786, Cla004003, Cla008131, Cla015349, Cla021900, Cla012071, Cla002946, Cla019388, Cla001618, Cla001619, Cla017884, Cla004335, Cla004334, Cla018290, Cla004699, Cla008256, Cla008375, Cla006510, Cla007720, Cla004333, Cla015913, Cla009590, Cla011552, Cla014267, Cla010458, Cla004583, Cla013021, Cla006052, Cla017747, Cla018839, Cla010793, Cla016410, Cla013025, Cla015321, Cla020360, Cla004677, Cla002259, Cla000874, Cla001964, Cla001722, Cla006055, Cla007820, Cla007389, Cla021453, Cla018604, Cla020227, Cla020348, Cla010566, Cla018285, Cla019498, Cla019011, Cla018287, Cla015452, Cla016664, Cla004689, Cla010438, Cla023181, Cla008245, Cla007398, Cla022412, Cla020598, Cla003593, Cla007279, Cla010096, Cla006271, Cla018814, Cla011862, Cla013487, Cla007801, Cla008339, Cla005622, Cla001700, Cla021795, Cla008212, Cla021797, Cla021798, Cla008455, Cla015799, Cla008340, Cla000978, Cla014106, Cla012169, Cla017850, Cla019117, Cla018260, Cla006049, Cla002362, Cla007015, Cla012011, Cla013582, Cla012250, Cla005838, Cla017148, Cla010505, Cla015518, Cla009644, Cla021896, Cla015774, Cla022966, Cla010883, Cla006818, Cla004402, Cla023260, Cla008320, Cla001491, Cla021506, Cla011821, Cla014536, Cla013205, Cla018573, Cla023372, Cla008772, Cla006235, Cla005389, Cla014549, Cla012368, Cla012489, Cla016167, Cla019554, Cla000144, Cla005833, Cla010859, Cla002567, Cla008783, Cla022831, Cla006123
5	GO:0019538	protein metabolic process	Biological Process	206.16	22.33	159	Cla006052, Cla018839, Cla015209, Cla015680, Cla011522, Cla013423, Cla012575, Cla017983, Cla002255, Cla005643, Cla022263, Cla004677, Cla017181, Cla000874, Cla001205, Cla001722, Cla006454, Cla014362, Cla021711, Cla020227, Cla020745, Cla021834, Cla014129, Cla015691, Cla016023, Cla017113, Cla015452, Cla018600, Cla018962, Cla009619, Cla012619, Cla002545, Cla010956, Cla013826, Cla006506, Cla022258, Cla007398, Cla006582, Cla001293, Cla023469, Cla020990, Cla013483, Cla001538, Cla017286, Cla010411, Cla019105, Cla013487, Cla010649, Cla010405, Cla019065, Cla021795, Cla008212, Cla008178, Cla006031, Cla021797, Cla021798, Cla006156, Cla004256, Cla009543, Cla017578, Cla015799, Cla013095, Cla021812, Cla012206, Cla000978, Cla016001, Cla015033, Cla017850, Cla017212, Cla013135, Cla001951, Cla011748, Cla007419, Cla005597, Cla006049, Cla001790, Cla018755, Cla018117, Cla020799, Cla018631, Cla018630, Cla018358, Cla017544, Cla019203, Cla004599, Cla002696, Cla003149, Cla005446, Cla001764, Cla020321, Cla007622, Cla003384, Cla002572, Cla009366, Cla009130, Cla019459, Cla021117, Cla007591, Cla014603, Cla019859, Cla019333, Cla015250, Cla016581, Cla013514, Cla013117, Cla010883, Cla013359, Cla001407, Cla018521, Cla012025, Cla012023, Cla023384, Cla000685, Cla016180, Cla007519, Cla001491, Cla004243, Cla015501, Cla020937, Cla021986, Cla015228, Cla021900, Cla012071, Cla002946, Cla017086, Cla011821, Cla019421, Cla014536, Cla018573, Cla019661, Cla011145, Cla003125, Cla023372, Cla021195, Cla006914, Cla019263, Cla008256, Cla008772, Cla022326, Cla008375, Cla022963, Cla004298, Cla005389, Cla023014, Cla020265, Cla012368, Cla007734, Cla001753, Cla002567, Cla001754, Cla010458, Cla008387, Cla021742, Cla020379, Cla005036, Cla023089, Cla004583, Cla001076, Cla006123
4	GO:0007275	multicellular organism development	Biological Process	389.32	34.69	247	Cla017226, Cla013423, Cla012575, Cla018313, Cla018797, Cla008638, Cla021171, Cla004392, Cla007545, Cla014088, Cla021833, Cla019651, Cla017592, Cla016023, Cla003873, Cla009619, Cla003995, Cla005814, Cla010956, Cla005813, Cla022258, Cla008520, Cla009732, Cla007671, Cla023469, Cla023464, Cla020990, Cla009261, Cla019627, Cla009383, Cla015823, Cla017680, Cla001538, Cla017562, Cla022919, Cla003840, Cla021039, Cla022364, Cla022122, Cla004256, Cla006673, Cla013099, Cla014188, Cla017578, Cla008185, Cla012326, Cla011477, Cla003729, Cla017212, Cla004819, Cla002889, Cla008742, Cla015367, Cla018636, Cla023427, Cla023306, Cla008394, Cla013865, Cla012774, Cla018631, Cla018630, Cla011201, Cla021809, Cla008957, Cla005203, Cla002975, Cla000676, Cla000556, Cla020048, Cla008953, Cla005565, Cla022586, Cla009130, Cla009011, Cla014603, Cla014161, Cla020822, Cla014604, Cla002979, Cla015250, Cla013514, Cla016581, Cla001407, Cla014168, Cla007879, Cla000685, Cla013747, Cla015805, Cla023305, Cla021369, Cla022694, Cla004243, Cla020395, Cla005697, Cla006786, Cla006542, Cla000681, Cla005453, Cla018977, Cla021900, Cla015582, Cla001618, Cla001619, Cla003125, Cla019380, Cla021590, Cla004699, Cla001503, Cla008256, Cla009104, Cla008375, Cla020265, Cla009590, Cla011552, Cla014267, Cla007734, Cla017092, Cla004583, Cla023089, Cla004462, Cla006052, Cla017747, Cla018715, Cla011522, Cla006609, Cla010793, Cla014236, Cla013025, Cla002255, Cla007701, Cla004677, Cla002259, Cla001964, Cla006055, Cla007820, Cla020121, Cla018604, Cla012184, Cla015337, Cla014362, Cla021315, Cla007150, Cla019816, Cla010566, Cla018285, Cla019011, Cla014129, Cla018287, Cla014489, Cla018962, Cla023181, Cla013825, Cla007398, Cla001293, Cla007395, Cla003593, Cla008004, Cla010096, Cla006271, Cla018814, Cla017287, Cla016872, Cla003565, Cla007801, Cla008339, Cla008218, Cla005622, Cla001700, Cla008212, Cla021675, Cla021797, Cla021798, Cla007489, Cla006156, Cla008455, Cla016645, Cla015799, Cla020447, Cla012720, Cla017850, Cla019117, Cla017972, Cla001951, Cla018260, Cla010414, Cla021300, Cla022997, Cla022875, Cla002361, Cla006049, Cla002362, Cla007015, Cla013582, Cla018594, Cla019321, Cla010873, Cla010078, Cla017148, Cla002696, Cla002575, Cla010505, Cla009644, Cla002572, Cla023399, Cla021651, Cla011295, Cla020429, Cla022966, Cla017715, Cla006818, Cla010884, Cla012025, Cla012023, Cla004402, Cla023384, Cla008320, Cla001491, Cla006021, Cla011821, Cla013205, Cla013326, Cla019781, Cla019661, Cla018336, Cla022161, Cla021195, Cla006914, Cla002557, Cla008772, Cla022601, Cla006235, Cla022827, Cla013572, Cla008780, Cla004061, Cla019314, Cla016167, Cla019554, Cla005833, Cla002567, Cla002328, Cla017928, Cla009633, Cla008783, Cla021742, Cla022831, Cla007699
3	GO:0007154	cell communication	Biological Process	189.2	17.98	128	Cla018558, Cla016535, Cla016536, Cla015209, Cla010793, Cla012575, Cla016410, Cla013025, Cla018797, Cla008638, Cla002259, Cla001722, Cla004392, Cla022820, Cla007545, Cla007389, Cla002254, Cla015337, Cla018848, Cla021834, Cla019651, Cla014129, Cla017113, Cla014489, Cla015177, Cla018962, Cla009619, Cla004689, Cla005814, Cla010956, Cla006582, Cla023469, Cla000480, Cla003593, Cla008401, Cla016995, Cla022915, Cla010492, Cla009383, Cla019627, Cla015823, Cla018814, Cla017680, Cla017562, Cla016872, Cla008339, Cla005622, Cla008212, Cla021039, Cla009782, Cla002350, Cla007643, Cla014188, Cla013099, Cla016645, Cla013371, Cla002915, Cla017212, Cla011077, Cla001951, Cla002889, Cla010414, Cla011746, Cla021300, Cla005591, Cla023447, Cla002362, Cla007015, Cla013582, Cla023306, Cla023427, Cla019321, Cla013865, Cla018631, Cla018630, Cla002696, Cla005203, Cla003149, Cla009405, Cla002975, Cla010505, Cla020048, Cla002572, Cla021651, Cla013870, Cla020424, Cla021117, Cla020822, Cla014161, Cla014604, Cla002858, Cla016581, Cla013514, Cla010883, Cla018521, Cla012025, Cla012541, Cla012023, Cla013747, Cla008320, Cla000281, Cla004243, Cla004003, Cla000681, Cla009015, Cla021986, Cla019421, Cla013205, Cla011786, Cla015582, Cla019661, Cla001618, Cla011541, Cla001619, Cla023372, Cla004699, Cla009104, Cla022601, Cla022326, Cla007720, Cla009590, Cla014267, Cla020379, Cla022831, Cla022710, Cla008546, Cla006123, Cla003133
3	GO:0048856	anatomical structure development	Biological Process	302.28	38.2	272	Cla017226, Cla013423, Cla012575, Cla018313, Cla018797, Cla021171, Cla008638, Cla007427, Cla003863, Cla004392, Cla007545, Cla014088, Cla021833, Cla019651, Cla017592, Cla016023, Cla003873, Cla009619, Cla003995, Cla005814, Cla010956, Cla005813, Cla022258, Cla008520, Cla009732, Cla007671, Cla023469, Cla023464, Cla020990, Cla009261, Cla010492, Cla019627, Cla009383, Cla015823, Cla017680, Cla001538, Cla017562, Cla022919, Cla003840, Cla021039, Cla022364, Cla022122, Cla006673, Cla004256, Cla013099, Cla014188, Cla017578, Cla008185, Cla012326, Cla011477, Cla003729, Cla017212, Cla004819, Cla002889, Cla008742, Cla015367, Cla018636, Cla023306, Cla008394, Cla023427, Cla013865, Cla012774, Cla018631, Cla011201, Cla018630, Cla021809, Cla008957, Cla005203, Cla005446, Cla002975, Cla000676, Cla000556, Cla020048, Cla008953, Cla005565, Cla022586, Cla009130, Cla009011, Cla017437, Cla014161, Cla020822, Cla014603, Cla014604, Cla002979, Cla015250, Cla013514, Cla016581, Cla001407, Cla014168, Cla007879, Cla000685, Cla013747, Cla015805, Cla023305, Cla021369, Cla022694, Cla004243, Cla005697, Cla006786, Cla020395, Cla000681, Cla005453, Cla006542, Cla018977, Cla015349, Cla021900, Cla015582, Cla001618, Cla001619, Cla017884, Cla003125, Cla021590, Cla019380, Cla018290, Cla004699, Cla001503, Cla008256, Cla009104, Cla008375, Cla006510, Cla020265, Cla015913, Cla009590, Cla011552, Cla014267, Cla007734, Cla017092, Cla004583, Cla023089, Cla004462, Cla006052, Cla017747, Cla018715, Cla018839, Cla011522, Cla006609, Cla010793, Cla014236, Cla016410, Cla013025, Cla002255, Cla007701, Cla004677, Cla002259, Cla001964, Cla001722, Cla006055, Cla007820, Cla020121, Cla007389, Cla018604, Cla014362, Cla012184, Cla015337, Cla021315, Cla020227, Cla020348, Cla007150, Cla019816, Cla010566, Cla018285, Cla019011, Cla014129, Cla018287, Cla014489, Cla018962, Cla016664, Cla010438, Cla023181, Cla013825, Cla007398, Cla001293, Cla007395, Cla003593, Cla008004, Cla010096, Cla006271, Cla018814, Cla017287, Cla016872, Cla003565, Cla007801, Cla008339, Cla008218, Cla005622, Cla001700, Cla008212, Cla021675, Cla021797, Cla021798, Cla007489, Cla006156, Cla008455, Cla016645, Cla015799, Cla020447, Cla012720, Cla017850, Cla019117, Cla017972, Cla001951, Cla018260, Cla010414, Cla021300, Cla022997, Cla022875, Cla002361, Cla006049, Cla002362, Cla007015, Cla012011, Cla013582, Cla012250, Cla018594, Cla019321, Cla010873, Cla010078, Cla017148, Cla002696, Cla002575, Cla010505, Cla015518, Cla009644, Cla021896, Cla002572, Cla023399, Cla021651, Cla011295, Cla015774, Cla020429, Cla017715, Cla022966, Cla010883, Cla010884, Cla006818, Cla012025, Cla012023, Cla023384, Cla004402, Cla008320, Cla001491, Cla006021, Cla011821, Cla019781, Cla013205, Cla013326, Cla019661, Cla018336, Cla022161, Cla021195, Cla006914, Cla002557, Cla008772, Cla022601, Cla006235, Cla022827, Cla013572, Cla008780, Cla004061, Cla019314, Cla016167, Cla019554, Cla000144, Cla005833, Cla002567, Cla002328, Cla017928, Cla008783, Cla009633, Cla021742, Cla022831, Cla007699
7	GO:0006464	cellular protein modification process	Biological Process	100	14.04	100	Cla018839, Cla015680, Cla013423, Cla012575, Cla017983, Cla002255, Cla022263, Cla004677, Cla001205, Cla001722, Cla021711, Cla020227, Cla020745, Cla021834, Cla014129, Cla015691, Cla016023, Cla017113, Cla018600, Cla018962, Cla012619, Cla002545, Cla013826, Cla001293, Cla023469, Cla013483, Cla001538, Cla019105, Cla013487, Cla010649, Cla008212, Cla021797, Cla021798, Cla004256, Cla009543, Cla015799, Cla013095, Cla017850, Cla017212, Cla001951, Cla011748, Cla001790, Cla018117, Cla018631, Cla018630, Cla018358, Cla017544, Cla019203, Cla004599, Cla002696, Cla003149, Cla005446, Cla001764, Cla020321, Cla002572, Cla009366, Cla009130, Cla019459, Cla021117, Cla007591, Cla013514, Cla010883, Cla013359, Cla001407, Cla018521, Cla012025, Cla012023, Cla023384, Cla000685, Cla001491, Cla004243, Cla015501, Cla020937, Cla021986, Cla015228, Cla021900, Cla002946, Cla017086, Cla011821, Cla019421, Cla014536, Cla019661, Cla011145, Cla023372, Cla008256, Cla008375, Cla022963, Cla004298, Cla005389, Cla023014, Cla020265, Cla012368, Cla007734, Cla002567, Cla008387, Cla020379, Cla005036, Cla023089, Cla004583, Cla006123
3	GO:0009058	biosynthetic process	Biological Process	614.9	42.28	301	Cla018558, Cla002769, Cla011367, Cla012575, Cla016377, Cla018797, Cla018313, Cla021171, Cla003985, Cla005922, Cla004392, Cla020521, Cla020400, Cla003063, Cla022820, Cla007545, Cla000230, Cla017593, Cla016264, Cla017594, Cla016023, Cla017113, Cla015177, Cla005935, Cla005814, Cla010955, Cla010956, Cla005934, Cla008520, Cla009732, Cla007671, Cla006582, Cla023469, Cla023464, Cla008401, Cla020990, Cla016115, Cla022915, Cla021704, Cla009383, Cla019627, Cla009380, Cla001538, Cla017562, Cla003840, Cla009709, Cla019065, Cla019184, Cla006673, Cla014188, Cla013099, Cla017578, Cla014185, Cla021812, Cla012327, Cla012326, Cla011477, Cla003729, Cla010026, Cla016001, Cla010023, Cla017212, Cla012444, Cla004819, Cla019193, Cla002889, Cla007419, Cla009830, Cla005591, Cla020055, Cla002881, Cla016577, Cla018755, Cla023306, Cla023427, Cla019849, Cla012774, Cla018631, Cla012653, Cla018630, Cla014036, Cla004356, Cla002975, Cla000676, Cla020048, Cla009122, Cla007622, Cla003384, Cla004234, Cla009130, Cla020822, Cla014161, Cla014604, Cla002858, Cla015250, Cla016581, Cla012541, Cla017554, Cla014168, Cla008848, Cla013747, Cla021246, Cla020395, Cla006786, Cla005697, Cla022333, Cla006783, Cla004003, Cla005453, Cla009015, Cla018977, Cla021900, Cla012071, Cla011545, Cla019388, Cla001618, Cla011541, Cla001619, Cla005425, Cla003125, Cla019380, Cla021590, Cla006639, Cla000655, Cla009346, Cla009104, Cla009347, Cla014926, Cla009348, Cla007720, Cla003123, Cla014823, Cla015913, Cla018187, Cla010101, Cla017651, Cla014267, Cla008824, Cla007734, Cla001752, Cla005314, Cla001753, Cla001754, Cla011547, Cla005671, Cla004462, Cla001076, Cla003133, Cla017988, Cla017747, Cla006052, Cla015680, Cla006609, Cla011522, Cla010793, Cla014236, Cla013025, Cla007701, Cla001960, Cla013939, Cla004677, Cla006738, Cla000874, Cla001964, Cla007389, Cla020121, Cla002254, Cla018604, Cla014362, Cla015337, Cla012183, Cla014481, Cla007272, Cla022767, Cla007150, Cla021318, Cla019816, Cla010566, Cla019135, Cla019011, Cla014129, Cla012864, Cla014489, Cla015452, Cla019379, Cla004325, Cla023181, Cla006506, Cla007395, Cla007279, Cla022651, Cla008004, Cla016995, Cla015785, Cla019109, Cla013483, Cla005061, Cla011862, Cla017287, Cla017286, Cla010411, Cla018136, Cla016872, Cla007801, Cla008339, Cla012828, Cla005622, Cla012826, Cla021795, Cla021675, Cla021797, Cla006031, Cla021798, Cla009782, Cla007489, Cla006156, Cla008455, Cla016645, Cla009670, Cla008340, Cla013371, Cla000978, Cla002915, Cla012720, Cla012169, Cla017850, Cla019117, Cla015793, Cla011077, Cla017972, Cla006603, Cla011748, Cla010414, Cla003339, Cla022875, Cla002361, Cla002362, Cla002241, Cla006049, Cla007015, Cla013582, Cla018352, Cla019321, Cla018353, Cla010078, Cla017148, Cla023275, Cla022180, Cla009405, Cla010505, Cla015518, Cla002691, Cla002572, Cla023399, Cla021651, Cla011295, Cla020429, Cla019459, Cla020424, Cla017715, Cla013117, Cla013358, Cla012025, Cla012023, Cla014443, Cla013908, Cla010518, Cla016180, Cla008320, Cla006021, Cla004761, Cla010052, Cla010051, Cla019661, Cla018573, Cla018336, Cla023372, Cla006914, Cla002557, Cla020300, Cla022601, Cla004295, Cla006235, Cla013572, Cla015635, Cla004061, Cla014549, Cla012368, Cla019314, Cla016167, Cla013455, Cla019554, Cla016840, Cla003774, Cla004869, Cla004989, Cla017928, Cla021742, Cla008781, Cla007699, Cla006123
4	GO:0043170	macromolecule metabolic process	Biological Process	134.42	24.16	172	Cla006052, Cla018839, Cla015209, Cla015680, Cla011522, Cla013423, Cla012575, Cla017983, Cla002255, Cla005643, Cla022263, Cla004677, Cla000874, Cla017181, Cla001964, Cla001205, Cla001722, Cla006454, Cla014088, Cla014362, Cla020743, Cla021711, Cla020227, Cla020745, Cla021834, Cla019498, Cla014129, Cla015691, Cla016023, Cla017113, Cla015452, Cla018600, Cla018962, Cla009619, Cla012619, Cla002545, Cla010956, Cla013826, Cla006506, Cla022258, Cla007398, Cla006582, Cla001293, Cla023469, Cla020990, Cla013483, Cla001538, Cla017286, Cla010411, Cla019105, Cla013487, Cla010649, Cla010405, Cla003568, Cla019065, Cla021795, Cla008212, Cla008178, Cla006031, Cla021797, Cla021798, Cla006156, Cla004256, Cla009543, Cla017578, Cla015799, Cla013095, Cla021812, Cla021813, Cla012206, Cla000978, Cla016001, Cla015033, Cla017850, Cla017212, Cla013135, Cla001951, Cla011748, Cla007419, Cla005597, Cla006049, Cla001790, Cla018755, Cla018117, Cla018636, Cla020799, Cla018631, Cla018630, Cla018358, Cla017544, Cla019203, Cla004599, Cla002696, Cla003149, Cla005446, Cla001764, Cla020321, Cla008953, Cla007622, Cla003384, Cla002572, Cla009366, Cla009130, Cla019459, Cla009011, Cla021117, Cla007591, Cla014603, Cla019859, Cla013514, Cla015250, Cla016581, Cla019333, Cla013359, Cla013117, Cla010883, Cla001407, Cla018521, Cla012025, Cla012023, Cla005579, Cla023384, Cla000685, Cla016180, Cla007519, Cla001491, Cla004243, Cla004003, Cla015501, Cla020937, Cla021986, Cla015228, Cla021900, Cla012071, Cla002946, Cla017086, Cla011821, Cla019421, Cla014536, Cla018573, Cla019661, Cla001618, Cla011145, Cla001619, Cla003125, Cla023372, Cla021195, Cla006914, Cla019263, Cla008256, Cla008772, Cla022326, Cla008375, Cla022963, Cla004298, Cla005389, Cla023014, Cla020265, Cla012368, Cla007734, Cla001753, Cla002567, Cla001754, Cla010458, Cla008387, Cla021742, Cla020379, Cla005036, Cla004583, Cla023089, Cla001076, Cla006123
3	GO:0009607	response to biotic stimulus	Biological Process	124	17.42	124	Cla017226, Cla013021, Cla017747, Cla018839, Cla013025, Cla004677, Cla004392, Cla003063, Cla022820, Cla000230, Cla015337, Cla021711, Cla007150, Cla019816, Cla019651, Cla018285, Cla014129, Cla018287, Cla014489, Cla015177, Cla004689, Cla004325, Cla003995, Cla010956, Cla013428, Cla022412, Cla008520, Cla000480, Cla003593, Cla010492, Cla009261, Cla019627, Cla014570, Cla010411, Cla003840, Cla007801, Cla008218, Cla009709, Cla022122, Cla009782, Cla007489, Cla014188, Cla013099, Cla012206, Cla010026, Cla010023, Cla017212, Cla013135, Cla020173, Cla001951, Cla021300, Cla001790, Cla006049, Cla002241, Cla008742, Cla002485, Cla013582, Cla018636, Cla023306, Cla018594, Cla003939, Cla002696, Cla008957, Cla009644, Cla022103, Cla005565, Cla002691, Cla009763, Cla011295, Cla020424, Cla014161, Cla013117, Cla001407, Cla003949, Cla006818, Cla012025, Cla012541, Cla012023, Cla007879, Cla010518, Cla000685, Cla008848, Cla001491, Cla021369, Cla022333, Cla006542, Cla000681, Cla021506, Cla015743, Cla020937, Cla017086, Cla019421, Cla013326, Cla001618, Cla001619, Cla018336, Cla019544, Cla005822, Cla022161, Cla004699, Cla001346, Cla005429, Cla002557, Cla022601, Cla008898, Cla021232, Cla003123, Cla008499, Cla004061, Cla014549, Cla019314, Cla010101, Cla013455, Cla003774, Cla008824, Cla005833, Cla017092, Cla001752, Cla002328, Cla005671, Cla022397, Cla007699, Cla004462, Cla008545
5	GO:0044260	cellular macromolecule metabolic process	Biological Process	56.16	19.66	140	Cla006052, Cla018839, Cla015680, Cla011522, Cla013423, Cla012575, Cla017983, Cla002255, Cla022263, Cla004677, Cla000874, Cla001964, Cla001205, Cla001722, Cla014088, Cla020743, Cla021711, Cla020227, Cla020745, Cla021834, Cla019498, Cla014129, Cla015691, Cla016023, Cla017113, Cla015452, Cla018600, Cla018962, Cla012619, Cla002545, Cla010956, Cla013826, Cla006506, Cla001293, Cla023469, Cla020990, Cla013483, Cla001538, Cla017286, Cla010411, Cla019105, Cla013487, Cla010649, Cla003568, Cla019065, Cla021795, Cla008212, Cla021797, Cla021798, Cla006156, Cla004256, Cla009543, Cla017578, Cla015799, Cla013095, Cla021812, Cla021813, Cla017850, Cla017212, Cla001951, Cla011748, Cla007419, Cla006049, Cla001790, Cla018755, Cla018117, Cla018631, Cla018630, Cla018358, Cla017544, Cla019203, Cla004599, Cla002696, Cla003149, Cla005446, Cla001764, Cla020321, Cla008953, Cla007622, Cla003384, Cla002572, Cla009366, Cla009130, Cla019459, Cla021117, Cla007591, Cla013514, Cla015250, Cla016581, Cla013359, Cla013117, Cla010883, Cla001407, Cla018521, Cla012025, Cla012023, Cla023384, Cla000685, Cla001491, Cla004243, Cla004003, Cla015501, Cla020937, Cla021986, Cla015228, Cla021900, Cla012071, Cla002946, Cla017086, Cla011821, Cla019421, Cla014536, Cla018573, Cla019661, Cla001618, Cla011145, Cla001619, Cla003125, Cla023372, Cla006914, Cla008256, Cla008375, Cla022963, Cla004298, Cla005389, Cla023014, Cla020265, Cla012368, Cla007734, Cla001753, Cla002567, Cla001754, Cla008387, Cla021742, Cla020379, Cla005036, Cla004583, Cla023089, Cla001076, Cla006123
3	GO:0009605	response to external stimulus	Biological Process	211.8	25.28	180	Cla017226, Cla013021, Cla006052, Cla017747, Cla018839, Cla011522, Cla012575, Cla013025, Cla007427, Cla004677, Cla002259, Cla004392, Cla003063, Cla022820, Cla007545, Cla000230, Cla015337, Cla021711, Cla020227, Cla007150, Cla019816, Cla019651, Cla018285, Cla014129, Cla015691, Cla018287, Cla015177, Cla014489, Cla018962, Cla009619, Cla004689, Cla004325, Cla003995, Cla005814, Cla010956, Cla013428, Cla022412, Cla008520, Cla023469, Cla001293, Cla000480, Cla003593, Cla008401, Cla010096, Cla010492, Cla009261, Cla016995, Cla022915, Cla019627, Cla009383, Cla014570, Cla018814, Cla015823, Cla011862, Cla010411, Cla016872, Cla003840, Cla007801, Cla008218, Cla009709, Cla001700, Cla021797, Cla021039, Cla021798, Cla022122, Cla009782, Cla002350, Cla022364, Cla007489, Cla014188, Cla013099, Cla013371, Cla012206, Cla002915, Cla010026, Cla010023, Cla017212, Cla013135, Cla020173, Cla001951, Cla021300, Cla005591, Cla023447, Cla002361, Cla001790, Cla006049, Cla002241, Cla008742, Cla002485, Cla013582, Cla018636, Cla023306, Cla018594, Cla013865, Cla003939, Cla002696, Cla008957, Cla003149, Cla005203, Cla005446, Cla002975, Cla009644, Cla022103, Cla005565, Cla002691, Cla009763, Cla021651, Cla011295, Cla020424, Cla021117, Cla020822, Cla014161, Cla013514, Cla016581, Cla013117, Cla003949, Cla001407, Cla006818, Cla012025, Cla012541, Cla012023, Cla007879, Cla010518, Cla023384, Cla000685, Cla008848, Cla001491, Cla021369, Cla000281, Cla006021, Cla022333, Cla006542, Cla000681, Cla021506, Cla015743, Cla020937, Cla021900, Cla017086, Cla019421, Cla013326, Cla013205, Cla019661, Cla001618, Cla001619, Cla018336, Cla019544, Cla005822, Cla022161, Cla004699, Cla001346, Cla005429, Cla002557, Cla009104, Cla022601, Cla008898, Cla021232, Cla003123, Cla008499, Cla004061, Cla014549, Cla019314, Cla010101, Cla013455, Cla003774, Cla008824, Cla000144, Cla005833, Cla007734, Cla017092, Cla001752, Cla002567, Cla002328, Cla005671, Cla022397, Cla007699, Cla008546, Cla004462, Cla004583, Cla008545, Cla023089
4	GO:0034641	cellular nitrogen compound metabolic process	Biological Process	95.46	23.17	165	Cla018558, Cla006052, Cla017747, Cla016252, Cla011522, Cla010793, Cla012575, Cla016377, Cla018797, Cla018313, Cla021171, Cla007701, Cla004677, Cla006738, Cla000874, Cla001964, Cla003063, Cla022820, Cla007545, Cla002254, Cla014088, Cla018604, Cla015337, Cla020743, Cla021315, Cla022767, Cla007150, Cla019816, Cla019498, Cla001604, Cla019135, Cla019011, Cla015452, Cla005814, Cla010956, Cla006506, Cla007395, Cla006582, Cla023469, Cla023464, Cla007279, Cla020990, Cla008004, Cla015785, Cla022915, Cla017562, Cla017286, Cla010411, Cla016872, Cla008339, Cla010649, Cla012828, Cla005622, Cla003568, Cla019065, Cla021795, Cla021797, Cla006031, Cla021798, Cla002350, Cla006156, Cla016643, Cla014188, Cla013099, Cla017578, Cla016645, Cla011470, Cla017459, Cla008340, Cla021812, Cla021813, Cla011477, Cla003729, Cla016001, Cla017850, Cla004819, Cla019117, Cla006603, Cla002889, Cla010414, Cla007419, Cla003339, Cla005591, Cla002361, Cla006049, Cla007015, Cla018755, Cla008394, Cla023427, Cla018594, Cla019321, Cla018631, Cla012653, Cla018630, Cla011201, Cla002975, Cla000676, Cla010505, Cla020048, Cla016609, Cla008953, Cla007622, Cla002691, Cla003384, Cla002572, Cla004234, Cla011295, Cla009130, Cla020429, Cla019459, Cla009011, Cla020424, Cla014604, Cla013514, Cla019333, Cla016581, Cla015250, Cla013359, Cla013117, Cla012025, Cla013908, Cla005579, Cla021482, Cla000685, Cla023260, Cla008848, Cla008320, Cla004483, Cla006021, Cla006786, Cla004003, Cla022333, Cla004761, Cla018977, Cla021900, Cla012071, Cla013205, Cla018573, Cla001618, Cla001619, Cla003125, Cla019380, Cla006914, Cla002557, Cla008894, Cla009104, Cla022601, Cla004295, Cla003123, Cla015913, Cla020526, Cla017651, Cla013455, Cla019554, Cla014267, Cla003774, Cla010859, Cla001752, Cla001753, Cla001754, Cla021742, Cla008781, Cla004583, Cla001076, Cla003133
2	GO:0032502	developmental process	Biological Process	220.03	38.48	274	Cla017226, Cla013423, Cla012575, Cla018313, Cla018797, Cla021171, Cla008638, Cla007427, Cla003863, Cla004392, Cla022820, Cla007545, Cla014088, Cla021833, Cla019651, Cla017592, Cla016023, Cla003873, Cla009619, Cla003995, Cla005814, Cla010956, Cla005813, Cla022258, Cla008520, Cla009732, Cla007671, Cla023469, Cla023464, Cla020990, Cla009261, Cla010492, Cla019627, Cla009383, Cla015823, Cla017680, Cla001538, Cla017562, Cla022919, Cla003840, Cla021039, Cla022364, Cla022122, Cla006673, Cla004256, Cla013099, Cla014188, Cla017578, Cla008185, Cla012326, Cla011477, Cla003729, Cla017212, Cla004819, Cla002889, Cla008742, Cla015367, Cla018636, Cla023306, Cla008394, Cla023427, Cla013865, Cla012774, Cla018631, Cla011201, Cla018630, Cla021809, Cla008957, Cla005203, Cla005446, Cla002975, Cla000676, Cla000556, Cla020048, Cla008953, Cla005565, Cla022586, Cla009130, Cla009011, Cla017437, Cla014161, Cla020822, Cla014603, Cla014604, Cla002979, Cla015250, Cla013514, Cla016581, Cla001407, Cla014168, Cla007879, Cla000685, Cla013747, Cla015805, Cla023305, Cla021369, Cla022694, Cla004243, Cla005697, Cla006786, Cla020395, Cla000681, Cla005453, Cla006542, Cla018977, Cla015349, Cla021900, Cla015582, Cla001618, Cla001619, Cla017884, Cla003125, Cla021590, Cla019380, Cla018290, Cla004699, Cla001503, Cla008256, Cla009104, Cla008375, Cla006510, Cla020265, Cla015913, Cla009590, Cla011552, Cla014267, Cla007734, Cla017092, Cla004583, Cla023089, Cla004462, Cla006052, Cla017747, Cla018715, Cla018839, Cla011522, Cla006609, Cla010793, Cla014236, Cla016410, Cla013025, Cla002255, Cla007701, Cla004677, Cla002259, Cla001964, Cla001722, Cla006055, Cla007820, Cla020121, Cla007389, Cla018604, Cla014362, Cla012184, Cla015337, Cla021315, Cla020227, Cla020348, Cla007150, Cla019816, Cla010566, Cla018285, Cla019011, Cla014129, Cla018287, Cla014489, Cla018962, Cla016664, Cla010438, Cla023181, Cla013825, Cla007398, Cla001293, Cla007395, Cla003593, Cla008004, Cla010096, Cla006271, Cla018814, Cla017287, Cla016872, Cla003565, Cla007801, Cla008339, Cla008218, Cla005622, Cla001700, Cla008212, Cla021675, Cla021797, Cla021798, Cla007489, Cla006156, Cla008455, Cla016645, Cla015799, Cla020447, Cla012720, Cla017850, Cla019117, Cla017972, Cla001951, Cla018260, Cla010414, Cla021300, Cla022997, Cla022875, Cla002361, Cla006049, Cla002362, Cla007015, Cla012011, Cla013582, Cla012250, Cla018594, Cla019321, Cla010873, Cla010078, Cla017148, Cla002696, Cla002575, Cla010505, Cla015518, Cla009644, Cla021896, Cla002572, Cla023399, Cla021651, Cla011295, Cla015774, Cla020429, Cla017715, Cla022966, Cla020424, Cla010883, Cla010884, Cla006818, Cla012025, Cla012023, Cla023384, Cla004402, Cla008320, Cla001491, Cla006021, Cla011821, Cla019781, Cla013205, Cla013326, Cla019661, Cla018336, Cla022161, Cla021195, Cla006914, Cla002557, Cla008772, Cla022601, Cla006235, Cla022827, Cla013572, Cla008780, Cla004061, Cla019314, Cla016167, Cla019554, Cla000144, Cla005833, Cla002567, Cla002328, Cla017928, Cla008783, Cla009633, Cla021742, Cla022831, Cla007699
2	GO:0050896	response to stimulus	Biological Process	763.32	64.04	456	Cla012575, Cla021171, Cla022263, Cla003985, Cla000230, Cla013433, Cla003873, Cla003995, Cla005814, Cla013428, Cla023469, Cla023464, Cla000480, Cla010492, Cla012792, Cla009261, Cla012670, Cla009383, Cla014612, Cla015823, Cla023449, Cla001538, Cla003840, Cla019065, Cla019184, Cla008178, Cla021039, Cla022364, Cla022122, Cla012206, Cla012326, Cla003729, Cla010026, Cla010023, Cla004819, Cla001793, Cla020173, Cla002889, Cla023447, Cla001790, Cla002881, Cla021266, Cla023306, Cla023427, Cla008394, Cla013865, Cla012653, Cla011201, Cla003939, Cla021492, Cla001764, Cla002975, Cla000676, Cla022103, Cla020048, Cla009366, Cla013870, Cla009130, Cla021117, Cla014604, Cla010005, Cla002858, Cla013514, Cla001407, Cla012545, Cla003949, Cla012541, Cla021482, Cla000685, Cla023305, Cla021369, Cla022694, Cla020395, Cla022333, Cla000681, Cla009015, Cla011545, Cla002946, Cla017086, Cla019388, Cla011786, Cla001618, Cla011541, Cla001619, Cla019389, Cla021590, Cla001503, Cla007046, Cla009104, Cla008375, Cla022326, Cla021232, Cla008499, Cla015913, Cla009590, Cla018187, Cla013611, Cla011552, Cla010101, Cla017092, Cla001752, Cla001753, Cla001754, Cla011547, Cla010458, Cla008387, Cla020379, Cla017988, Cla016535, Cla013021, Cla016536, Cla018715, Cla017747, Cla018839, Cla015209, Cla015680, Cla006609, Cla014236, Cla013025, Cla015321, Cla017983, Cla002255, Cla004677, Cla006738, Cla002259, Cla004551, Cla002254, Cla018604, Cla015337, Cla012184, Cla014362, Cla018848, Cla014481, Cla019816, Cla014129, Cla015691, Cla014489, Cla018600, Cla018962, Cla004689, Cla004325, Cla023181, Cla006506, Cla001293, Cla003593, Cla016995, Cla010096, Cla015785, Cla013483, Cla014570, Cla018814, Cla016872, Cla013487, Cla007801, Cla005622, Cla003568, Cla002350, Cla016645, Cla013371, Cla017850, Cla011077, Cla013135, Cla017972, Cla003339, Cla004549, Cla002361, Cla002362, Cla002241, Cla002485, Cla013582, Cla012250, Cla002696, Cla023275, Cla023274, Cla022180, Cla016609, Cla002691, Cla002572, Cla023399, Cla011295, Cla006819, Cla013117, Cla013359, Cla006818, Cla013358, Cla012025, Cla014445, Cla010087, Cla014444, Cla012023, Cla023384, Cla001491, Cla000281, Cla023026, Cla004761, Cla010052, Cla015743, Cla010051, Cla013326, Cla013205, Cla014536, Cla011145, Cla012354, Cla023372, Cla022161, Cla005822, Cla001346, Cla002557, Cla013572, Cla014549, Cla012368, Cla012247, Cla013455, Cla003774, Cla000144, Cla005833, Cla021183, Cla002567, Cla002328, Cla017928, Cla022397, Cla018558, Cla017226, Cla018433, Cla018797, Cla018313, Cla009607, Cla008638, Cla007427, Cla004392, Cla020521, Cla020400, Cla003063, Cla022820, Cla007545, Cla006454, Cla014088, Cla022807, Cla021711, Cla020743, Cla021834, Cla020745, Cla019651, Cla017592, Cla017594, Cla017113, Cla016023, Cla015177, Cla009619, Cla010955, Cla010956, Cla008520, Cla007672, Cla007671, Cla006582, Cla008401, Cla022915, Cla019627, Cla017680, Cla017562, Cla022919, Cla009709, Cla020983, Cla007643, Cla006673, Cla014188, Cla013099, Cla017578, Cla017459, Cla014185, Cla017219, Cla021812, Cla021813, Cla017212, Cla018424, Cla018665, Cla007419, Cla005591, Cla005597, Cla008742, Cla015367, Cla018636, Cla018757, Cla013061, Cla016330, Cla018631, Cla018630, Cla021809, Cla008957, Cla004356, Cla003149, Cla005203, Cla005446, Cla009803, Cla008953, Cla003384, Cla005565, Cla004234, Cla004596, Cla017437, Cla020822, Cla014161, Cla016581, Cla015250, Cla018521, Cla017674, Cla014168, Cla007879, Cla008848, Cla003391, Cla004243, Cla006786, Cla004003, Cla006542, Cla005453, Cla005574, Cla020937, Cla018977, Cla015349, Cla015228, Cla021900, Cla014136, Cla004335, Cla004334, Cla004699, Cla005429, Cla006639, Cla023094, Cla007720, Cla004333, Cla003123, Cla014267, Cla008824, Cla007613, Cla007734, Cla005671, Cla004462, Cla023089, Cla004583, Cla001076, Cla003133, Cla006052, Cla011522, Cla010793, Cla001960, Cla017180, Cla000874, Cla001964, Cla001722, Cla007389, Cla007272, Cla020227, Cla007150, Cla021318, Cla014923, Cla018285, Cla019135, Cla019498, Cla019011, Cla018287, Cla010438, Cla013826, Cla008245, Cla007398, Cla022654, Cla022412, Cla007395, Cla022651, Cla008004, Cla010412, Cla017287, Cla011862, Cla010411, Cla018136, Cla019105, Cla008339, Cla012828, Cla012949, Cla008218, Cla010405, Cla001700, Cla008212, Cla021795, Cla021675, Cla021797, Cla006031, Cla021798, Cla009782, Cla007489, Cla008334, Cla008455, Cla009670, Cla008340, Cla020447, Cla002915, Cla012720, Cla018389, Cla019117, Cla019236, Cla001951, Cla011748, Cla010414, Cla011746, Cla021300, Cla022997, Cla006049, Cla007015, Cla018117, Cla019321, Cla018594, Cla010873, Cla017148, Cla018358, Cla009405, Cla010505, Cla009644, Cla020565, Cla009763, Cla021651, Cla020429, Cla020424, Cla022966, Cla010883, Cla010518, Cla008320, Cla006021, Cla021506, Cla021986, Cla011821, Cla019421, Cla019781, Cla018573, Cla019661, Cla018336, Cla019544, Cla005384, Cla022601, Cla008650, Cla022963, Cla008898, Cla006235, Cla005389, Cla022827, Cla008780, Cla004061, Cla019314, Cla019554, Cla010859, Cla020773, Cla022710, Cla022831, Cla008546, Cla007699, Cla005157, Cla008545, Cla006123
2	GO:0032501	multicellular organismal process	Biological Process	178.85	36.8	262	Cla017226, Cla013423, Cla012575, Cla018313, Cla018797, Cla008638, Cla021171, Cla007427, Cla003863, Cla004392, Cla007545, Cla014088, Cla021833, Cla019651, Cla017592, Cla016023, Cla003873, Cla009619, Cla003995, Cla005814, Cla010956, Cla005813, Cla022258, Cla008520, Cla009732, Cla007671, Cla023469, Cla023464, Cla020990, Cla009261, Cla010492, Cla019627, Cla009383, Cla015823, Cla017680, Cla001538, Cla017562, Cla022919, Cla003840, Cla021039, Cla022364, Cla022122, Cla006673, Cla004256, Cla013099, Cla014188, Cla017578, Cla008185, Cla012326, Cla003729, Cla011477, Cla017212, Cla004819, Cla002889, Cla008742, Cla015367, Cla018636, Cla023306, Cla008394, Cla023427, Cla013865, Cla012774, Cla018631, Cla011201, Cla018630, Cla021809, Cla008957, Cla005203, Cla005446, Cla002975, Cla000676, Cla000556, Cla020048, Cla008953, Cla005565, Cla022586, Cla009130, Cla009011, Cla017437, Cla014161, Cla020822, Cla014603, Cla014604, Cla002979, Cla015250, Cla013514, Cla016581, Cla001407, Cla014168, Cla007879, Cla000685, Cla013747, Cla015805, Cla023305, Cla021369, Cla022694, Cla004243, Cla005697, Cla006786, Cla020395, Cla000681, Cla005453, Cla006542, Cla018977, Cla021900, Cla015582, Cla001618, Cla001619, Cla017884, Cla003125, Cla021590, Cla019380, Cla004699, Cla018290, Cla001503, Cla008256, Cla009104, Cla008375, Cla020265, Cla009590, Cla011552, Cla014267, Cla007734, Cla017092, Cla004583, Cla023089, Cla004462, Cla006052, Cla017747, Cla018715, Cla011522, Cla006609, Cla010793, Cla014236, Cla016410, Cla013025, Cla002255, Cla007701, Cla004677, Cla002259, Cla001964, Cla001722, Cla006055, Cla007820, Cla020121, Cla018604, Cla014362, Cla012184, Cla015337, Cla021315, Cla020227, Cla020348, Cla007150, Cla019816, Cla010566, Cla018285, Cla019011, Cla014129, Cla018287, Cla014489, Cla018962, Cla023181, Cla010438, Cla013825, Cla007398, Cla001293, Cla007395, Cla003593, Cla008004, Cla010096, Cla006271, Cla018814, Cla017287, Cla016872, Cla003565, Cla007801, Cla008339, Cla008218, Cla005622, Cla001700, Cla008212, Cla021675, Cla021797, Cla021798, Cla007489, Cla006156, Cla008455, Cla016645, Cla015799, Cla020447, Cla012720, Cla017850, Cla019117, Cla017972, Cla001951, Cla018260, Cla010414, Cla021300, Cla022997, Cla022875, Cla002361, Cla006049, Cla002362, Cla007015, Cla013582, Cla012250, Cla018594, Cla019321, Cla010873, Cla010078, Cla017148, Cla002696, Cla002575, Cla010505, Cla009644, Cla021896, Cla002572, Cla023399, Cla021651, Cla011295, Cla020429, Cla017715, Cla022966, Cla010883, Cla010884, Cla006818, Cla012025, Cla012023, Cla023384, Cla004402, Cla008320, Cla001491, Cla006021, Cla011821, Cla013205, Cla013326, Cla019781, Cla019661, Cla018336, Cla022161, Cla021195, Cla006914, Cla002557, Cla008772, Cla022601, Cla006235, Cla022827, Cla013572, Cla008780, Cla004061, Cla019314, Cla016167, Cla019554, Cla005833, Cla002567, Cla002328, Cla017928, Cla009633, Cla008783, Cla021742, Cla022831, Cla007699
3	GO:0044707	single-multicellular organism process	Biological Process	277.56	34.69	247	Cla017226, Cla013423, Cla012575, Cla018313, Cla018797, Cla008638, Cla021171, Cla004392, Cla007545, Cla014088, Cla021833, Cla019651, Cla017592, Cla016023, Cla003873, Cla009619, Cla003995, Cla005814, Cla010956, Cla005813, Cla022258, Cla008520, Cla009732, Cla007671, Cla023469, Cla023464, Cla020990, Cla009261, Cla019627, Cla009383, Cla015823, Cla017680, Cla001538, Cla017562, Cla022919, Cla003840, Cla021039, Cla022364, Cla022122, Cla006673, Cla004256, Cla013099, Cla014188, Cla017578, Cla008185, Cla012326, Cla003729, Cla011477, Cla017212, Cla004819, Cla002889, Cla008742, Cla015367, Cla018636, Cla023306, Cla008394, Cla023427, Cla013865, Cla012774, Cla018631, Cla011201, Cla018630, Cla021809, Cla008957, Cla005203, Cla002975, Cla000676, Cla000556, Cla020048, Cla008953, Cla005565, Cla022586, Cla009130, Cla009011, Cla014161, Cla020822, Cla014603, Cla014604, Cla002979, Cla015250, Cla013514, Cla016581, Cla001407, Cla014168, Cla007879, Cla000685, Cla013747, Cla015805, Cla023305, Cla021369, Cla022694, Cla004243, Cla005697, Cla006786, Cla020395, Cla000681, Cla005453, Cla006542, Cla018977, Cla021900, Cla015582, Cla001618, Cla001619, Cla003125, Cla021590, Cla019380, Cla004699, Cla001503, Cla008256, Cla009104, Cla008375, Cla020265, Cla009590, Cla011552, Cla014267, Cla007734, Cla017092, Cla004583, Cla023089, Cla004462, Cla006052, Cla017747, Cla018715, Cla011522, Cla006609, Cla010793, Cla014236, Cla013025, Cla002255, Cla007701, Cla004677, Cla002259, Cla001964, Cla006055, Cla007820, Cla020121, Cla018604, Cla014362, Cla012184, Cla015337, Cla021315, Cla007150, Cla019816, Cla010566, Cla018285, Cla019011, Cla014129, Cla018287, Cla014489, Cla018962, Cla023181, Cla013825, Cla007398, Cla001293, Cla007395, Cla003593, Cla008004, Cla010096, Cla006271, Cla018814, Cla017287, Cla016872, Cla003565, Cla007801, Cla008339, Cla008218, Cla005622, Cla001700, Cla008212, Cla021675, Cla021797, Cla021798, Cla007489, Cla006156, Cla008455, Cla016645, Cla015799, Cla020447, Cla012720, Cla017850, Cla019117, Cla017972, Cla001951, Cla018260, Cla010414, Cla021300, Cla022997, Cla022875, Cla002361, Cla006049, Cla002362, Cla007015, Cla013582, Cla018594, Cla019321, Cla010873, Cla010078, Cla017148, Cla002696, Cla002575, Cla010505, Cla009644, Cla002572, Cla023399, Cla021651, Cla011295, Cla020429, Cla017715, Cla022966, Cla010884, Cla006818, Cla012025, Cla012023, Cla023384, Cla004402, Cla008320, Cla001491, Cla006021, Cla011821, Cla013205, Cla013326, Cla019781, Cla019661, Cla018336, Cla022161, Cla021195, Cla006914, Cla002557, Cla008772, Cla022601, Cla006235, Cla022827, Cla013572, Cla008780, Cla004061, Cla019314, Cla016167, Cla019554, Cla005833, Cla002567, Cla002328, Cla017928, Cla009633, Cla008783, Cla021742, Cla022831, Cla007699
5	GO:0007165	signal transduction	Biological Process	99	13.9	99	Cla018558, Cla016535, Cla016536, Cla015209, Cla010793, Cla012575, Cla013025, Cla018797, Cla008638, Cla001722, Cla007545, Cla007389, Cla002254, Cla015337, Cla018848, Cla021834, Cla019651, Cla014129, Cla017113, Cla015177, Cla004689, Cla005814, Cla006582, Cla023469, Cla000480, Cla003593, Cla008401, Cla010492, Cla019627, Cla018814, Cla017680, Cla017562, Cla016872, Cla008339, Cla005622, Cla008212, Cla021039, Cla009782, Cla002350, Cla007643, Cla014188, Cla013099, Cla016645, Cla017212, Cla011077, Cla001951, Cla002889, Cla010414, Cla011746, Cla021300, Cla002362, Cla007015, Cla013582, Cla023306, Cla023427, Cla019321, Cla018631, Cla018630, Cla002696, Cla003149, Cla009405, Cla002975, Cla010505, Cla020048, Cla002572, Cla020424, Cla021117, Cla014604, Cla002858, Cla013514, Cla010883, Cla018521, Cla012025, Cla012541, Cla012023, Cla008320, Cla000281, Cla004243, Cla004003, Cla000681, Cla009015, Cla021986, Cla019661, Cla001618, Cla011541, Cla001619, Cla023372, Cla004699, Cla009104, Cla022601, Cla022326, Cla007720, Cla009590, Cla014267, Cla020379, Cla022831, Cla022710, Cla006123, Cla003133
6	GO:0044267	cellular protein metabolic process	Biological Process	78.6	18.26	130	Cla006052, Cla018839, Cla015680, Cla011522, Cla013423, Cla012575, Cla017983, Cla002255, Cla022263, Cla004677, Cla000874, Cla001205, Cla001722, Cla021711, Cla020227, Cla020745, Cla021834, Cla014129, Cla015691, Cla016023, Cla017113, Cla015452, Cla018600, Cla018962, Cla012619, Cla002545, Cla010956, Cla013826, Cla006506, Cla001293, Cla023469, Cla020990, Cla013483, Cla001538, Cla017286, Cla010411, Cla019105, Cla013487, Cla010649, Cla019065, Cla021795, Cla008212, Cla021797, Cla021798, Cla006156, Cla004256, Cla009543, Cla017578, Cla015799, Cla013095, Cla021812, Cla017850, Cla017212, Cla001951, Cla011748, Cla007419, Cla006049, Cla001790, Cla018755, Cla018117, Cla018631, Cla018630, Cla018358, Cla017544, Cla019203, Cla004599, Cla002696, Cla003149, Cla005446, Cla001764, Cla020321, Cla007622, Cla003384, Cla002572, Cla009366, Cla009130, Cla019459, Cla021117, Cla007591, Cla015250, Cla016581, Cla013514, Cla013117, Cla010883, Cla013359, Cla001407, Cla018521, Cla012025, Cla012023, Cla023384, Cla000685, Cla001491, Cla004243, Cla015501, Cla020937, Cla021986, Cla015228, Cla021900, Cla012071, Cla002946, Cla017086, Cla011821, Cla019421, Cla014536, Cla018573, Cla019661, Cla011145, Cla003125, Cla023372, Cla006914, Cla008256, Cla008375, Cla022963, Cla004298, Cla005389, Cla023014, Cla020265, Cla012368, Cla007734, Cla001753, Cla002567, Cla001754, Cla008387, Cla021742, Cla020379, Cla005036, Cla023089, Cla004583, Cla001076, Cla006123
3	GO:0044700	single organism signaling	Biological Process	60	14.04	100	Cla018558, Cla016535, Cla016536, Cla015209, Cla010793, Cla012575, Cla013025, Cla018797, Cla008638, Cla001722, Cla007545, Cla007389, Cla002254, Cla015337, Cla018848, Cla021834, Cla019651, Cla014129, Cla017113, Cla015177, Cla004689, Cla005814, Cla006582, Cla023469, Cla000480, Cla003593, Cla008401, Cla010492, Cla019627, Cla018814, Cla017680, Cla017562, Cla016872, Cla008339, Cla005622, Cla008212, Cla021039, Cla009782, Cla002350, Cla007643, Cla014188, Cla013099, Cla016645, Cla017212, Cla011077, Cla001951, Cla002889, Cla010414, Cla011746, Cla021300, Cla002362, Cla007015, Cla013582, Cla023306, Cla023427, Cla019321, Cla018631, Cla018630, Cla002696, Cla003149, Cla009405, Cla002975, Cla010505, Cla020048, Cla002572, Cla020424, Cla021117, Cla014604, Cla002858, Cla013514, Cla010883, Cla018521, Cla012025, Cla012541, Cla012023, Cla008320, Cla000281, Cla004243, Cla004003, Cla000681, Cla009015, Cla021986, Cla015582, Cla019661, Cla001618, Cla011541, Cla001619, Cla023372, Cla004699, Cla009104, Cla022601, Cla022326, Cla007720, Cla009590, Cla014267, Cla020379, Cla022831, Cla022710, Cla006123, Cla003133
2	GO:0009987	cellular process	Biological Process	1273.94	84.41	601	Cla002769, Cla013423, Cla012575, Cla021171, Cla003740, Cla003985, Cla022263, Cla003863, Cla001205, Cla009168, Cla000230, Cla011376, Cla013433, Cla005814, Cla002545, Cla013428, Cla005813, Cla022258, Cla023469, Cla000480, Cla023464, Cla012792, Cla009261, Cla010492, Cla009383, Cla012670, Cla023449, Cla015823, Cla009380, Cla001538, Cla013885, Cla003840, Cla019065, Cla019184, Cla008178, Cla021039, Cla022243, Cla011470, Cla012206, Cla012327, Cla012326, Cla011477, Cla003729, Cla004819, Cla011355, Cla001793, Cla019193, Cla002889, Cla004703, Cla023447, Cla001790, Cla020055, Cla002881, Cla023427, Cla008394, Cla023306, Cla007062, Cla023429, Cla013865, Cla012774, Cla013500, Cla012653, Cla011201, Cla021492, Cla001764, Cla002975, Cla000676, Cla000556, Cla020048, Cla009122, Cla009366, Cla022586, Cla013870, Cla009130, Cla009011, Cla021117, Cla014604, Cla010005, Cla002979, Cla002858, Cla013514, Cla012545, Cla003949, Cla001407, Cla012541, Cla022571, Cla021482, Cla000685, Cla013747, Cla021246, Cla023305, Cla021369, Cla022694, Cla020395, Cla022333, Cla000681, Cla009015, Cla008131, Cla002946, Cla019146, Cla019388, Cla017086, Cla011786, Cla011541, Cla001618, Cla001619, Cla021590, Cla019380, Cla018290, Cla000655, Cla009346, Cla007046, Cla009104, Cla008256, Cla009347, Cla014926, Cla009348, Cla008375, Cla022326, Cla021232, Cla020265, Cla014823, Cla015913, Cla009590, Cla018187, Cla013611, Cla011552, Cla010101, Cla017092, Cla001752, Cla001753, Cla001754, Cla010458, Cla008387, Cla022677, Cla020379, Cla017988, Cla016535, Cla013021, Cla016536, Cla017747, Cla018715, Cla018839, Cla017628, Cla015209, Cla015680, Cla006609, Cla014236, Cla016410, Cla015321, Cla013025, Cla015322, Cla017983, Cla002255, Cla007701, Cla004677, Cla002259, Cla006738, Cla004551, Cla007820, Cla007940, Cla002254, Cla018604, Cla014362, Cla015337, Cla012183, Cla018848, Cla014481, Cla019816, Cla014129, Cla015691, Cla015452, Cla014489, Cla011099, Cla018600, Cla016664, Cla018962, Cla004689, Cla004325, Cla023181, Cla006506, Cla001293, Cla003593, Cla015785, Cla010096, Cla016995, Cla013483, Cla018814, Cla016872, Cla013487, Cla003565, Cla007801, Cla005622, Cla003568, Cla002350, Cla016643, Cla016645, Cla015799, Cla013371, Cla014106, Cla016881, Cla017850, Cla012169, Cla015793, Cla013135, Cla011077, Cla017972, Cla006603, Cla003339, Cla002361, Cla002241, Cla002362, Cla012011, Cla013582, Cla012250, Cla005838, Cla010078, Cla002696, Cla000034, Cla023275, Cla023274, Cla022180, Cla015518, Cla016609, Cla002691, Cla000152, Cla002572, Cla023399, Cla011295, Cla015774, Cla017715, Cla006819, Cla013359, Cla013117, Cla013358, Cla006818, Cla014445, Cla012025, Cla014444, Cla014443, Cla012023, Cla004402, Cla023384, Cla023260, Cla001491, Cla000281, Cla023026, Cla004761, Cla010052, Cla015501, Cla010051, Cla009181, Cla013205, Cla014536, Cla011145, Cla012354, Cla023372, Cla022161, Cla021195, Cla001346, Cla006914, Cla002557, Cla023014, Cla013572, Cla017935, Cla015635, Cla014549, Cla012368, Cla012489, Cla013455, Cla016840, Cla003774, Cla021183, Cla000144, Cla005833, Cla002567, Cla004869, Cla004989, Cla002328, Cla022397, Cla018558, Cla017226, Cla016252, Cla016377, Cla018797, Cla018313, Cla009607, Cla008638, Cla007427, Cla004392, Cla020521, Cla020400, Cla003063, Cla022820, Cla006334, Cla007545, Cla006454, Cla022807, Cla014088, Cla020743, Cla021711, Cla020745, Cla021834, Cla017593, Cla019651, Cla017592, Cla016264, Cla017594, Cla016023, Cla017113, Cla015177, Cla009619, Cla010956, Cla008520, Cla009732, Cla007671, Cla006582, Cla020990, Cla008401, Cla016115, Cla021704, Cla022915, Cla019627, Cla018416, Cla021943, Cla017680, Cla017562, Cla022919, Cla018654, Cla009709, Cla005109, Cla020983, Cla005465, Cla007643, Cla006673, Cla004256, Cla014188, Cla013099, Cla017578, Cla017459, Cla013095, Cla021812, Cla021813, Cla017570, Cla017451, Cla015033, Cla016001, Cla017212, Cla004269, Cla007419, Cla009830, Cla005591, Cla005597, Cla008742, Cla016577, Cla018755, Cla018757, Cla018636, Cla019849, Cla002290, Cla018631, Cla018630, Cla021809, Cla017544, Cla014036, Cla008957, Cla004599, Cla004356, Cla005203, Cla003149, Cla005446, Cla009803, Cla008953, Cla007622, Cla005565, Cla003384, Cla004234, Cla004596, Cla017437, Cla019859, Cla020822, Cla014161, Cla016581, Cla015250, Cla017674, Cla018521, Cla018402, Cla017554, Cla014168, Cla005579, Cla007879, Cla006304, Cla004006, Cla005578, Cla007519, Cla009814, Cla008848, Cla003391, Cla004483, Cla004243, Cla005697, Cla006786, Cla006783, Cla004003, Cla005453, Cla005574, Cla018977, Cla020937, Cla015349, Cla015228, Cla021900, Cla012071, Cla015582, Cla014136, Cla017884, Cla005425, Cla004335, Cla003125, Cla004698, Cla004334, Cla004699, Cla006639, Cla005429, Cla006510, Cla007720, Cla004333, Cla003123, Cla017651, Cla014267, Cla008824, Cla007613, Cla007734, Cla005671, Cla004583, Cla023089, Cla004462, Cla001076, Cla003133, Cla006052, Cla020118, Cla011522, Cla010793, Cla019368, Cla013939, Cla017180, Cla001960, Cla020360, Cla017181, Cla000874, Cla001964, Cla001722, Cla006055, Cla020121, Cla007389, Cla021453, Cla021315, Cla007272, Cla022767, Cla020227, Cla020348, Cla007150, Cla021318, Cla010566, Cla018285, Cla019135, Cla001604, Cla019498, Cla012864, Cla019011, Cla018287, Cla019379, Cla012619, Cla019251, Cla010438, Cla013826, Cla013825, Cla007398, Cla008245, Cla022412, Cla020598, Cla007395, Cla007279, Cla008004, Cla019109, Cla005061, Cla006271, Cla008570, Cla010412, Cla017287, Cla011862, Cla017286, Cla010411, Cla018136, Cla019105, Cla008339, Cla010649, Cla012828, Cla012949, Cla012826, Cla010405, Cla001700, Cla021795, Cla008212, Cla021675, Cla021797, Cla006031, Cla021798, Cla009782, Cla007489, Cla006156, Cla008334, Cla008455, Cla009543, Cla009670, Cla021777, Cla008340, Cla012723, Cla000978, Cla002915, Cla012720, Cla018389, Cla019117, Cla017171, Cla001951, Cla018260, Cla011748, Cla010414, Cla011746, Cla021300, Cla022875, Cla006049, Cla007015, Cla018117, Cla018352, Cla018594, Cla019321, Cla018353, Cla017148, Cla018358, Cla019203, Cla009405, Cla010505, Cla020321, Cla009644, Cla021896, Cla021651, Cla020429, Cla019459, Cla020424, Cla022966, Cla007591, Cla021635, Cla019333, Cla010883, Cla013908, Cla010518, Cla016180, Cla008320, Cla006021, Cla021506, Cla022716, Cla021986, Cla020779, Cla019421, Cla011821, Cla019781, Cla018573, Cla019661, Cla018336, Cla019544, Cla019423, Cla008894, Cla020300, Cla008772, Cla022601, Cla022963, Cla004295, Cla008898, Cla006235, Cla004298, Cla005389, Cla008780, Cla004061, Cla020526, Cla019314, Cla019799, Cla016167, Cla019554, Cla008429, Cla010859, Cla008783, Cla021742, Cla008781, Cla022831, Cla022710, Cla008546, Cla005157, Cla005036, Cla007699, Cla008545, Cla006123
2	GO:0000003	reproduction	Biological Process	175.04	22.61	161	Cla018715, Cla013423, Cla010793, Cla016410, Cla013025, Cla018797, Cla007427, Cla004677, Cla003863, Cla001964, Cla001722, Cla006055, Cla018604, Cla014362, Cla015337, Cla021315, Cla021833, Cla020227, Cla020348, Cla007150, Cla019816, Cla019651, Cla017592, Cla019011, Cla014489, Cla018962, Cla003873, Cla023181, Cla010438, Cla010956, Cla013825, Cla005813, Cla022258, Cla008520, Cla007671, Cla001293, Cla023469, Cla007395, Cla023464, Cla003593, Cla009261, Cla010096, Cla010492, Cla009383, Cla019627, Cla006271, Cla017562, Cla022919, Cla016872, Cla007801, Cla008339, Cla008218, Cla001700, Cla008212, Cla021797, Cla021798, Cla021039, Cla002350, Cla022122, Cla022364, Cla006673, Cla006156, Cla014188, Cla017578, Cla008185, Cla021813, Cla003729, Cla017850, Cla019117, Cla017972, Cla001951, Cla010414, Cla022997, Cla006049, Cla002362, Cla007015, Cla002485, Cla015367, Cla018636, Cla012250, Cla023306, Cla008394, Cla018594, Cla019321, Cla010873, Cla012774, Cla018631, Cla011201, Cla021809, Cla002696, Cla008957, Cla002575, Cla005203, Cla005446, Cla000676, Cla010505, Cla009644, Cla022103, Cla021896, Cla008953, Cla005565, Cla022586, Cla021651, Cla011295, Cla020429, Cla009130, Cla009011, Cla017437, Cla020822, Cla014161, Cla014604, Cla002979, Cla013514, Cla016581, Cla001407, Cla010883, Cla014168, Cla023384, Cla000685, Cla013747, Cla015805, Cla023305, Cla021369, Cla001491, Cla004243, Cla005697, Cla020395, Cla005453, Cla000681, Cla021900, Cla011821, Cla001618, Cla001619, Cla017884, Cla003125, Cla021195, Cla004699, Cla018290, Cla006914, Cla002557, Cla001503, Cla008256, Cla009104, Cla008375, Cla006235, Cla004061, Cla009590, Cla016167, Cla019554, Cla014267, Cla005833, Cla007734, Cla002567, Cla017928, Cla008783, Cla021742, Cla022831, Cla007699, Cla004583, Cla004462, Cla023089
3	GO:0051234	establishment of localization	Biological Process	176.52	20.79	148	Cla011087, Cla018715, Cla020118, Cla012575, Cla016410, Cla016377, Cla013025, Cla015322, Cla002255, Cla021171, Cla003740, Cla008912, Cla004677, Cla003863, Cla000874, Cla020521, Cla001160, Cla003063, Cla007820, Cla004551, Cla009168, Cla021453, Cla012184, Cla020348, Cla010566, Cla018285, Cla017592, Cla019135, Cla019011, Cla018287, Cla013433, Cla011099, Cla010044, Cla009619, Cla010438, Cla013428, Cla008245, Cla022412, Cla023469, Cla003593, Cla008401, Cla015785, Cla010492, Cla006271, Cla014612, Cla020579, Cla001538, Cla022919, Cla012949, Cla008218, Cla019065, Cla020983, Cla021797, Cla021798, Cla022364, Cla008334, Cla017578, Cla014185, Cla020447, Cla012206, Cla014106, Cla012720, Cla017212, Cla004701, Cla010414, Cla011746, Cla021300, Cla023447, Cla007136, Cla008742, Cla017424, Cla012250, Cla023427, Cla002290, Cla019321, Cla013865, Cla003149, Cla005203, Cla006934, Cla009803, Cla012768, Cla009644, Cla020048, Cla005565, Cla022586, Cla004596, Cla013870, Cla017437, Cla009011, Cla021117, Cla006819, Cla010883, Cla001407, Cla003949, Cla010884, Cla017674, Cla012025, Cla018402, Cla012023, Cla007879, Cla002345, Cla000685, Cla004006, Cla005578, Cla013747, Cla015805, Cla023305, Cla021369, Cla022333, Cla000681, Cla015743, Cla018977, Cla015107, Cla021900, Cla002946, Cla019781, Cla018573, Cla011786, Cla019661, Cla004698, Cla023372, Cla004335, Cla019380, Cla004334, Cla021590, Cla021195, Cla018290, Cla004699, Cla001346, Cla002557, Cla008772, Cla002151, Cla006510, Cla007720, Cla004333, Cla021232, Cla008499, Cla016167, Cla003774, Cla005833, Cla001752, Cla002567, Cla008783, Cla020379, Cla008546, Cla023089, Cla008545, Cla006123
4	GO:0015979	photosynthesis	Biological Process	93	13.06	93	Cla018117, Cla007062, Cla002769, Cla015680, Cla012575, Cla015321, Cla015322, Cla017983, Cla018313, Cla000034, Cla003740, Cla001960, Cla021492, Cla017180, Cla002259, Cla001764, Cla001205, Cla009644, Cla020400, Cla004551, Cla003384, Cla002691, Cla007940, Cla004234, Cla000152, Cla021453, Cla023399, Cla021635, Cla019859, Cla007150, Cla021318, Cla019816, Cla010005, Cla018600, Cla004325, Cla002545, Cla013826, Cla023260, Cla009814, Cla008848, Cla007398, Cla004483, Cla023464, Cla004243, Cla006786, Cla008401, Cla019109, Cla012670, Cla013483, Cla021986, Cla009181, Cla021900, Cla011145, Cla022919, Cla018136, Cla019105, Cla019423, Cla004698, Cla019380, Cla022161, Cla012949, Cla005429, Cla010405, Cla008178, Cla021797, Cla022963, Cla021798, Cla008898, Cla007720, Cla003123, Cla006156, Cla013572, Cla009670, Cla012368, Cla012489, Cla012720, Cla012169, Cla019799, Cla004819, Cla013455, Cla016840, Cla003774, Cla004269, Cla008429, Cla021183, Cla007613, Cla017092, Cla001753, Cla001754, Cla011748, Cla004703, Cla001790, Cla001076
3	GO:0050789	regulation of biological process	Biological Process	36.16	14.47	103	Cla018558, Cla016535, Cla016536, Cla015209, Cla010793, Cla012575, Cla013025, Cla018797, Cla008638, Cla001722, Cla007545, Cla007389, Cla002254, Cla015337, Cla018848, Cla021834, Cla019651, Cla014129, Cla017113, Cla015177, Cla004689, Cla005814, Cla006582, Cla023469, Cla000480, Cla003593, Cla008401, Cla010492, Cla019627, Cla018814, Cla017680, Cla017562, Cla016872, Cla008339, Cla005622, Cla008212, Cla021039, Cla009782, Cla002350, Cla007643, Cla017578, Cla014188, Cla013099, Cla016645, Cla017212, Cla011077, Cla001951, Cla002889, Cla010414, Cla011746, Cla021300, Cla002362, Cla007015, Cla013582, Cla018636, Cla023306, Cla023427, Cla019321, Cla018631, Cla018630, Cla002696, Cla003149, Cla009405, Cla002975, Cla010505, Cla020048, Cla002572, Cla009011, Cla020424, Cla021117, Cla014604, Cla002858, Cla013514, Cla010883, Cla018521, Cla012025, Cla012541, Cla012023, Cla005579, Cla008320, Cla000281, Cla004243, Cla004003, Cla000681, Cla009015, Cla021986, Cla019661, Cla001618, Cla011541, Cla001619, Cla023372, Cla004699, Cla009104, Cla022601, Cla022326, Cla007720, Cla009590, Cla014267, Cla020379, Cla022831, Cla022710, Cla006123, Cla003133
