# Supplementary material for: Elucidation of resistance signaling and identification of powdery mildew resistant mapping loci (ClaPMR2) during watermelon-Podosphaera xanthii interaction using RNA-Seq and whole-genome resequencing approach
Source: Sci Rep. 2020 Aug 20;10:14038. doi: 10.1038/s41598-020-70932-z (PMC7441409; doi:10.1038/s41598-020-70932-z)
Supplement: Supplementary file 16 — Supplementary Table S8. [file 41598_2020_70932_MOESM16_ESM.txt]

Elucidation of Resistance Signaling and Identification of Powdery Mildew Resistant Mapping Loci (ClaPMR2) during Watermelon-Podosphaera xanthii interaction using RNA-Seq and Whole-Genome Resequencing Approach. 
Mihir Kumar Mandal, Haktan Suren, Chandrasekar Kousik

Name,Type,Minimum,Maximum,Length
Beta Strand (Predicted),strand,151,>151,>1
unknown,Gene3D,149,>151,>3
Coil (Predicted),coil,148,150,3
Turn (Predicted),turn,142,147,6
Alpha Helix (Predicted),helix,139,141,3
Beta Strand (Predicted),strand,138,138,1
Alpha Helix (Predicted),helix,100,137,38
Coil (Predicted),coil,96,99,4
Turn (Predicted),turn,95,95,1
Beta Strand (Predicted),strand,93,94,2
Turn (Predicted),turn,91,92,2
Alpha Helix (Predicted),helix,50,90,41
Beta Strand (Predicted),strand,44,49,6
Turn (Predicted),turn,41,43,3
Alpha Helix (Predicted),helix,36,40,5
Coil (Predicted),coil,31,35,5
Turn (Predicted),turn,29,30,2
Alpha Helix (Predicted),helix,27,28,2
Coil (Predicted),coil,26,26,1
Alpha Helix (Predicted),helix,15,25,11
Coil (Predicted),coil,14,14,1
Beta Strand (Predicted),strand,2,13,12
RPW8,PROSITE_PROFILES,1,151,151
FAMILY NOT NAMED,Panther,1,>151,>151
,Panther,1,>151,>151
Alpha Helix (Predicted),helix,1,1,1
