# Supplementary material for: Elucidation of resistance signaling and identification of powdery mildew resistant mapping loci (ClaPMR2) during watermelon-Podosphaera xanthii interaction using RNA-Seq and whole-genome resequencing approach
Source: Sci Rep. 2020 Aug 20;10:14038. doi: 10.1038/s41598-020-70932-z (PMC7441409; doi:10.1038/s41598-020-70932-z)
Supplement: Supplementary file 17 — Supplementary Table S9. [file 41598_2020_70932_MOESM17_ESM.xlsx]

## Sheet: MDR VS PMS 0 hr
Sl no.	Geneid	BIOLOGICAL.FUNCTIONS	logFC	logCPM	PValue	FDR	up/dn
1	Cla012528	Cytochrome P450 (AHRD V1 ***- Q0PNH1_CAPCH); contains Interpro domain(s) IPR001128 Cytochrome P450	6.71301	4.39042	7.56904e-06	0.00425289	up-regulated
2	Cla015625	Auxin induced-like protein (AHRD V1 **-- E0Z5V6_PICSI); contains Interpro domain(s) IPR017214 Uncharacterised conserved protein UCP037471	4.57594	3.22501	3.16445e-05	0.0113977	up-regulated
3	Cla000871	1-deoxy-D-xylulose 5-phosphate synthase (AHRD V1 ***- A9ZN07_HEVBR); contains Interpro domain(s) IPR005477 Deoxyxylulose-5-phosphate synthase	4.19892	3.44395	1.31056e-05	0.00593855	up-regulated
4	Cla016932	Jasmonate-induced protein (AHRD V1 ***- B6TLX4_MAIZE)	4.12629	4.74895	1.41528e-06	0.00110447	up-regulated
5	Cla016038	Elicitor-responsive protein 3 (AHRD V1 *--- B6U4Y1_MAIZE); contains Interpro domain(s) IPR018029 C2 membrane targeting protein	3.92463	2.74419	0.000198781	0.039904	up-regulated
6	Cla017195	Xyloglucan endotransglucosylase/hydrolase (AHRD V1 ***- Q4LET7_9LILI); contains Interpro domain(s) IPR016455 Xyloglucan endotransglucosylase/hydrolase	3.79355	2.06664	0.000227426	0.043551	up-regulated
7	Cla000462	Germacrene-D synthase (AHRD V1 ***- Q32W37_ACTDE); contains Interpro domain(s) IPR005630 Terpene synthase, metal-binding domain	3.72669	2.62395	3.21793e-06	0.00205465	up-regulated
8	Cla022166	Mitochondrial carrier family (AHRD V1 ***- C1MMX1_MICPC); contains Interpro domain(s) IPR001993 Mitochondrial substrate carrier	3.40571	3.21451	0.000134494	0.0290652	up-regulated
9	Cla022167	Mitochondrial carrier family (AHRD V1 ***- C1MMX1_MICPC); contains Interpro domain(s) IPR001993 Mitochondrial substrate carrier	3.27039	3.38386	8.5819e-05	0.0211491	up-regulated
10	Cla001623	Pathogenesis-related protein 1a (AHRD V1 ***- Q00MX6_MALDO); contains Interpro domain(s) IPR001283 Allergen V5/Tpx-1 related	3.23435	5.26062	1.30319e-05	0.00593855	up-regulated
11	Cla018162	Glutathione S-transferase (AHRD V1 ***- B4XRA3_GOSHI); contains Interpro domain(s) IPR004046 Glutathione S-transferase, C-terminal	2.93845	4.203	5.99823e-05	0.0173076	up-regulated
12	Cla010918	WRKY transcription factor 21 (AHRD V1 **** C9DI10_9ROSI); contains Interpro domain(s) IPR003657 DNA-binding WRKY	2.85735	2.8283	0.000132465	0.0290652	up-regulated
13	Cla018026	WRKY transcription factor 17 (AHRD V1 **** C9DI06_9ROSI); contains Interpro domain(s) IPR003657 DNA-binding WRKY	2.80326	4.66684	1.24538e-05	0.00593855	up-regulated
14	Cla001254	Receptor kinase (AHRD V1 **** D9IAP8_GOSHI); contains Interpro domain(s) IPR002290 Serine/threonine protein kinase	2.77063	4.43357	0.000255651	0.0466008	up-regulated
15	Cla013782	30S ribosomal protein S13 (AHRD V1 ***- RS13_MYCS5); contains Interpro domain(s) IPR001892 Ribosomal protein S13	2.73824	4.00674	0.000100306	0.0238814	up-regulated
16	Cla021170	WRKY transcription factor 6 (AHRD V1 **** C9DHZ5_9ROSI); contains Interpro domain(s) IPR003657 DNA-binding WRKY	2.62442	5.04771	1.29615e-08	2.27587e-05	up-regulated
17	Cla010775	Lipid transfer protein (AHRD V1 **** Q42158_ARATH); contains Interpro domain(s) IPR013770 Plant lipid transfer protein and hydrophobic protein, helical	2.49746	4.77296	2.53033e-05	0.0098732	up-regulated
18	Cla003319	Cellulose synthase (AHRD V1 ***- B9IMB3_POPTR); contains Interpro domain(s) IPR005150 Cellulose synthase	2.48281	3.84499	8.5469e-05	0.0211491	up-regulated
19	Cla011212	Beta-galactosidase (AHRD V1 ***- B9HDL7_POPTR); contains Interpro domain(s) IPR001944 Glycoside hydrolase, family 35	2.47492	3.19741	1.08651e-05	0.00561823	up-regulated
20	Cla004948	Subtilisin-like serine protease (AHRD V1 **-- Q9FIM6_ARATH); contains Interpro domain(s) IPR015500 Peptidase S8, subtilisin-related	2.43302	3.52627	6.83373e-05	0.0188222	up-regulated
21	Cla017036	ATP binding / ATPase/ nucleoside-triphosphatase/ nucleotide binding protein (AHRD V1 **-* Q9LJJ5_ARATH); contains Interpro domain(s) IPR003959 ATPase, AAA-type, core	2.39738	6.2455	0.00012615	0.0281274	up-regulated
22	Cla002075	Glutaredoxin (AHRD V1 ***- B9HGW6_POPTR); contains Interpro domain(s) IPR011905 Glutaredoxin-like, plant II	2.37365	3.33043	0.000114399	0.0263436	up-regulated
23	Cla021980	Ankyrin repeat-containing protein (AHRD V1 **-- Q9LU58_ARATH); contains Interpro domain(s) IPR011011 Zinc finger, FYVE/PHD-type	2.3038	5.54795	5.20623e-05	0.0162515	up-regulated
24	Cla010432	Kelch-like protein 13 (AHRD V1 **-- KLH13_CHICK); contains Interpro domain(s) IPR015915 Kelch-type beta propeller	2.25939	3.19853	7.97171e-05	0.021128	up-regulated
25	Cla021522	Phosphate transporter (AHRD V1 ***- C3UZD1_SOYBN); contains Interpro domain(s) IPR004738 Phosphate permease	2.24927	4.57405	0.000227511	0.043551	up-regulated
26	Cla011979	NADPH dehydrogenase 1 (AHRD V1 **-- OYE1_SACPS); contains Interpro domain(s) IPR001155 NADH:flavin oxidoreductase/NADH oxidase, N-terminal	2.17205	3.82626	5.45776e-05	0.0166663	up-regulated
27	Cla006906	NAC domain protein IPR003441 (AHRD V1 ***- B9H1P6_POPTR); contains Interpro domain(s) IPR003441 No apical meristem (NAM) protein	2.16427	6.1506	2.42094e-07	0.000309154	up-regulated
28	Cla016032	UDP glycosyltransferase (AHRD V1 ***- C1JIE1_9SOLA); contains Interpro domain(s) IPR002213 UDP-glucuronosyl/UDP-glucosyltransferase	2.08084	6.50517	7.77462e-05	0.0210019	up-regulated
29	Cla021799	Unknown Protein (AHRD V1)	2.03657	7.07224	0.000243867	0.0456746	up-regulated
30	Cla015613	Receptor-like protein kinase (AHRD V1 **** Q9FN95_ARATH); contains Interpro domain(s) IPR002290 Serine/threonine protein kinase	1.97177	5.31499	3.69361e-05	0.012971	up-regulated
31	Cla018507	Unknown Protein (AHRD V1)	1.88795	5.63819	0.000229428	0.043551	up-regulated
32	Cla017037	ATP binding / ATPase/ nucleoside-triphosphatase/ nucleotide binding protein (AHRD V1 **-* Q9LJJ5_ARATH); contains Interpro domain(s) IPR003959 ATPase, AAA-type, core	1.77622	7.96342	0.000112467	0.0263305	up-regulated
33	Cla012720	Delta 9 acyl-lipid desaturase (AHRD V1 **** B0JWW8_MICAN); contains Interpro domain(s) IPR005804 Fatty acid desaturase, type 1	1.77179	3.79639	4.0642e-05	0.0135928	up-regulated
34	Cla007644	Ammonium transporter (AHRD V1 ***- B9HSW3_POPTR); contains Interpro domain(s) IPR001905 Ammonium transporter	1.73172	5.32245	0.000125636	0.0281274	up-regulated
35	Cla018202	NAD-dependent epimerase/dehydratase (AHRD V1 **-- B6T962_MAIZE); contains Interpro domain(s) IPR016040 NAD(P)-binding domain	1.6794	5.92393	2.1343e-05	0.00856586	up-regulated
36	Cla002982	Peptidyl-prolyl cis-trans isomerase (AHRD V1 ***- B9S7J2_RICCO); contains Interpro domain(s) IPR002130 Peptidyl-prolyl cis-trans isomerase, cyclophilin-type	1.6281	4.69325	8.31012e-05	0.0211491	up-regulated
37	Cla012165	Calmodulin 2 (AHRD V1 ***- Q710C9_BRAOL); contains Interpro domain(s) IPR011992 EF-Hand type	1.53922	5.07208	0.000258764	0.0466008	up-regulated
38	Cla017286	50S ribosomal protein L1 (AHRD V1 **** A8YGI8_MICAE); contains Interpro domain(s) IPR005878 Ribosomal protein L1, bacterial-type	-1.21242	7.03454	9.49462e-05	0.022995	down-regulated
39	Cla008212	Catalytic/ protein phosphatase type 2C/ protein serine/threonine phosphatase (AHRD V1 *-** B6TPM6_MAIZE); contains Interpro domain(s) IPR015655 Protein phosphatase 2C	-1.21531	6.43908	0.000151848	0.0323182	down-regulated
40	Cla016261	UDP-glycosyltransferase 74 F1 (AHRD V1 ***- F4IS54_ARATH); contains Interpro domain(s) IPR002213 UDP-glucuronosyl/UDP-glucosyltransferase	-1.35989	5.67896	0.000219903	0.0435068	down-regulated
41	Cla008727	Phenylalanine ammonia-lyase (AHRD V1 ***- F6HR33_VITVI); contains Interpro domain(s) IPR005922 Phenylalanine ammonia-lyase	-1.50219	7.9739	5.01985e-05	0.0160259	down-regulated
42	Cla017090	Formate dehydrogenase (AHRD V1 ***- B6VPZ9_LOTJA); contains Interpro domain(s) IPR006140 D-isomer specific 2-hydroxyacid dehydrogenase, NAD-binding	-1.55121	5.5552	0.000185404	0.0388712	down-regulated
43	Cla009405	Amine oxidase (AHRD V1 **** D7T6W4_VITVI); contains Interpro domain(s) IPR000269 Copper amine oxidase	-1.65178	7.19709	9.38976e-06	0.005073	down-regulated
44	Cla008520	Lipoxygenase (AHRD V1 ***- Q45HK7_POPDE); contains Interpro domain(s) IPR013819 Lipoxygenase, C-terminal IPR000907 Lipoxygenase	-1.67861	8.20268	4.81707e-07	0.000551155	down-regulated
45	Cla017187	Receptor protein kinase-like (AHRD V1 **** B6SP14_MAIZE); contains Interpro domain(s) IPR002290 Serine/threonine protein kinase	-1.70327	3.96504	0.000198853	0.039904	down-regulated
46	Cla012984	Cytochrome P450 (AHRD V1 ***- B9NG75_POPTR); contains Interpro domain(s) IPR001128 Cytochrome P450	-1.71832	5.72727	1.11989e-05	0.00561823	down-regulated
47	Cla007489	Anthranilate synthase protein II (AHRD V1 *-*- B5EBU5_GEOBB); contains Interpro domain(s) IPR000991 Glutamine amidotransferase class-I, C-terminal	-1.73938	3.477	0.000198527	0.039904	down-regulated
48	Cla009261	Beta xylosidase (AHRD V1 ***- Q6RXY3_FRAAN); contains Interpro domain(s) IPR001764 Glycoside hydrolase, family 3, N-terminal	-1.79657	7.07438	1.59543e-07	0.000224111	down-regulated
49	Cla003391	Protein TIFY 6B (AHRD V1 ***- A8MR24_ARATH); contains Interpro domain(s) IPR010399 Tify	-1.82117	4.3602	4.52769e-05	0.0147908	down-regulated
50	Cla005574	Cysteine proteinase inhibitor (AHRD V1 **** Q30KW6_ZEAMP); contains Interpro domain(s) IPR000010 Proteinase inhibitor I25, cystatin	-1.89177	8.95229	2.88089e-06	0.00192704	down-regulated
51	Cla005822	GTPase IMAP family member 7 (AHRD V1 **-- Q8R379_MOUSE); contains Interpro domain(s) IPR006703 AIG1	-1.92632	5.45567	5.49311e-07	0.000551155	down-regulated
52	Cla022564	Unknown Protein (AHRD V1)	-1.94942	11.119	7.77341e-07	0.000727954	down-regulated
53	Cla002759	Unknown Protein (AHRD V1)	-2.05391	4.00059	3.81384e-05	0.0130666	down-regulated
54	Cla002254	Multiprotein bridging factor 1 (AHRD V1 ***- Q9LL86_SOLTU); contains Interpro domain(s) IPR013729 Multiprotein bridging factor 1, N-terminal	-2.08929	3.90618	4.96242e-06	0.00303074	down-regulated
55	Cla022103	Os06g0220000 protein (Fragment) (AHRD V1 ***- Q0DDJ2_ORYSJ); contains Interpro domain(s) IPR006766 Phosphate-induced protein 1 conserved region	-2.10083	2.92042	5.86485e-05	0.0173076	down-regulated
56	Cla015453	Homeobox-leucine zipper protein ATHB-14 (AHRD V1 ***- ATB14_ARATH); contains Interpro domain(s) IPR002913 Lipid-binding START	-2.20724	6.03027	2.32583e-06	0.00163354	down-regulated
57	Cla012349	Unknown Protein (AHRD V1); contains Interpro domain(s) IPR003496 ABA/WDS induced protein	-2.21462	7.54062	6.17948e-09	1.44672e-05	down-regulated
58	Cla002975	Auxin responsive protein (AHRD V1 ***- D9IQE6_CATRO); contains Interpro domain(s) IPR003311 AUX/IAA protein	-2.26901	4.10005	1.35298e-05	0.00593915	down-regulated
59	Cla016180	Acetylornithine deacetylase or succinyl-diaminopimelate desuccinylase (AHRD V1 **-- D5EG62_AMICL); contains Interpro domain(s) IPR002933 Peptidase M20	-2.35512	3.10016	1.61541e-05	0.00687626	down-regulated
60	Cla004551	Ferric reductase oxidase (AHRD V1 **-- D6RVS5_HORVU); contains Interpro domain(s) IPR013130 Ferric reductase-like transmembrane component, N-terminal	-2.38453	5.33006	2.04877e-09	9.18535e-06	down-regulated
61	Cla006920	Malic enzyme (AHRD V1 ***- B9RDN0_RICCO); contains Interpro domain(s) IPR012301 Malic enzyme, N-terminal	-2.48401	2.58983	8.17697e-05	0.0211491	down-regulated
62	Cla016262	O-acyltransferase (WSD1-like) family protein (AHRD V1 **** Q9M3B3_ARATH); contains Interpro domain(s) IPR004255 Uncharacterised protein family UPF0089	-2.55644	2.20477	0.00027735	0.0493157	down-regulated
63	Cla007030	Pore-forming toxin-like protein Hfr-2 (AHRD V1 ***- Q4JEV5_WHEAT); contains Interpro domain(s) IPR008998 Agglutinin	-2.56765	4.35081	8.57415e-09	1.72059e-05	down-regulated
64	Cla014570	Dehydrin (Fragment) (AHRD V1 *-*- A1IUC3_HELAN); contains Interpro domain(s) IPR000167 Dehydrin	-2.69365	2.97477	5.28649e-07	0.000551155	down-regulated
65	Cla018352	Threonine dehydratase biosynthetic (AHRD V1 **** D9SD66_GALCS); contains Interpro domain(s) IPR005787 Threonine dehydratase I	-2.69725	6.26398	3.99238e-10	2.80405e-06	down-regulated
66	Cla001369	Receptor-like kinase (AHRD V1 *-** A7VM48_9VIRI); contains Interpro domain(s) IPR002290 Serine/threonine protein kinase	-3.0231	2.68713	2.09764e-05	0.00856586	down-regulated
67	Cla014156	Ethylene-responsive transcription factor 5 (AHRD V1 *-** ERF5_NICSY); contains Interpro domain(s) IPR001471 Pathogenesis-related transcriptional factor and ERF, DNA-binding	-3.10921	4.17311	2.71006e-05	0.010018	down-regulated
68	Cla015635	Fasciclin-like arabinogalactan protein 4 (AHRD V1 *-*- A9XTK9_GOSHI); contains Interpro domain(s) IPR000782 FAS1 domain	-3.5115	2.30347	6.0374e-05	0.0173076	down-regulated
69	Cla013371	Asparagine synthetase (AHRD V1 **** F6KDH5_MORAL); contains Interpro domain(s) IPR006426 Asparagine synthase, glutamine-hydrolyzing	-3.58114	2.69899	2.61561e-09	9.18535e-06	down-regulated
70	Cla016062	PBSP domain protein (AHRD V1 **-- E9DUN1_METAQ); contains Interpro domain(s) IPR007541 Plant Basic Secretory Protein	-3.89777	3.21939	1.54941e-06	0.0011455	down-regulated
71	Cla000745	Polygalacturonase-inhibitor protein (AHRD V1 ***- Q8W3U5_9ROSI); contains Interpro domain(s) IPR013210 Leucine-rich repeat, N-terminal	-4.08812	6.05684	9.76896e-07	0.000857654	down-regulated
72	Cla011608	Neurite-outgrowth-promoting-like protein (AHRD V1 *--- F0XRD8_GROCL); contains Interpro domain(s) IPR011205 Uncharacterized conserved protein UCP015417, vWA	-4.26639	4.13313	3.89724e-09	1.09489e-05	down-regulated
73	Cla017666	Unknown Protein (AHRD V1)	-4.43318	2.18314	6.46264e-06	0.00378253	down-regulated
74	Cla022808	Unknown Protein (AHRD V1)	-4.56958	3.95836	1.23645e-06	0.00102167	down-regulated
75	Cla005669	Hypothetical YFW family protein 5 (AHRD V1 *--- Q5AP84_CANAL); contains Interpro domain(s) IPR009836 Protein of unknown function DUF1399	-5.77163	6.5579	5.84052e-14	8.20418e-10	down-regulated
76	Cla009705	Unknown Protein (AHRD V1)	-6.36748	1.87218	6.63485e-05	0.0186399	down-regulated
77	Cla004717	Phosphatidyl synthase (AHRD V1 **-- B2WIU8_PYRTR); contains Interpro domain(s) IPR006353 HAD-superfamily hydrolase, subfamily IIA, CECR5	-6.7666	2.03303	2.6785e-05	0.010018	down-regulated
78	Cla002235	Zinc finger CCCH domain-containing protein 37 (AHRD V1 *-** E9CEA3_CAPO3); contains Interpro domain(s) IPR000571 Zinc finger, CCCH-type	-7.04854	4.4437	0.00025838	0.0466008	down-regulated
79	Cla013688	Unknown Protein (AHRD V1)	-7.67131	3.3519	5.10672e-08	7.97046e-05	down-regulated

## Sheet: KEGG_pathway_79 DEGs
Elucidation of Resistance Signaling and Identification of Powdery Mildew Resistant Mapping Loci (ClaPMR2) during Watermelon-Podosphaera xanthii interaction using RNA-Seq and Whole-Genome Resequencing Approach.
Mihir Kumar Mandal, Haktan Suren, Chandrasekar Kousik
http://kobas.cbi.pku.edu.cn/kobas3/retrieve/?taskid=aa5a697f521a489db0422c09855c2882.
##Databases: KEGG PATHWAY
#Term	ID	Input number	P-Value	Input	Hyperlink
Biosynthesis of secondary metabolites	csv01110	11	0.00116579	Cla018352.1-protein|Cla008727.1-protein|Cla007489.1-protein|Cla016180.1-protein|Cla008520.1-protein|Cla000871.1-protein|Cla013371.1-protein|Cla016032.1-protein|Cla009405.1-protein|Cla011979.1-protein|Cla012528.1-protein	http://www.genome.jp/kegg-bin/show_pathway?csv01110/csv:101203714%09red/csv:101214250%09red/csv:101222468%09red/csv:101205680%09red/csv:101218156%09red/csv:101218190%09red/csv:101210521%09red/csv:101203328%09red/csv:101209041%09red/csv:101220069%09red/csv:101202984%09red
MAPK signaling pathway - plant	csv04016	4	0.00201224	Cla018026.1-protein|Cla012165.1-protein|Cla001623.1-protein|Cla008212.1-protein	http://www.genome.jp/kegg-bin/show_pathway?csv04016/csv:101206871%09red/csv:101205905%09red/csv:101205651%09red/csv:101212539%09red
Biosynthesis of amino acids	csv01230	4	0.00792663	Cla007489.1-protein|Cla016180.1-protein|Cla018352.1-protein|Cla013371.1-protein	http://www.genome.jp/kegg-bin/show_pathway?csv01230/csv:101205680%09red/csv:101220069%09red/csv:101214250%09red/csv:101210521%09red
Phenylalanine metabolism	csv00360	2	0.0122095	Cla009405.1-protein|Cla008727.1-protein	http://www.genome.jp/kegg-bin/show_pathway?csv00360/csv:101218156%09red/csv:101222468%09red
Plant-pathogen interaction	csv04626	3	0.0131619	Cla018026.1-protein|Cla001623.1-protein|Cla012165.1-protein	http://www.genome.jp/kegg-bin/show_pathway?csv04626/csv:101205905%09red/csv:101205651%09red/csv:101212539%09red
alpha-Linolenic acid metabolism	csv00592	2	0.0180235	Cla008520.1-protein|Cla011979.1-protein	http://www.genome.jp/kegg-bin/show_pathway?csv00592/csv:101203714%09red/csv:101209041%09red
Metabolic pathways	csv01100	14	0.0184768	Cla018352.1-protein|Cla008727.1-protein|Cla007489.1-protein|Cla016180.1-protein|Cla008520.1-protein|Cla000871.1-protein|Cla013371.1-protein|Cla009405.1-protein|Cla017090.1-protein|Cla012528.1-protein|Cla009261.1-protein|Cla018162.1-protein|Cla011979.1-protein|Cla006920.1-protein	http://www.genome.jp/kegg-bin/show_pathway?csv01100/csv:101203714%09red/csv:101205680%09red/csv:101214250%09red/csv:101222468%09red/csv:101219036%09red/csv:101212275%09red/csv:105434443%09red/csv:101218156%09red/csv:101218190%09red/csv:101210521%09red/csv:101213516%09red/csv:101203328%09red/csv:101209041%09red/csv:101220069%09red
Plant hormone signal transduction	csv04075	4	0.0184911	Cla003391.1-protein|Cla002975.1-protein|Cla001623.1-protein|Cla008212.1-protein	http://www.genome.jp/kegg-bin/show_pathway?csv04075/csv:101206871%09red/csv:101212477%09red/csv:101213109%09red/csv:101212539%09red
Glycine, serine and threonine metabolism	csv00260	2	0.02698	Cla009405.1-protein|Cla018352.1-protein	http://www.genome.jp/kegg-bin/show_pathway?csv00260/csv:101205680%09red/csv:101222468%09red
Carbon metabolism	csv01200	3	0.0539975	Cla017090.1-protein|Cla018352.1-protein|Cla006920.1-protein	http://www.genome.jp/kegg-bin/show_pathway?csv01200/csv:101213516%09red/csv:101212275%09red/csv:101205680%09red
Brassinosteroid biosynthesis	csv00905	1	0.055648	Cla012528.1-protein	http://www.genome.jp/kegg-bin/show_pathway?csv00905/csv:101203328%09red
Valine, leucine and isoleucine biosynthesis	csv00290	1	0.0592473	Cla018352.1-protein	http://www.genome.jp/kegg-bin/show_pathway?csv00290/csv:101205680%09red
Isoquinoline alkaloid biosynthesis	csv00950	1	0.0699641	Cla009405.1-protein	http://www.genome.jp/kegg-bin/show_pathway?csv00950/csv:101222468%09red
Tropane, piperidine and pyridine alkaloid biosynthesis	csv00960	1	0.0770416	Cla009405.1-protein	http://www.genome.jp/kegg-bin/show_pathway?csv00960/csv:101222468%09red
Sesquiterpenoid and triterpenoid biosynthesis	csv00909	1	0.0805604	Cla000462.1-protein	http://www.genome.jp/kegg-bin/show_pathway?csv00909/csv:101211697%09red
Thiamine metabolism	csv00730	1	0.0805604	Cla000871.1-protein	http://www.genome.jp/kegg-bin/show_pathway?csv00730/csv:101218190%09red
Linoleic acid metabolism	csv00591	1	0.108238	Cla008520.1-protein	http://www.genome.jp/kegg-bin/show_pathway?csv00591/csv:101209041%09red
Tyrosine metabolism	csv00350	1	0.135094	Cla009405.1-protein	http://www.genome.jp/kegg-bin/show_pathway?csv00350/csv:101222468%09red
Arginine biosynthesis	csv00220	1	0.135094	Cla016180.1-protein	http://www.genome.jp/kegg-bin/show_pathway?csv00220/csv:101220069%09red
Phenylpropanoid biosynthesis	csv00940	2	0.135706	Cla016032.1-protein|Cla008727.1-protein	http://www.genome.jp/kegg-bin/show_pathway?csv00940/csv:101218156%09red/csv:101202984%09red
Phenylalanine, tyrosine and tryptophan biosynthesis	csv00400	1	0.151472	Cla007489.1-protein	http://www.genome.jp/kegg-bin/show_pathway?csv00400/csv:101210521%09red
2-Oxocarboxylic acid metabolism	csv01210	1	0.164353	Cla016180.1-protein	http://www.genome.jp/kegg-bin/show_pathway?csv01210/csv:101220069%09red
beta-Alanine metabolism	csv00410	1	0.164353	Cla009405.1-protein	http://www.genome.jp/kegg-bin/show_pathway?csv00410/csv:101222468%09red
Terpenoid backbone biosynthesis	csv00900	1	0.173888	Cla000871.1-protein	http://www.genome.jp/kegg-bin/show_pathway?csv00900/csv:101218190%09red
Alanine, aspartate and glutamate metabolism	csv00250	1	0.186434	Cla013371.1-protein	http://www.genome.jp/kegg-bin/show_pathway?csv00250/csv:101214250%09red
Phosphatidylinositol signaling system	csv04070	1	0.189541	Cla012165.1-protein	http://www.genome.jp/kegg-bin/show_pathway?csv04070/csv:101205905%09red
Glyoxylate and dicarboxylate metabolism	csv00630	1	0.216982	Cla017090.1-protein	http://www.genome.jp/kegg-bin/show_pathway?csv00630/csv:101213516%09red
Carbon fixation in photosynthetic organisms	csv00710	1	0.216982	Cla006920.1-protein	http://www.genome.jp/kegg-bin/show_pathway?csv00710/csv:101212275%09red
Pyruvate metabolism	csv00620	1	0.246397	Cla006920.1-protein	http://www.genome.jp/kegg-bin/show_pathway?csv00620/csv:101212275%09red
Glutathione metabolism	csv00480	1	0.26352	Cla018162.1-protein	http://www.genome.jp/kegg-bin/show_pathway?csv00480/csv:105434443%09red
Ribosome	csv03010	2	0.343517	Cla017286.1-protein|Cla013782.1-protein	http://www.genome.jp/kegg-bin/show_pathway?csv03010/csv:101218332%09red/csv:101216719%09red
Amino sugar and nucleotide sugar metabolism	csv00520	1	0.353543	Cla009261.1-protein	http://www.genome.jp/kegg-bin/show_pathway?csv00520/csv:101219036%09red
ARABIDOPSIS
http://kobas.cbi.pku.edu.cn/kobas3/retrieve/?taskid=a85328cf9f6f407cb8a6a699b52d9d34
##Databases: PANTHER, KEGG PATHWAY, BioCyc, Gene Ontology Slim, Gene Ontology
##Statistical test method: hypergeometric test / Fisher's exact test
##FDR correction method: Benjamini and Hochberg
#Term	Database	ID	Input number	P-Value	Input	Hyperlink
Biosynthesis of secondary metabolites	KEGG PATHWAY	ath01110	11	3.12677e-05	Cla008520.1-protein|Cla008727.1-protein|Cla007489.1-protein|Cla016180.1-protein|Cla018352.1-protein|Cla000871.1-protein|Cla013371.1-protein|Cla009405.1-protein|Cla011979.1-protein|Cla012528.1-protein|Cla000462.1-protein	http://www.genome.jp/kegg-bin/show_pathway?ath01110/ath:AT1G31710%09red/ath:AT3G53260%09red/ath:AT4G15560%09red/ath:AT4G17830%09red/ath:AT5G23960%09red/ath:AT3G10050%09red/ath:AT3G47340%09red/ath:AT1G25220%09red/ath:AT1G76690%09red/ath:AT5G07990%09red/ath:AT3G45140%09red
MAPK signaling pathway - plant	KEGG PATHWAY	ath04016	4	0.000248294	Cla012165.1-protein|Cla001623.1-protein|Cla018026.1-protein|Cla008212.1-protein	http://www.genome.jp/kegg-bin/show_pathway?ath04016/ath:AT3G43810%09red/ath:AT2G14610%09red/ath:AT2G38470%09red/ath:AT1G07430%09red
Metabolic pathways	KEGG PATHWAY	ath01100	14	0.000355739	Cla006920.1-protein|Cla008520.1-protein|Cla008727.1-protein|Cla007489.1-protein|Cla016180.1-protein|Cla018352.1-protein|Cla000871.1-protein|Cla013371.1-protein|Cla009405.1-protein|Cla017090.1-protein|Cla012528.1-protein|Cla000462.1-protein|Cla018162.1-protein|Cla011979.1-protein	http://www.genome.jp/kegg-bin/show_pathway?ath01100/ath:AT5G14780%09red/ath:AT1G31710%09red/ath:AT3G53260%09red/ath:AT4G15560%09red/ath:AT4G17830%09red/ath:AT5G23960%09red/ath:AT3G10050%09red/ath:AT3G09270%09red/ath:AT3G47340%09red/ath:AT1G25220%09red/ath:AT1G76690%09red/ath:AT5G07990%09red/ath:AT4G00570%09red/ath:AT3G45140%09red
Biosynthesis of amino acids	KEGG PATHWAY	ath01230	4	0.00243613	Cla007489.1-protein|Cla016180.1-protein|Cla018352.1-protein|Cla013371.1-protein	http://www.genome.jp/kegg-bin/show_pathway?ath01230/ath:AT4G17830%09red/ath:AT3G10050%09red/ath:AT1G25220%09red/ath:AT3G47340%09red
Phenylalanine metabolism	KEGG PATHWAY	ath00360	2	0.00255307	Cla009405.1-protein|Cla008727.1-protein	http://www.genome.jp/kegg-bin/show_pathway?ath00360/ath:AT1G31710%09red/ath:AT3G53260%09red
Plant hormone signal transduction	KEGG PATHWAY	ath04075	4	0.00327792	Cla003391.1-protein|Cla002975.1-protein|Cla001623.1-protein|Cla008212.1-protein	http://www.genome.jp/kegg-bin/show_pathway?ath04075/ath:AT1G07430%09red/ath:AT2G14610%09red/ath:AT3G04730%09red/ath:AT3G17860%09red
alpha-Linolenic acid metabolism	KEGG PATHWAY	ath00592	2	0.00463079	Cla008520.1-protein|Cla011979.1-protein	http://www.genome.jp/kegg-bin/show_pathway?ath00592/ath:AT1G76690%09red/ath:AT3G45140%09red
Plant-pathogen interaction	KEGG PATHWAY	ath04626	3	0.00660908	Cla012165.1-protein|Cla001623.1-protein|Cla018026.1-protein	http://www.genome.jp/kegg-bin/show_pathway?ath04626/ath:AT3G43810%09red/ath:AT2G14610%09red/ath:AT2G38470%09red
Glycine, serine and threonine metabolism	KEGG PATHWAY	ath00260	2	0.0110236	Cla009405.1-protein|Cla018352.1-protein	http://www.genome.jp/kegg-bin/show_pathway?ath00260/ath:AT1G31710%09red/ath:AT3G10050%09red
Arginine biosynthesis	PANTHER	P02728	1	0.015284	Cla016180.1-protein	http://www.pantherdb.org/pathway/pathwayDiagram.jsp?catAccession=P02728
@@Arginine biosynthesis	KEGG PATHWAY	ath00220	1	0.0782194	Cla016180.1-protein	http://www.genome.jp/kegg-bin/show_pathway?ath00220/ath:AT4G17830%09red
ornithine biosynthesis	BioCyc	GLUTORN-PWY	1	0.015284	Cla016180.1-protein	http://biocyc.org/ARA/NEW-IMAGE?type=NIL&object=GLUTORN-PWY
isoleucine biosynthesis I (from threonine)	BioCyc	ILEUSYN-PWY	1	0.015284	Cla018352.1-protein	http://biocyc.org/ARA/NEW-IMAGE?type=NIL&object=ILEUSYN-PWY
cutin biosynthesis	BioCyc	PWY-321	1	0.0174486	Cla012984.1-protein	http://biocyc.org/ARA/NEW-IMAGE?type=NIL&object=PWY-321
Asparagine and aspartate biosynthesis	PANTHER	P02730	1	0.0196084	Cla013371.1-protein	http://www.pantherdb.org/pathway/pathwayDiagram.jsp?catAccession=P02730
Heterotrimeric G-protein signaling pathway-Gi alpha and Gs alpha mediated pathway	PANTHER	P00026	1	0.0196084	Cla012165.1-protein	http://www.pantherdb.org/pathway/pathwayDiagram.jsp?catAccession=P00026
methylerythritol phosphate pathway I	BioCyc	NONMEVIPP-PWY	1	0.0196084	Cla000871.1-protein	http://biocyc.org/ARA/NEW-IMAGE?type=NIL&object=NONMEVIPP-PWY
Linoleic acid metabolism	KEGG PATHWAY	ath00591	1	0.0217636	Cla008520.1-protein	http://www.genome.jp/kegg-bin/show_pathway?ath00591/ath:AT3G45140%09red
superpathway of isoleucine and valine biosynthesis	BioCyc	ILE-VAL-PWY	1	0.0217636	Cla018352.1-protein	http://biocyc.org/ARA/NEW-IMAGE?type=NIL&object=ILE-VAL-PWY
methylerythritol phosphate pathway II	BioCyc	PWY-7560	1	0.0217636	Cla000871.1-protein	http://biocyc.org/ARA/NEW-IMAGE?type=NIL&object=PWY-7560
iron reduction and absorption	BioCyc	PWY-5934	1	0.0217636	Cla004551.1-protein	http://biocyc.org/ARA/NEW-IMAGE?type=NIL&object=PWY-5934
Carbon metabolism	KEGG PATHWAY	ath01200	3	0.0230249	Cla017090.1-protein|Cla018352.1-protein|Cla006920.1-protein	http://www.genome.jp/kegg-bin/show_pathway?ath01200/ath:AT5G14780%09red/ath:AT3G10050%09red/ath:AT4G00570%09red
arginine biosynthesis I (via L-ornithine)	BioCyc	ARGSYN-PWY	1	0.0239141	Cla016180.1-protein	http://biocyc.org/ARA/NEW-IMAGE?type=NIL&object=ARGSYN-PWY
isoleucine biosynthesis I	BioCyc	PWY-3001	1	0.0282011	Cla018352.1-protein	http://biocyc.org/ARA/NEW-IMAGE?type=NIL&object=PWY-3001
Tryptophan biosynthesis	PANTHER	P02783	1	0.0303376	Cla007489.1-protein	http://www.pantherdb.org/pathway/pathwayDiagram.jsp?catAccession=P02783
jasmonic acid biosynthesis	BioCyc	PWY-735	1	0.0324695	Cla011979.1-protein	http://biocyc.org/ARA/NEW-IMAGE?type=NIL&object=PWY-735
cellulose biosynthesis	BioCyc	PWY-1001	1	0.0388376	Cla003319.1-protein	http://biocyc.org/ARA/NEW-IMAGE?type=NIL&object=PWY-1001
TCA cycle variation V (plant)	BioCyc	PWYQT-4481	1	0.0430599	Cla006920.1-protein	http://biocyc.org/ARA/NEW-IMAGE?type=NIL&object=PWYQT-4481
superpathway of leucine, valine, and isoleucine biosynthesis	BioCyc	BRANCHED-CHAIN-AA-SYN-PWY	1	0.0430599	Cla018352.1-protein	http://biocyc.org/ARA/NEW-IMAGE?type=NIL&object=BRANCHED-CHAIN-AA-SYN-PWY
Thiamine metabolism	KEGG PATHWAY	ath00730	1	0.047264	Cla000871.1-protein	http://www.genome.jp/kegg-bin/show_pathway?ath00730/ath:AT4G15560%09red
wax esters biosynthesis I	BioCyc	PWY-5884	1	0.047264	Cla016262.1-protein	http://biocyc.org/ARA/NEW-IMAGE?type=NIL&object=PWY-5884
superpathway of geranylgeranyl diphosphate biosynthesis II (via MEP)	BioCyc	PWY-5121	1	0.047264	Cla000871.1-protein	http://biocyc.org/ARA/NEW-IMAGE?type=NIL&object=PWY-5121
Flavonoid biosynthesis	KEGG PATHWAY	ath00941	1	0.0493592	Cla012528.1-protein	http://www.genome.jp/kegg-bin/show_pathway?ath00941/ath:AT5G07990%09red
Valine, leucine and isoleucine biosynthesis	KEGG PATHWAY	ath00290	1	0.0493592	Cla018352.1-protein	http://www.genome.jp/kegg-bin/show_pathway?ath00290/ath:AT3G10050%09red
Isoquinoline alkaloid biosynthesis	KEGG PATHWAY	ath00950	1	0.0493592	Cla009405.1-protein	http://www.genome.jp/kegg-bin/show_pathway?ath00950/ath:AT1G31710%09red
triacylglycerol biosynthesis	BioCyc	TRIGLSYN-PWY	1	0.0493592	Cla016262.1-protein	http://biocyc.org/ARA/NEW-IMAGE?type=NIL&object=TRIGLSYN-PWY
Sesquiterpenoid and triterpenoid biosynthesis	KEGG PATHWAY	ath00909	1	0.0514499	Cla000462.1-protein	http://www.genome.jp/kegg-bin/show_pathway?ath00909/ath:AT5G23960%09red
Tropane, piperidine and pyridine alkaloid biosynthesis	KEGG PATHWAY	ath00960	1	0.0761869	Cla009405.1-protein	http://www.genome.jp/kegg-bin/show_pathway?ath00960/ath:AT1G31710%09red
gluconeogenesis I	BioCyc	GLUCONEO-PWY	1	0.0761869	Cla006920.1-protein	http://biocyc.org/ARA/NEW-IMAGE?type=NIL&object=GLUCONEO-PWY
Tyrosine metabolism	KEGG PATHWAY	ath00350	1	0.0863052	Cla009405.1-protein	http://www.genome.jp/kegg-bin/show_pathway?ath00350/ath:AT1G31710%09red
beta-Alanine metabolism	KEGG PATHWAY	ath00410	1	0.106215	Cla009405.1-protein	http://www.genome.jp/kegg-bin/show_pathway?ath00410/ath:AT1G31710%09red
glutathione-mediated detoxification II	BioCyc	PWY-6842	1	0.106215	Cla018162.1-protein	http://biocyc.org/ARA/NEW-IMAGE?type=NIL&object=PWY-6842
NAD/NADH phosphorylation and dephosphorylation	BioCyc	PWY-5083	1	0.106215	Cla013688.1-protein	http://biocyc.org/ARA/NEW-IMAGE?type=NIL&object=PWY-5083
Alanine, aspartate and glutamate metabolism	KEGG PATHWAY	ath00250	1	0.108182	Cla013371.1-protein	http://www.genome.jp/kegg-bin/show_pathway?ath00250/ath:AT3G47340%09red
Phenylalanine, tyrosine and tryptophan biosynthesis	KEGG PATHWAY	ath00400	1	0.117955	Cla007489.1-protein	http://www.genome.jp/kegg-bin/show_pathway?ath00400/ath:AT1G25220%09red
aerobic respiration III (alternative oxidase pathway)	BioCyc	PWY-4302	1	0.117955	Cla013688.1-protein	http://biocyc.org/ARA/NEW-IMAGE?type=NIL&object=PWY-4302
Terpenoid backbone biosynthesis	KEGG PATHWAY	ath00900	1	0.125697	Cla000871.1-protein	http://www.genome.jp/kegg-bin/show_pathway?ath00900/ath:AT4G15560%09red
Carbon fixation in photosynthetic organisms	KEGG PATHWAY	ath00710	1	0.142873	Cla006920.1-protein	http://www.genome.jp/kegg-bin/show_pathway?ath00710/ath:AT4G00570%09red
aerobic respiration I (cytochrome c)	BioCyc	PWY-3781	1	0.150399	Cla013688.1-protein	http://biocyc.org/ARA/NEW-IMAGE?type=NIL&object=PWY-3781
2-Oxocarboxylic acid metabolism	KEGG PATHWAY	ath01210	1	0.15227	Cla016180.1-protein	http://www.genome.jp/kegg-bin/show_pathway?ath01210/ath:AT4G17830%09red
Phosphatidylinositol signaling system	KEGG PATHWAY	ath04070	1	0.156001	Cla012165.1-protein	http://www.genome.jp/kegg-bin/show_pathway?ath04070/ath:AT3G43810%09red
Glyoxylate and dicarboxylate metabolism	KEGG PATHWAY	ath00630	1	0.159715	Cla017090.1-protein	http://www.genome.jp/kegg-bin/show_pathway?ath00630/ath:AT5G14780%09red
Pyruvate metabolism	KEGG PATHWAY	ath00620	1	0.174412	Cla006920.1-protein	http://www.genome.jp/kegg-bin/show_pathway?ath00620/ath:AT4G00570%09red
Ribosome	KEGG PATHWAY	ath03010	2	0.192287	Cla017286.1-protein|Cla013782.1-protein	http://www.genome.jp/kegg-bin/show_pathway?ath03010/ath:AT4G09800%09red/ath:AT3G63490%09red
Glutathione metabolism	KEGG PATHWAY	ath00480	1	0.20305	Cla018162.1-protein	http://www.genome.jp/kegg-bin/show_pathway?ath00480/ath:AT3G09270%09red
Phenylpropanoid biosynthesis	KEGG PATHWAY	ath00940	1	0.308125	Cla008727.1-protein	http://www.genome.jp/kegg-bin/show_pathway?ath00940/ath:AT3G53260%09red
--------------------
#Term	Database	ID	Input number	Background number	P-Value	Corrected P-Value	Input	Hyperlink
--------------------
#Term	Database	ID	Input number	Background number	P-Value	Corrected P-Value	Input	Hyperlink
response to chemical	Gene Ontology Slim	GO:0042221	28	2743	1.5071e-12	1.47545e-09	Cla010432.1-protein|Cla003391.1-protein|Cla017090.1-protein|Cla017036.1-protein|Cla022166.1-protein|Cla007644.1-protein|Cla017037.1-protein|Cla008212.1-protein|Cla021522.1-protein|Cla018026.1-protein|Cla001623.1-protein|Cla014570.1-protein|Cla022167.1-protein|Cla018162.1-protein|Cla016038.1-protein|Cla015613.1-protein|Cla006906.1-protein|Cla016032.1-protein|Cla008520.1-protein|Cla013371.1-protein…	http://amigo.geneontology.org/amigo/term/GO:0042221
response to chemical	Gene Ontology	GO:0042221	28	2743	1.5071e-12	1.47545e-09	Cla010432.1-protein|Cla003391.1-protein|Cla017090.1-protein|Cla017036.1-protein|Cla022166.1-protein|Cla007644.1-protein|Cla017037.1-protein|Cla008212.1-protein|Cla021522.1-protein|Cla018026.1-protein|Cla001623.1-protein|Cla014570.1-protein|Cla022167.1-protein|Cla018162.1-protein|Cla016038.1-protein|Cla015613.1-protein|Cla006906.1-protein|Cla016032.1-protein|Cla008520.1-protein|Cla013371.1-protein…	http://amigo.geneontology.org/amigo/term/GO:0042221
response to stimulus	Gene Ontology Slim	GO:0050896	37	5510	2.17033e-11	1.06238e-08	Cla001369.1-protein|Cla010432.1-protein|Cla003391.1-protein|Cla017090.1-protein|Cla018202.1-protein|Cla017036.1-protein|Cla022166.1-protein|Cla000745.1-protein|Cla007644.1-protein|Cla017037.1-protein|Cla008212.1-protein|Cla011979.1-protein|Cla021522.1-protein|Cla018026.1-protein|Cla005574.1-protein|Cla001623.1-protein|Cla014570.1-protein|Cla022167.1-protein|Cla018162.1-protein|Cla016038.1-protein…	http://amigo.geneontology.org/amigo/term/GO:0050896
response to stimulus	Gene Ontology	GO:0050896	37	5510	2.17033e-11	1.06238e-08	Cla001369.1-protein|Cla010432.1-protein|Cla003391.1-protein|Cla017090.1-protein|Cla018202.1-protein|Cla017036.1-protein|Cla022166.1-protein|Cla000745.1-protein|Cla007644.1-protein|Cla017037.1-protein|Cla008212.1-protein|Cla011979.1-protein|Cla021522.1-protein|Cla018026.1-protein|Cla005574.1-protein|Cla001623.1-protein|Cla014570.1-protein|Cla022167.1-protein|Cla018162.1-protein|Cla016038.1-protein…	http://amigo.geneontology.org/amigo/term/GO:0050896
response to organic substance	Gene Ontology Slim	GO:0010033	19	1760	6.16594e-09	2.01215e-06	Cla015613.1-protein|Cla006906.1-protein|Cla021522.1-protein|Cla014156.1-protein|Cla018026.1-protein|Cla008520.1-protein|Cla005669.1-protein|Cla013371.1-protein|Cla003391.1-protein|Cla002975.1-protein|Cla012528.1-protein|Cla014570.1-protein|Cla017036.1-protein|Cla001623.1-protein|Cla002075.1-protein|Cla007644.1-protein|Cla022103.1-protein|Cla017037.1-protein|Cla008212.1-protein	http://amigo.geneontology.org/amigo/term/GO:0010033
response to organic substance	Gene Ontology	GO:0010033	19	1760	6.16594e-09	2.01215e-06	Cla015613.1-protein|Cla006906.1-protein|Cla021522.1-protein|Cla014156.1-protein|Cla018026.1-protein|Cla008520.1-protein|Cla005669.1-protein|Cla013371.1-protein|Cla003391.1-protein|Cla002975.1-protein|Cla012528.1-protein|Cla014570.1-protein|Cla017036.1-protein|Cla001623.1-protein|Cla002075.1-protein|Cla007644.1-protein|Cla022103.1-protein|Cla017037.1-protein|Cla008212.1-protein	http://amigo.geneontology.org/amigo/term/GO:0010033
cellular anatomical entity	Gene Ontology Slim	GO:0110165	65	20476	1.156e-07	2.82932e-05	Cla012984.1-protein|Cla017286.1-protein|Cla001369.1-protein|Cla004551.1-protein|Cla018352.1-protein|Cla010432.1-protein|Cla003391.1-protein|Cla009405.1-protein|Cla017090.1-protein|Cla018202.1-protein|Cla011212.1-protein|Cla022166.1-protein|Cla000745.1-protein|Cla007644.1-protein|Cla017037.1-protein|Cla008212.1-protein|Cla003319.1-protein|Cla006920.1-protein|Cla011979.1-protein|Cla021522.1-protein…	http://amigo.geneontology.org/amigo/term/GO:0110165
cellular anatomical entity	Gene Ontology	GO:0110165	65	20476	1.156e-07	2.82932e-05	Cla012984.1-protein|Cla017286.1-protein|Cla001369.1-protein|Cla004551.1-protein|Cla018352.1-protein|Cla010432.1-protein|Cla003391.1-protein|Cla009405.1-protein|Cla017090.1-protein|Cla018202.1-protein|Cla011212.1-protein|Cla022166.1-protein|Cla000745.1-protein|Cla007644.1-protein|Cla017037.1-protein|Cla008212.1-protein|Cla003319.1-protein|Cla006920.1-protein|Cla011979.1-protein|Cla021522.1-protein…	http://amigo.geneontology.org/amigo/term/GO:0110165
response to abiotic stimulus	Gene Ontology Slim	GO:0009628	18	1981	2.21691e-07	4.34071e-05	Cla022166.1-protein|Cla008727.1-protein|Cla018026.1-protein|Cla008520.1-protein|Cla005669.1-protein|Cla013371.1-protein|Cla016032.1-protein|Cla012165.1-protein|Cla005574.1-protein|Cla012528.1-protein|Cla014570.1-protein|Cla012720.1-protein|Cla017036.1-protein|Cla022167.1-protein|Cla001623.1-protein|Cla016038.1-protein|Cla007644.1-protein|Cla017037.1-protein	http://amigo.geneontology.org/amigo/term/GO:0009628
response to abiotic stimulus	Gene Ontology	GO:0009628	18	1981	2.21691e-07	4.34071e-05	Cla022166.1-protein|Cla008727.1-protein|Cla018026.1-protein|Cla008520.1-protein|Cla005669.1-protein|Cla013371.1-protein|Cla016032.1-protein|Cla012165.1-protein|Cla005574.1-protein|Cla012528.1-protein|Cla014570.1-protein|Cla012720.1-protein|Cla017036.1-protein|Cla022167.1-protein|Cla001623.1-protein|Cla016038.1-protein|Cla007644.1-protein|Cla017037.1-protein	http://amigo.geneontology.org/amigo/term/GO:0009628
response to hormone	Gene Ontology Slim	GO:0009725	15	1461	6.10945e-07	9.52823e-05	Cla015613.1-protein|Cla021522.1-protein|Cla014156.1-protein|Cla008520.1-protein|Cla005669.1-protein|Cla003391.1-protein|Cla002975.1-protein|Cla012528.1-protein|Cla014570.1-protein|Cla017036.1-protein|Cla002075.1-protein|Cla007644.1-protein|Cla022103.1-protein|Cla017037.1-protein|Cla008212.1-protein	http://amigo.geneontology.org/amigo/term/GO:0009725
response to hormone	Gene Ontology	GO:0009725	15	1461	6.10945e-07	9.52823e-05	Cla015613.1-protein|Cla021522.1-protein|Cla014156.1-protein|Cla008520.1-protein|Cla005669.1-protein|Cla003391.1-protein|Cla002975.1-protein|Cla012528.1-protein|Cla014570.1-protein|Cla017036.1-protein|Cla002075.1-protein|Cla007644.1-protein|Cla022103.1-protein|Cla017037.1-protein|Cla008212.1-protein	http://amigo.geneontology.org/amigo/term/GO:0009725
response to endogenous stimulus	Gene Ontology Slim	GO:0009719	15	1475	6.87933e-07	9.52823e-05	Cla015613.1-protein|Cla021522.1-protein|Cla014156.1-protein|Cla008520.1-protein|Cla005669.1-protein|Cla003391.1-protein|Cla002975.1-protein|Cla012528.1-protein|Cla014570.1-protein|Cla017036.1-protein|Cla002075.1-protein|Cla007644.1-protein|Cla022103.1-protein|Cla017037.1-protein|Cla008212.1-protein	http://amigo.geneontology.org/amigo/term/GO:0009719
response to endogenous stimulus	Gene Ontology	GO:0009719	15	1475	6.87933e-07	9.52823e-05	Cla015613.1-protein|Cla021522.1-protein|Cla014156.1-protein|Cla008520.1-protein|Cla005669.1-protein|Cla003391.1-protein|Cla002975.1-protein|Cla012528.1-protein|Cla014570.1-protein|Cla017036.1-protein|Cla002075.1-protein|Cla007644.1-protein|Cla022103.1-protein|Cla017037.1-protein|Cla008212.1-protein	http://amigo.geneontology.org/amigo/term/GO:0009719
cellular process	Gene Ontology Slim	GO:0009987	45	11150	8.41818e-07	9.52823e-05	Cla017286.1-protein|Cla001369.1-protein|Cla004551.1-protein|Cla018352.1-protein|Cla010432.1-protein|Cla003391.1-protein|Cla017090.1-protein|Cla022166.1-protein|Cla000745.1-protein|Cla007644.1-protein|Cla008212.1-protein|Cla003319.1-protein|Cla011979.1-protein|Cla018026.1-protein|Cla016032.1-protein|Cla015635.1-protein|Cla006920.1-protein|Cla002235.1-protein|Cla005574.1-protein|Cla018162.1-protein…	http://amigo.geneontology.org/amigo/term/GO:0009987
cellular process	Gene Ontology	GO:0009987	45	11150	8.41818e-07	9.52823e-05	Cla017286.1-protein|Cla001369.1-protein|Cla004551.1-protein|Cla018352.1-protein|Cla010432.1-protein|Cla003391.1-protein|Cla017090.1-protein|Cla022166.1-protein|Cla000745.1-protein|Cla007644.1-protein|Cla008212.1-protein|Cla003319.1-protein|Cla011979.1-protein|Cla018026.1-protein|Cla016032.1-protein|Cla015635.1-protein|Cla006920.1-protein|Cla002235.1-protein|Cla005574.1-protein|Cla018162.1-protein…	http://amigo.geneontology.org/amigo/term/GO:0009987
response to oxygen-containing compound	Gene Ontology Slim	GO:1901700	15	1504	8.75936e-07	9.52823e-05	Cla015613.1-protein|Cla006906.1-protein|Cla021522.1-protein|Cla018026.1-protein|Cla008520.1-protein|Cla013371.1-protein|Cla003391.1-protein|Cla001623.1-protein|Cla014570.1-protein|Cla017036.1-protein|Cla002075.1-protein|Cla007644.1-protein|Cla022103.1-protein|Cla017037.1-protein|Cla008212.1-protein	http://amigo.geneontology.org/amigo/term/GO:1901700
response to oxygen-containing compound	Gene Ontology	GO:1901700	15	1504	8.75936e-07	9.52823e-05	Cla015613.1-protein|Cla006906.1-protein|Cla021522.1-protein|Cla018026.1-protein|Cla008520.1-protein|Cla013371.1-protein|Cla003391.1-protein|Cla001623.1-protein|Cla014570.1-protein|Cla017036.1-protein|Cla002075.1-protein|Cla007644.1-protein|Cla022103.1-protein|Cla017037.1-protein|Cla008212.1-protein	http://amigo.geneontology.org/amigo/term/GO:1901700
response to inorganic substance	Gene Ontology Slim	GO:0010035	11	857	2.93712e-06	0.000287544	Cla002982.1-protein|Cla018026.1-protein|Cla008520.1-protein|Cla010432.1-protein|Cla012165.1-protein|Cla017090.1-protein|Cla001623.1-protein|Cla014570.1-protein|Cla017036.1-protein|Cla018162.1-protein|Cla017037.1-protein	http://amigo.geneontology.org/amigo/term/GO:0010035
response to inorganic substance	Gene Ontology	GO:0010035	11	857	2.93712e-06	0.000287544	Cla002982.1-protein|Cla018026.1-protein|Cla008520.1-protein|Cla010432.1-protein|Cla012165.1-protein|Cla017090.1-protein|Cla001623.1-protein|Cla014570.1-protein|Cla017036.1-protein|Cla018162.1-protein|Cla017037.1-protein	http://amigo.geneontology.org/amigo/term/GO:0010035
response to acid chemical	Gene Ontology Slim	GO:0001101	12	1161	8.8712e-06	0.000789537	Cla015613.1-protein|Cla021522.1-protein|Cla018026.1-protein|Cla008520.1-protein|Cla003391.1-protein|Cla001623.1-protein|Cla014570.1-protein|Cla017036.1-protein|Cla002075.1-protein|Cla007644.1-protein|Cla017037.1-protein|Cla008212.1-protein	http://amigo.geneontology.org/amigo/term/GO:0001101
response to acid chemical	Gene Ontology	GO:0001101	12	1161	8.8712e-06	0.000789537	Cla015613.1-protein|Cla021522.1-protein|Cla018026.1-protein|Cla008520.1-protein|Cla003391.1-protein|Cla001623.1-protein|Cla014570.1-protein|Cla017036.1-protein|Cla002075.1-protein|Cla007644.1-protein|Cla017037.1-protein|Cla008212.1-protein	http://amigo.geneontology.org/amigo/term/GO:0001101
monocarboxylic acid metabolic process	Gene Ontology Slim	GO:0032787	8	471	1.03914e-05	0.000847761	Cla011979.1-protein|Cla008727.1-protein|Cla008520.1-protein|Cla000871.1-protein|Cla013371.1-protein|Cla017090.1-protein|Cla012720.1-protein|Cla006920.1-protein	http://amigo.geneontology.org/amigo/term/GO:0032787
monocarboxylic acid metabolic process	Gene Ontology	GO:0032787	8	471	1.03914e-05	0.000847761	Cla011979.1-protein|Cla008727.1-protein|Cla008520.1-protein|Cla000871.1-protein|Cla013371.1-protein|Cla017090.1-protein|Cla012720.1-protein|Cla006920.1-protein	http://amigo.geneontology.org/amigo/term/GO:0032787
response to stress	Gene Ontology Slim	GO:0006950	20	3196	1.32053e-05	0.000994458	Cla015613.1-protein|Cla016032.1-protein|Cla001254.1-protein|Cla011979.1-protein|Cla008727.1-protein|Cla018026.1-protein|Cla008520.1-protein|Cla005574.1-protein|Cla005669.1-protein|Cla013371.1-protein|Cla003391.1-protein|Cla017090.1-protein|Cla001623.1-protein|Cla014570.1-protein|Cla017036.1-protein|Cla022167.1-protein|Cla022166.1-protein|Cla016038.1-protein|Cla017037.1-protein|Cla018202.1-protein	http://amigo.geneontology.org/amigo/term/GO:0006950
response to stress	Gene Ontology	GO:0006950	20	3196	1.32053e-05	0.000994458	Cla015613.1-protein|Cla016032.1-protein|Cla001254.1-protein|Cla011979.1-protein|Cla008727.1-protein|Cla018026.1-protein|Cla008520.1-protein|Cla005574.1-protein|Cla005669.1-protein|Cla013371.1-protein|Cla003391.1-protein|Cla017090.1-protein|Cla001623.1-protein|Cla014570.1-protein|Cla017036.1-protein|Cla022167.1-protein|Cla022166.1-protein|Cla016038.1-protein|Cla017037.1-protein|Cla018202.1-protein	http://amigo.geneontology.org/amigo/term/GO:0006950
binding	Gene Ontology Slim	GO:0005488	38	9385	1.57869e-05	0.0010761	Cla017286.1-protein|Cla001369.1-protein|Cla018352.1-protein|Cla003391.1-protein|Cla009405.1-protein|Cla017090.1-protein|Cla018202.1-protein|Cla017036.1-protein|Cla007644.1-protein|Cla017037.1-protein|Cla008212.1-protein|Cla011979.1-protein|Cla021522.1-protein|Cla018026.1-protein|Cla002235.1-protein|Cla004551.1-protein|Cla013688.1-protein|Cla002254.1-protein|Cla015613.1-protein|Cla010918.1-protein…	http://amigo.geneontology.org/amigo/term/GO:0005488
binding	Gene Ontology	GO:0005488	38	9385	1.57869e-05	0.0010761	Cla017286.1-protein|Cla001369.1-protein|Cla018352.1-protein|Cla003391.1-protein|Cla009405.1-protein|Cla017090.1-protein|Cla018202.1-protein|Cla017036.1-protein|Cla007644.1-protein|Cla017037.1-protein|Cla008212.1-protein|Cla011979.1-protein|Cla021522.1-protein|Cla018026.1-protein|Cla002235.1-protein|Cla004551.1-protein|Cla013688.1-protein|Cla002254.1-protein|Cla015613.1-protein|Cla010918.1-protein…	http://amigo.geneontology.org/amigo/term/GO:0005488
oxylipin biosynthetic process	Gene Ontology Slim	GO:0031408	3	20	1.74628e-05	0.0010761	Cla008520.1-protein|Cla011979.1-protein|Cla012720.1-protein	http://amigo.geneontology.org/amigo/term/GO:0031408
oxylipin biosynthetic process	Gene Ontology	GO:0031408	3	20	1.74628e-05	0.0010761	Cla008520.1-protein|Cla011979.1-protein|Cla012720.1-protein	http://amigo.geneontology.org/amigo/term/GO:0031408
metabolic process	Gene Ontology Slim	GO:0008152	40	10224	1.75869e-05	0.0010761	Cla017286.1-protein|Cla001369.1-protein|Cla004551.1-protein|Cla018352.1-protein|Cla010432.1-protein|Cla009405.1-protein|Cla017090.1-protein|Cla008212.1-protein|Cla003319.1-protein|Cla006920.1-protein|Cla011979.1-protein|Cla018026.1-protein|Cla016262.1-protein|Cla002235.1-protein|Cla005574.1-protein|Cla018162.1-protein|Cla013688.1-protein|Cla002254.1-protein|Cla015613.1-protein|Cla010918.1-protein…	http://amigo.geneontology.org/amigo/term/GO:0008152
metabolic process	Gene Ontology	GO:0008152	40	10224	1.75869e-05	0.0010761	Cla017286.1-protein|Cla001369.1-protein|Cla004551.1-protein|Cla018352.1-protein|Cla010432.1-protein|Cla009405.1-protein|Cla017090.1-protein|Cla008212.1-protein|Cla003319.1-protein|Cla006920.1-protein|Cla011979.1-protein|Cla018026.1-protein|Cla016262.1-protein|Cla002235.1-protein|Cla005574.1-protein|Cla018162.1-protein|Cla013688.1-protein|Cla002254.1-protein|Cla015613.1-protein|Cla010918.1-protein…	http://amigo.geneontology.org/amigo/term/GO:0008152
cellular response to stimulus	Gene Ontology Slim	GO:0051716	18	2738	2.09545e-05	0.00120673	Cla015613.1-protein|Cla002982.1-protein|Cla001369.1-protein|Cla014156.1-protein|Cla016032.1-protein|Cla018026.1-protein|Cla002975.1-protein|Cla016038.1-protein|Cla013371.1-protein|Cla003391.1-protein|Cla012165.1-protein|Cla005574.1-protein|Cla005669.1-protein|Cla022167.1-protein|Cla022166.1-protein|Cla002075.1-protein|Cla000745.1-protein|Cla008212.1-protein	http://amigo.geneontology.org/amigo/term/GO:0051716
cellular response to stimulus	Gene Ontology	GO:0051716	18	2738	2.09545e-05	0.00120673	Cla015613.1-protein|Cla002982.1-protein|Cla001369.1-protein|Cla014156.1-protein|Cla016032.1-protein|Cla018026.1-protein|Cla002975.1-protein|Cla016038.1-protein|Cla013371.1-protein|Cla003391.1-protein|Cla012165.1-protein|Cla005574.1-protein|Cla005669.1-protein|Cla022167.1-protein|Cla022166.1-protein|Cla002075.1-protein|Cla000745.1-protein|Cla008212.1-protein	http://amigo.geneontology.org/amigo/term/GO:0051716
oxylipin metabolic process	Gene Ontology Slim	GO:0031407	3	22	2.26075e-05	0.0012296	Cla008520.1-protein|Cla011979.1-protein|Cla012720.1-protein	http://amigo.geneontology.org/amigo/term/GO:0031407
oxylipin metabolic process	Gene Ontology	GO:0031407	3	22	2.26075e-05	0.0012296	Cla008520.1-protein|Cla011979.1-protein|Cla012720.1-protein	http://amigo.geneontology.org/amigo/term/GO:0031407
organic substance metabolic process	Gene Ontology Slim	GO:0071704	36	8962	4.03182e-05	0.00202418	Cla017286.1-protein|Cla001369.1-protein|Cla018352.1-protein|Cla010432.1-protein|Cla009405.1-protein|Cla017090.1-protein|Cla008212.1-protein|Cla003319.1-protein|Cla006920.1-protein|Cla011979.1-protein|Cla018026.1-protein|Cla016262.1-protein|Cla002235.1-protein|Cla005574.1-protein|Cla018162.1-protein|Cla002254.1-protein|Cla015613.1-protein|Cla010918.1-protein|Cla008727.1-protein|Cla008520.1-protein…	http://amigo.geneontology.org/amigo/term/GO:0071704
organic substance metabolic process	Gene Ontology	GO:0071704	36	8962	4.03182e-05	0.00202418	Cla017286.1-protein|Cla001369.1-protein|Cla018352.1-protein|Cla010432.1-protein|Cla009405.1-protein|Cla017090.1-protein|Cla008212.1-protein|Cla003319.1-protein|Cla006920.1-protein|Cla011979.1-protein|Cla018026.1-protein|Cla016262.1-protein|Cla002235.1-protein|Cla005574.1-protein|Cla018162.1-protein|Cla002254.1-protein|Cla015613.1-protein|Cla010918.1-protein|Cla008727.1-protein|Cla008520.1-protein…	http://amigo.geneontology.org/amigo/term/GO:0071704
organic substance biosynthetic process	Gene Ontology Slim	GO:1901576	22	4182	6.40309e-05	0.00305787	Cla017286.1-protein|Cla018352.1-protein|Cla010432.1-protein|Cla003319.1-protein|Cla011979.1-protein|Cla018026.1-protein|Cla002235.1-protein|Cla002254.1-protein|Cla010918.1-protein|Cla008727.1-protein|Cla008520.1-protein|Cla000871.1-protein|Cla013371.1-protein|Cla012720.1-protein|Cla002075.1-protein|Cla016262.1-protein|Cla014156.1-protein|Cla021170.1-protein|Cla002975.1-protein|Cla012528.1-protein…	http://amigo.geneontology.org/amigo/term/GO:1901576
organic substance biosynthetic process	Gene Ontology	GO:1901576	22	4182	6.40309e-05	0.00305787	Cla017286.1-protein|Cla018352.1-protein|Cla010432.1-protein|Cla003319.1-protein|Cla011979.1-protein|Cla018026.1-protein|Cla002235.1-protein|Cla002254.1-protein|Cla010918.1-protein|Cla008727.1-protein|Cla008520.1-protein|Cla000871.1-protein|Cla013371.1-protein|Cla012720.1-protein|Cla002075.1-protein|Cla016262.1-protein|Cla014156.1-protein|Cla021170.1-protein|Cla002975.1-protein|Cla012528.1-protein…	http://amigo.geneontology.org/amigo/term/GO:1901576
phosphate ion transmembrane transport	Gene Ontology Slim	GO:0035435	3	33	6.89743e-05	0.00314074	Cla022167.1-protein|Cla022166.1-protein|Cla021522.1-protein	http://amigo.geneontology.org/amigo/term/GO:0035435
phosphate ion transmembrane transport	Gene Ontology	GO:0035435	3	33	6.89743e-05	0.00314074	Cla022167.1-protein|Cla022166.1-protein|Cla021522.1-protein	http://amigo.geneontology.org/amigo/term/GO:0035435
cell wall	Gene Ontology Slim	GO:0005618	8	628	7.74856e-05	0.00321899	Cla017195.1-protein|Cla022103.1-protein|Cla005574.1-protein|Cla001623.1-protein|Cla009261.1-protein|Cla011212.1-protein|Cla000745.1-protein|Cla013782.1-protein	http://amigo.geneontology.org/amigo/term/GO:0005618
cell wall	Gene Ontology	GO:0005618	8	628	7.74856e-05	0.00321899	Cla017195.1-protein|Cla022103.1-protein|Cla005574.1-protein|Cla001623.1-protein|Cla009261.1-protein|Cla011212.1-protein|Cla000745.1-protein|Cla013782.1-protein	http://amigo.geneontology.org/amigo/term/GO:0005618
external encapsulating structure	Gene Ontology Slim	GO:0030312	8	629	7.83346e-05	0.00321899	Cla017195.1-protein|Cla022103.1-protein|Cla005574.1-protein|Cla001623.1-protein|Cla009261.1-protein|Cla011212.1-protein|Cla000745.1-protein|Cla013782.1-protein	http://amigo.geneontology.org/amigo/term/GO:0030312
external encapsulating structure	Gene Ontology	GO:0030312	8	629	7.83346e-05	0.00321899	Cla017195.1-protein|Cla022103.1-protein|Cla005574.1-protein|Cla001623.1-protein|Cla009261.1-protein|Cla011212.1-protein|Cla000745.1-protein|Cla013782.1-protein	http://amigo.geneontology.org/amigo/term/GO:0030312
phosphate ion transport	Gene Ontology Slim	GO:0006817	3	36	8.78686e-05	0.00321899	Cla022167.1-protein|Cla022166.1-protein|Cla021522.1-protein	http://amigo.geneontology.org/amigo/term/GO:0006817
phosphate ion transport	Gene Ontology	GO:0006817	3	36	8.78686e-05	0.00321899	Cla022167.1-protein|Cla022166.1-protein|Cla021522.1-protein	http://amigo.geneontology.org/amigo/term/GO:0006817
response to drug	Gene Ontology Slim	GO:0042493	7	473	8.98909e-05	0.00321899	Cla015613.1-protein|Cla006906.1-protein|Cla018026.1-protein|Cla001623.1-protein|Cla022167.1-protein|Cla022166.1-protein|Cla002075.1-protein	http://amigo.geneontology.org/amigo/term/GO:0042493
response to drug	Gene Ontology	GO:0042493	7	473	8.98909e-05	0.00321899	Cla015613.1-protein|Cla006906.1-protein|Cla018026.1-protein|Cla001623.1-protein|Cla022167.1-protein|Cla022166.1-protein|Cla002075.1-protein	http://amigo.geneontology.org/amigo/term/GO:0042493
oxaloacetate transmembrane transporter activity	Gene Ontology Slim	GO:0015131	2	5	9.93089e-05	0.00321899	Cla022167.1-protein|Cla022166.1-protein	http://amigo.geneontology.org/amigo/term/GO:0015131
ammonia-lyase activity	Gene Ontology Slim	GO:0016841	2	5	9.93089e-05	0.00321899	Cla018352.1-protein|Cla008727.1-protein	http://amigo.geneontology.org/amigo/term/GO:0016841
oxaloacetate(2-) transmembrane transport	Gene Ontology Slim	GO:1902356	2	5	9.93089e-05	0.00321899	Cla022167.1-protein|Cla022166.1-protein	http://amigo.geneontology.org/amigo/term/GO:1902356
oxaloacetate transport	Gene Ontology Slim	GO:0015729	2	5	9.93089e-05	0.00321899	Cla022167.1-protein|Cla022166.1-protein	http://amigo.geneontology.org/amigo/term/GO:0015729
oxaloacetate transport	Gene Ontology	GO:0015729	2	5	9.93089e-05	0.00321899	Cla022167.1-protein|Cla022166.1-protein	http://amigo.geneontology.org/amigo/term/GO:0015729
oxaloacetate transmembrane transporter activity	Gene Ontology	GO:0015131	2	5	9.93089e-05	0.00321899	Cla022167.1-protein|Cla022166.1-protein	http://amigo.geneontology.org/amigo/term/GO:0015131
oxaloacetate(2-) transmembrane transport	Gene Ontology	GO:1902356	2	5	9.93089e-05	0.00321899	Cla022167.1-protein|Cla022166.1-protein	http://amigo.geneontology.org/amigo/term/GO:1902356
ammonia-lyase activity	Gene Ontology	GO:0016841	2	5	9.93089e-05	0.00321899	Cla018352.1-protein|Cla008727.1-protein	http://amigo.geneontology.org/amigo/term/GO:0016841
biosynthetic process	Gene Ontology Slim	GO:0009058	22	4309	0.000100285	0.00321899	Cla017286.1-protein|Cla018352.1-protein|Cla010432.1-protein|Cla003319.1-protein|Cla011979.1-protein|Cla018026.1-protein|Cla002235.1-protein|Cla002254.1-protein|Cla010918.1-protein|Cla008727.1-protein|Cla008520.1-protein|Cla000871.1-protein|Cla013371.1-protein|Cla012720.1-protein|Cla002075.1-protein|Cla016262.1-protein|Cla014156.1-protein|Cla021170.1-protein|Cla002975.1-protein|Cla012528.1-protein…	http://amigo.geneontology.org/amigo/term/GO:0009058
biosynthetic process	Gene Ontology	GO:0009058	22	4309	0.000100285	0.00321899	Cla017286.1-protein|Cla018352.1-protein|Cla010432.1-protein|Cla003319.1-protein|Cla011979.1-protein|Cla018026.1-protein|Cla002235.1-protein|Cla002254.1-protein|Cla010918.1-protein|Cla008727.1-protein|Cla008520.1-protein|Cla000871.1-protein|Cla013371.1-protein|Cla012720.1-protein|Cla002075.1-protein|Cla016262.1-protein|Cla014156.1-protein|Cla021170.1-protein|Cla002975.1-protein|Cla012528.1-protein…	http://amigo.geneontology.org/amigo/term/GO:0009058
intracellular	Gene Ontology Slim	GO:0005622	54	17437	0.000131829	0.00406199	Cla012984.1-protein|Cla017286.1-protein|Cla001369.1-protein|Cla018352.1-protein|Cla010432.1-protein|Cla003391.1-protein|Cla017090.1-protein|Cla018202.1-protein|Cla011212.1-protein|Cla022166.1-protein|Cla000745.1-protein|Cla007644.1-protein|Cla017037.1-protein|Cla008212.1-protein|Cla003319.1-protein|Cla011979.1-protein|Cla021522.1-protein|Cla018026.1-protein|Cla016032.1-protein|Cla017036.1-protein…	http://amigo.geneontology.org/amigo/term/GO:0005622
intracellular	Gene Ontology	GO:0005622	54	17437	0.000131829	0.00406199	Cla012984.1-protein|Cla017286.1-protein|Cla001369.1-protein|Cla018352.1-protein|Cla010432.1-protein|Cla003391.1-protein|Cla017090.1-protein|Cla018202.1-protein|Cla011212.1-protein|Cla022166.1-protein|Cla000745.1-protein|Cla007644.1-protein|Cla017037.1-protein|Cla008212.1-protein|Cla003319.1-protein|Cla011979.1-protein|Cla021522.1-protein|Cla018026.1-protein|Cla016032.1-protein|Cla017036.1-protein…	http://amigo.geneontology.org/amigo/term/GO:0005622
response to water deprivation	Gene Ontology Slim	GO:0009414	6	350	0.000134847	0.00406199	Cla018026.1-protein|Cla008520.1-protein|Cla001623.1-protein|Cla014570.1-protein|Cla017036.1-protein|Cla017037.1-protein	http://amigo.geneontology.org/amigo/term/GO:0009414
response to water deprivation	Gene Ontology	GO:0009414	6	350	0.000134847	0.00406199	Cla018026.1-protein|Cla008520.1-protein|Cla001623.1-protein|Cla014570.1-protein|Cla017036.1-protein|Cla017037.1-protein	http://amigo.geneontology.org/amigo/term/GO:0009414
response to water	Gene Ontology Slim	GO:0009415	6	358	0.000152116	0.00444542	Cla018026.1-protein|Cla008520.1-protein|Cla001623.1-protein|Cla014570.1-protein|Cla017036.1-protein|Cla017037.1-protein	http://amigo.geneontology.org/amigo/term/GO:0009415
response to water	Gene Ontology	GO:0009415	6	358	0.000152116	0.00444542	Cla018026.1-protein|Cla008520.1-protein|Cla001623.1-protein|Cla014570.1-protein|Cla017036.1-protein|Cla017037.1-protein	http://amigo.geneontology.org/amigo/term/GO:0009415
cellular biosynthetic process	Gene Ontology Slim	GO:0044249	21	4123	0.000158153	0.00448788	Cla003319.1-protein|Cla017286.1-protein|Cla008520.1-protein|Cla011979.1-protein|Cla021170.1-protein|Cla008727.1-protein|Cla002975.1-protein|Cla013782.1-protein|Cla018352.1-protein|Cla000871.1-protein|Cla010432.1-protein|Cla013371.1-protein|Cla002235.1-protein|Cla014156.1-protein|Cla012720.1-protein|Cla018026.1-protein|Cla000462.1-protein|Cla002075.1-protein|Cla016262.1-protein|Cla010918.1-protein…	http://amigo.geneontology.org/amigo/term/GO:0044249
cellular biosynthetic process	Gene Ontology	GO:0044249	21	4123	0.000158153	0.00448788	Cla003319.1-protein|Cla017286.1-protein|Cla008520.1-protein|Cla011979.1-protein|Cla021170.1-protein|Cla008727.1-protein|Cla002975.1-protein|Cla013782.1-protein|Cla018352.1-protein|Cla000871.1-protein|Cla010432.1-protein|Cla013371.1-protein|Cla002235.1-protein|Cla014156.1-protein|Cla012720.1-protein|Cla018026.1-protein|Cla000462.1-protein|Cla002075.1-protein|Cla016262.1-protein|Cla010918.1-protein…	http://amigo.geneontology.org/amigo/term/GO:0044249
carboxylic acid metabolic process	Gene Ontology Slim	GO:0019752	9	906	0.000175176	0.00474757	Cla011979.1-protein|Cla012720.1-protein|Cla008727.1-protein|Cla018352.1-protein|Cla000871.1-protein|Cla013371.1-protein|Cla017090.1-protein|Cla008520.1-protein|Cla006920.1-protein	http://amigo.geneontology.org/amigo/term/GO:0019752
carboxylic acid metabolic process	Gene Ontology	GO:0019752	9	906	0.000175176	0.00474757	Cla011979.1-protein|Cla012720.1-protein|Cla008727.1-protein|Cla018352.1-protein|Cla000871.1-protein|Cla013371.1-protein|Cla017090.1-protein|Cla008520.1-protein|Cla006920.1-protein	http://amigo.geneontology.org/amigo/term/GO:0019752
cytoplasm	Gene Ontology Slim	GO:0005737	42	12053	0.000177003	0.00474757	Cla012984.1-protein|Cla017286.1-protein|Cla001369.1-protein|Cla018352.1-protein|Cla010432.1-protein|Cla016032.1-protein|Cla017090.1-protein|Cla018202.1-protein|Cla017036.1-protein|Cla022166.1-protein|Cla000745.1-protein|Cla017037.1-protein|Cla008212.1-protein|Cla003319.1-protein|Cla011979.1-protein|Cla021522.1-protein|Cla002235.1-protein|Cla004551.1-protein|Cla001623.1-protein|Cla014570.1-protein…	http://amigo.geneontology.org/amigo/term/GO:0005737
cytoplasm	Gene Ontology	GO:0005737	42	12053	0.000177003	0.00474757	Cla012984.1-protein|Cla017286.1-protein|Cla001369.1-protein|Cla018352.1-protein|Cla010432.1-protein|Cla016032.1-protein|Cla017090.1-protein|Cla018202.1-protein|Cla017036.1-protein|Cla022166.1-protein|Cla000745.1-protein|Cla017037.1-protein|Cla008212.1-protein|Cla003319.1-protein|Cla011979.1-protein|Cla021522.1-protein|Cla002235.1-protein|Cla004551.1-protein|Cla001623.1-protein|Cla014570.1-protein…	http://amigo.geneontology.org/amigo/term/GO:0005737
ion binding	Gene Ontology Slim	GO:0043167	23	4826	0.000187849	0.0049041	Cla001369.1-protein|Cla018352.1-protein|Cla009405.1-protein|Cla018202.1-protein|Cla017036.1-protein|Cla017037.1-protein|Cla008212.1-protein|Cla011979.1-protein|Cla018026.1-protein|Cla002235.1-protein|Cla004551.1-protein|Cla013688.1-protein|Cla015613.1-protein|Cla008520.1-protein|Cla000871.1-protein|Cla013371.1-protein|Cla015625.1-protein|Cla006920.1-protein|Cla012165.1-protein|Cla012528.1-protein…	http://amigo.geneontology.org/amigo/term/GO:0043167
ion binding	Gene Ontology	GO:0043167	23	4826	0.000187849	0.0049041	Cla001369.1-protein|Cla018352.1-protein|Cla009405.1-protein|Cla018202.1-protein|Cla017036.1-protein|Cla017037.1-protein|Cla008212.1-protein|Cla011979.1-protein|Cla018026.1-protein|Cla002235.1-protein|Cla004551.1-protein|Cla013688.1-protein|Cla015613.1-protein|Cla008520.1-protein|Cla000871.1-protein|Cla013371.1-protein|Cla015625.1-protein|Cla006920.1-protein|Cla012165.1-protein|Cla012528.1-protein…	http://amigo.geneontology.org/amigo/term/GO:0043167
response to abscisic acid	Gene Ontology Slim	GO:0009737	7	542	0.000205331	0.00516049	Cla015613.1-protein|Cla021522.1-protein|Cla014570.1-protein|Cla017036.1-protein|Cla007644.1-protein|Cla017037.1-protein|Cla008212.1-protein	http://amigo.geneontology.org/amigo/term/GO:0009737
response to abscisic acid	Gene Ontology	GO:0009737	7	542	0.000205331	0.00516049	Cla015613.1-protein|Cla021522.1-protein|Cla014570.1-protein|Cla017036.1-protein|Cla007644.1-protein|Cla017037.1-protein|Cla008212.1-protein	http://amigo.geneontology.org/amigo/term/GO:0009737
response to alcohol	Gene Ontology Slim	GO:0097305	7	544	0.000209925	0.00516049	Cla015613.1-protein|Cla021522.1-protein|Cla014570.1-protein|Cla017036.1-protein|Cla007644.1-protein|Cla017037.1-protein|Cla008212.1-protein	http://amigo.geneontology.org/amigo/term/GO:0097305
response to alcohol	Gene Ontology	GO:0097305	7	544	0.000209925	0.00516049	Cla015613.1-protein|Cla021522.1-protein|Cla014570.1-protein|Cla017036.1-protein|Cla007644.1-protein|Cla017037.1-protein|Cla008212.1-protein	http://amigo.geneontology.org/amigo/term/GO:0097305
organic acid catabolic process	Gene Ontology Slim	GO:0016054	4	131	0.000228302	0.00516049	Cla017090.1-protein|Cla018352.1-protein|Cla008727.1-protein|Cla013371.1-protein	http://amigo.geneontology.org/amigo/term/GO:0016054
carboxylic acid catabolic process	Gene Ontology Slim	GO:0046395	4	131	0.000228302	0.00516049	Cla017090.1-protein|Cla018352.1-protein|Cla008727.1-protein|Cla013371.1-protein	http://amigo.geneontology.org/amigo/term/GO:0046395
carboxylic acid catabolic process	Gene Ontology	GO:0046395	4	131	0.000228302	0.00516049	Cla017090.1-protein|Cla018352.1-protein|Cla008727.1-protein|Cla013371.1-protein	http://amigo.geneontology.org/amigo/term/GO:0046395
organic acid catabolic process	Gene Ontology	GO:0016054	4	131	0.000228302	0.00516049	Cla017090.1-protein|Cla018352.1-protein|Cla008727.1-protein|Cla013371.1-protein	http://amigo.geneontology.org/amigo/term/GO:0016054
response to lipid	Gene Ontology Slim	GO:0033993	8	737	0.000228658	0.00516049	Cla015613.1-protein|Cla021522.1-protein|Cla014570.1-protein|Cla017036.1-protein|Cla022103.1-protein|Cla007644.1-protein|Cla017037.1-protein|Cla008212.1-protein	http://amigo.geneontology.org/amigo/term/GO:0033993
response to lipid	Gene Ontology	GO:0033993	8	737	0.000228658	0.00516049	Cla015613.1-protein|Cla021522.1-protein|Cla014570.1-protein|Cla017036.1-protein|Cla022103.1-protein|Cla007644.1-protein|Cla017037.1-protein|Cla008212.1-protein	http://amigo.geneontology.org/amigo/term/GO:0033993
monocarboxylic acid biosynthetic process	Gene Ontology Slim	GO:0072330	5	245	0.000229296	0.00516049	Cla008520.1-protein|Cla012720.1-protein|Cla011979.1-protein|Cla008727.1-protein|Cla013371.1-protein	http://amigo.geneontology.org/amigo/term/GO:0072330
monocarboxylic acid biosynthetic process	Gene Ontology	GO:0072330	5	245	0.000229296	0.00516049	Cla008520.1-protein|Cla012720.1-protein|Cla011979.1-protein|Cla008727.1-protein|Cla013371.1-protein	http://amigo.geneontology.org/amigo/term/GO:0072330
catalytic activity	Gene Ontology Slim	GO:0003824	31	7779	0.00025174	0.00547675	Cla001369.1-protein|Cla012720.1-protein|Cla018352.1-protein|Cla016032.1-protein|Cla009405.1-protein|Cla017195.1-protein|Cla017036.1-protein|Cla017037.1-protein|Cla008212.1-protein|Cla003319.1-protein|Cla011979.1-protein|Cla006920.1-protein|Cla004551.1-protein|Cla005574.1-protein|Cla018162.1-protein|Cla015613.1-protein|Cla008727.1-protein|Cla008520.1-protein|Cla000871.1-protein|Cla013371.1-protein…	http://amigo.geneontology.org/amigo/term/GO:0003824
catalytic activity	Gene Ontology	GO:0003824	31	7779	0.00025174	0.00547675	Cla001369.1-protein|Cla012720.1-protein|Cla018352.1-protein|Cla016032.1-protein|Cla009405.1-protein|Cla017195.1-protein|Cla017036.1-protein|Cla017037.1-protein|Cla008212.1-protein|Cla003319.1-protein|Cla011979.1-protein|Cla006920.1-protein|Cla004551.1-protein|Cla005574.1-protein|Cla018162.1-protein|Cla015613.1-protein|Cla008727.1-protein|Cla008520.1-protein|Cla000871.1-protein|Cla013371.1-protein…	http://amigo.geneontology.org/amigo/term/GO:0003824
cellular response to chemical stimulus	Gene Ontology Slim	GO:0070887	11	1412	0.000264119	0.00562115	Cla015613.1-protein|Cla016032.1-protein|Cla014156.1-protein|Cla005669.1-protein|Cla003391.1-protein|Cla002975.1-protein|Cla022167.1-protein|Cla022166.1-protein|Cla002075.1-protein|Cla016038.1-protein|Cla008212.1-protein	http://amigo.geneontology.org/amigo/term/GO:0070887
cellular response to chemical stimulus	Gene Ontology	GO:0070887	11	1412	0.000264119	0.00562115	Cla015613.1-protein|Cla016032.1-protein|Cla014156.1-protein|Cla005669.1-protein|Cla003391.1-protein|Cla002975.1-protein|Cla022167.1-protein|Cla022166.1-protein|Cla002075.1-protein|Cla016038.1-protein|Cla008212.1-protein	http://amigo.geneontology.org/amigo/term/GO:0070887
malate transmembrane transporter activity	Gene Ontology Slim	GO:0015140	2	10	0.000309899	0.00621252	Cla022167.1-protein|Cla022166.1-protein	http://amigo.geneontology.org/amigo/term/GO:0015140
malate transmembrane transporter activity	Gene Ontology	GO:0015140	2	10	0.000309899	0.00621252	Cla022167.1-protein|Cla022166.1-protein	http://amigo.geneontology.org/amigo/term/GO:0015140
organelle envelope	Gene Ontology Slim	GO:0031967	9	980	0.000310943	0.00621252	Cla017286.1-protein|Cla008520.1-protein|Cla004551.1-protein|Cla017037.1-protein|Cla012720.1-protein|Cla017036.1-protein|Cla022167.1-protein|Cla022166.1-protein|Cla013688.1-protein	http://amigo.geneontology.org/amigo/term/GO:0031967
envelope	Gene Ontology Slim	GO:0031975	9	980	0.000310943	0.00621252	Cla017286.1-protein|Cla008520.1-protein|Cla004551.1-protein|Cla017037.1-protein|Cla012720.1-protein|Cla017036.1-protein|Cla022167.1-protein|Cla022166.1-protein|Cla013688.1-protein	http://amigo.geneontology.org/amigo/term/GO:0031975
envelope	Gene Ontology	GO:0031975	9	980	0.000310943	0.00621252	Cla017286.1-protein|Cla008520.1-protein|Cla004551.1-protein|Cla017037.1-protein|Cla012720.1-protein|Cla017036.1-protein|Cla022167.1-protein|Cla022166.1-protein|Cla013688.1-protein	http://amigo.geneontology.org/amigo/term/GO:0031975
organelle envelope	Gene Ontology	GO:0031967	9	980	0.000310943	0.00621252	Cla017286.1-protein|Cla008520.1-protein|Cla004551.1-protein|Cla017037.1-protein|Cla012720.1-protein|Cla017036.1-protein|Cla022167.1-protein|Cla022166.1-protein|Cla013688.1-protein	http://amigo.geneontology.org/amigo/term/GO:0031967
apoplast	Gene Ontology Slim	GO:0048046	6	417	0.000340448	0.00666598	Cla017195.1-protein|Cla001623.1-protein|Cla018202.1-protein|Cla009261.1-protein|Cla011212.1-protein|Cla022103.1-protein	http://amigo.geneontology.org/amigo/term/GO:0048046
apoplast	Gene Ontology	GO:0048046	6	417	0.000340448	0.00666598	Cla017195.1-protein|Cla001623.1-protein|Cla018202.1-protein|Cla009261.1-protein|Cla011212.1-protein|Cla022103.1-protein	http://amigo.geneontology.org/amigo/term/GO:0048046
C4-dicarboxylate transmembrane transporter activity	Gene Ontology Slim	GO:0015556	2	11	0.000365724	0.0069523	Cla022167.1-protein|Cla022166.1-protein	http://amigo.geneontology.org/amigo/term/GO:0015556
C4-dicarboxylate transmembrane transporter activity	Gene Ontology	GO:0015556	2	11	0.000365724	0.0069523	Cla022167.1-protein|Cla022166.1-protein	http://amigo.geneontology.org/amigo/term/GO:0015556
mitochondrial membrane	Gene Ontology Slim	GO:0031966	5	279	0.000411501	0.00722586	Cla022167.1-protein|Cla022166.1-protein|Cla013688.1-protein|Cla017037.1-protein|Cla017036.1-protein	http://amigo.geneontology.org/amigo/term/GO:0031966
mitochondrial membrane	Gene Ontology	GO:0031966	5	279	0.000411501	0.00722586	Cla022167.1-protein|Cla022166.1-protein|Cla013688.1-protein|Cla017037.1-protein|Cla017036.1-protein	http://amigo.geneontology.org/amigo/term/GO:0031966
cytosol	Gene Ontology Slim	GO:0005829	16	2853	0.000412244	0.00722586	Cla017286.1-protein|Cla002982.1-protein|Cla006920.1-protein|Cla008727.1-protein|Cla008520.1-protein|Cla010432.1-protein|Cla013371.1-protein|Cla012165.1-protein|Cla017090.1-protein|Cla018162.1-protein|Cla014570.1-protein|Cla011212.1-protein|Cla016038.1-protein|Cla008212.1-protein|Cla013782.1-protein|Cla002254.1-protein	http://amigo.geneontology.org/amigo/term/GO:0005829
cytosol	Gene Ontology	GO:0005829	16	2853	0.000412244	0.00722586	Cla017286.1-protein|Cla002982.1-protein|Cla006920.1-protein|Cla008727.1-protein|Cla008520.1-protein|Cla010432.1-protein|Cla013371.1-protein|Cla012165.1-protein|Cla017090.1-protein|Cla018162.1-protein|Cla014570.1-protein|Cla011212.1-protein|Cla016038.1-protein|Cla008212.1-protein|Cla013782.1-protein|Cla002254.1-protein	http://amigo.geneontology.org/amigo/term/GO:0005829
cell periphery	Gene Ontology Slim	GO:0071944	19	3773	0.000413979	0.00722586	Cla003319.1-protein|Cla015613.1-protein|Cla001254.1-protein|Cla001369.1-protein|Cla021522.1-protein|Cla004551.1-protein|Cla017195.1-protein|Cla013782.1-protein|Cla015635.1-protein|Cla016038.1-protein|Cla022103.1-protein|Cla005574.1-protein|Cla001623.1-protein|Cla009261.1-protein|Cla011212.1-protein|Cla000745.1-protein|Cla007644.1-protein|Cla016262.1-protein|Cla008212.1-protein	http://amigo.geneontology.org/amigo/term/GO:0071944
cell periphery	Gene Ontology	GO:0071944	19	3773	0.000413979	0.00722586	Cla003319.1-protein|Cla015613.1-protein|Cla001254.1-protein|Cla001369.1-protein|Cla021522.1-protein|Cla004551.1-protein|Cla017195.1-protein|Cla013782.1-protein|Cla015635.1-protein|Cla016038.1-protein|Cla022103.1-protein|Cla005574.1-protein|Cla001623.1-protein|Cla009261.1-protein|Cla011212.1-protein|Cla000745.1-protein|Cla007644.1-protein|Cla016262.1-protein|Cla008212.1-protein	http://amigo.geneontology.org/amigo/term/GO:0071944
seed germination	Gene Ontology Slim	GO:0009845	4	154	0.000415112	0.00722586	Cla002235.1-protein|Cla001254.1-protein|Cla005574.1-protein|Cla008212.1-protein	http://amigo.geneontology.org/amigo/term/GO:0009845
seed germination	Gene Ontology	GO:0009845	4	154	0.000415112	0.00722586	Cla002235.1-protein|Cla001254.1-protein|Cla005574.1-protein|Cla008212.1-protein	http://amigo.geneontology.org/amigo/term/GO:0009845
cellular metabolic process	Gene Ontology Slim	GO:0044237	33	8765	0.000417018	0.00722586	Cla017286.1-protein|Cla001369.1-protein|Cla018352.1-protein|Cla010432.1-protein|Cla017090.1-protein|Cla008212.1-protein|Cla003319.1-protein|Cla011979.1-protein|Cla018026.1-protein|Cla016262.1-protein|Cla002235.1-protein|Cla004551.1-protein|Cla018162.1-protein|Cla013688.1-protein|Cla002254.1-protein|Cla015613.1-protein|Cla010918.1-protein|Cla008727.1-protein|Cla008520.1-protein|Cla000871.1-protein…	http://amigo.geneontology.org/amigo/term/GO:0044237
cellular metabolic process	Gene Ontology	GO:0044237	33	8765	0.000417018	0.00722586	Cla017286.1-protein|Cla001369.1-protein|Cla018352.1-protein|Cla010432.1-protein|Cla017090.1-protein|Cla008212.1-protein|Cla003319.1-protein|Cla011979.1-protein|Cla018026.1-protein|Cla016262.1-protein|Cla002235.1-protein|Cla004551.1-protein|Cla018162.1-protein|Cla013688.1-protein|Cla002254.1-protein|Cla015613.1-protein|Cla010918.1-protein|Cla008727.1-protein|Cla008520.1-protein|Cla000871.1-protein…	http://amigo.geneontology.org/amigo/term/GO:0044237
malate transmembrane transport	Gene Ontology Slim	GO:0071423	2	12	0.000426071	0.00725432	Cla022167.1-protein|Cla022166.1-protein	http://amigo.geneontology.org/amigo/term/GO:0071423
malate transmembrane transport	Gene Ontology	GO:0071423	2	12	0.000426071	0.00725432	Cla022167.1-protein|Cla022166.1-protein	http://amigo.geneontology.org/amigo/term/GO:0071423
oxidation-reduction process	Gene Ontology Slim	GO:0055114	11	1501	0.000441847	0.00730119	Cla011979.1-protein|Cla004551.1-protein|Cla008520.1-protein|Cla009405.1-protein|Cla017090.1-protein|Cla012528.1-protein|Cla012984.1-protein|Cla012720.1-protein|Cla015625.1-protein|Cla002075.1-protein|Cla006920.1-protein	http://amigo.geneontology.org/amigo/term/GO:0055114
oxidation-reduction process	Gene Ontology	GO:0055114	11	1501	0.000441847	0.00730119	Cla011979.1-protein|Cla004551.1-protein|Cla008520.1-protein|Cla009405.1-protein|Cla017090.1-protein|Cla012528.1-protein|Cla012984.1-protein|Cla012720.1-protein|Cla015625.1-protein|Cla002075.1-protein|Cla006920.1-protein	http://amigo.geneontology.org/amigo/term/GO:0055114
post-embryonic development	Gene Ontology Slim	GO:0009791	11	1503	0.00044678	0.00730119	Cla006906.1-protein|Cla001254.1-protein|Cla005669.1-protein|Cla002235.1-protein|Cla012165.1-protein|Cla005574.1-protein|Cla009261.1-protein|Cla017036.1-protein|Cla007644.1-protein|Cla017037.1-protein|Cla008212.1-protein	http://amigo.geneontology.org/amigo/term/GO:0009791
post-embryonic development	Gene Ontology	GO:0009791	11	1503	0.00044678	0.00730119	Cla006906.1-protein|Cla001254.1-protein|Cla005669.1-protein|Cla002235.1-protein|Cla012165.1-protein|Cla005574.1-protein|Cla009261.1-protein|Cla017036.1-protein|Cla007644.1-protein|Cla017037.1-protein|Cla008212.1-protein	http://amigo.geneontology.org/amigo/term/GO:0009791
oxoacid metabolic process	Gene Ontology Slim	GO:0043436	9	1032	0.000451197	0.00730119	Cla011979.1-protein|Cla012720.1-protein|Cla008727.1-protein|Cla018352.1-protein|Cla000871.1-protein|Cla013371.1-protein|Cla017090.1-protein|Cla008520.1-protein|Cla006920.1-protein	http://amigo.geneontology.org/amigo/term/GO:0043436
oxoacid metabolic process	Gene Ontology	GO:0043436	9	1032	0.000451197	0.00730119	Cla011979.1-protein|Cla012720.1-protein|Cla008727.1-protein|Cla018352.1-protein|Cla000871.1-protein|Cla013371.1-protein|Cla017090.1-protein|Cla008520.1-protein|Cla006920.1-protein	http://amigo.geneontology.org/amigo/term/GO:0043436
inorganic anion transmembrane transport	Gene Ontology Slim	GO:0098661	3	65	0.000460343	0.00732807	Cla022167.1-protein|Cla022166.1-protein|Cla021522.1-protein	http://amigo.geneontology.org/amigo/term/GO:0098661
inorganic anion transmembrane transport	Gene Ontology	GO:0098661	3	65	0.000460343	0.00732807	Cla022167.1-protein|Cla022166.1-protein|Cla021522.1-protein	http://amigo.geneontology.org/amigo/term/GO:0098661
organic acid metabolic process	Gene Ontology Slim	GO:0006082	9	1039	0.000473541	0.00741755	Cla011979.1-protein|Cla012720.1-protein|Cla008727.1-protein|Cla018352.1-protein|Cla000871.1-protein|Cla013371.1-protein|Cla017090.1-protein|Cla008520.1-protein|Cla006920.1-protein	http://amigo.geneontology.org/amigo/term/GO:0006082
organic acid metabolic process	Gene Ontology	GO:0006082	9	1039	0.000473541	0.00741755	Cla011979.1-protein|Cla012720.1-protein|Cla008727.1-protein|Cla018352.1-protein|Cla000871.1-protein|Cla013371.1-protein|Cla017090.1-protein|Cla008520.1-protein|Cla006920.1-protein	http://amigo.geneontology.org/amigo/term/GO:0006082
oxidoreductase activity	Gene Ontology Slim	GO:0016491	10	1276	0.000491904	0.00758384	Cla011979.1-protein|Cla004551.1-protein|Cla008520.1-protein|Cla009405.1-protein|Cla017090.1-protein|Cla012528.1-protein|Cla012984.1-protein|Cla012720.1-protein|Cla002075.1-protein|Cla006920.1-protein	http://amigo.geneontology.org/amigo/term/GO:0016491
oxidoreductase activity	Gene Ontology	GO:0016491	10	1276	0.000491904	0.00758384	Cla011979.1-protein|Cla004551.1-protein|Cla008520.1-protein|Cla009405.1-protein|Cla017090.1-protein|Cla012528.1-protein|Cla012984.1-protein|Cla012720.1-protein|Cla002075.1-protein|Cla006920.1-protein	http://amigo.geneontology.org/amigo/term/GO:0016491
extracellular region	Gene Ontology Slim	GO:0005576	16	2906	0.000504941	0.00766414	Cla015613.1-protein|Cla017195.1-protein|Cla011212.1-protein|Cla015625.1-protein|Cla015635.1-protein|Cla010775.1-protein|Cla022103.1-protein|Cla009405.1-protein|Cla005574.1-protein|Cla012528.1-protein|Cla018202.1-protein|Cla009261.1-protein|Cla016062.1-protein|Cla001623.1-protein|Cla000745.1-protein|Cla004948.1-protein	http://amigo.geneontology.org/amigo/term/GO:0005576
extracellular region	Gene Ontology	GO:0005576	16	2906	0.000504941	0.00766414	Cla015613.1-protein|Cla017195.1-protein|Cla011212.1-protein|Cla015625.1-protein|Cla015635.1-protein|Cla010775.1-protein|Cla022103.1-protein|Cla009405.1-protein|Cla005574.1-protein|Cla012528.1-protein|Cla018202.1-protein|Cla009261.1-protein|Cla016062.1-protein|Cla001623.1-protein|Cla000745.1-protein|Cla004948.1-protein	http://amigo.geneontology.org/amigo/term/GO:0005576
mitochondrial envelope	Gene Ontology Slim	GO:0005740	5	294	0.000519852	0.00769258	Cla022167.1-protein|Cla022166.1-protein|Cla013688.1-protein|Cla017037.1-protein|Cla017036.1-protein	http://amigo.geneontology.org/amigo/term/GO:0005740
mitochondrial envelope	Gene Ontology	GO:0005740	5	294	0.000519852	0.00769258	Cla022167.1-protein|Cla022166.1-protein|Cla013688.1-protein|Cla017037.1-protein|Cla017036.1-protein	http://amigo.geneontology.org/amigo/term/GO:0005740
seed maturation	Gene Ontology Slim	GO:0010431	3	68	0.00052253	0.00769258	Cla017036.1-protein|Cla017037.1-protein|Cla008212.1-protein	http://amigo.geneontology.org/amigo/term/GO:0010431
seed maturation	Gene Ontology	GO:0010431	3	68	0.00052253	0.00769258	Cla017036.1-protein|Cla017037.1-protein|Cla008212.1-protein	http://amigo.geneontology.org/amigo/term/GO:0010431
small molecule biosynthetic process	Gene Ontology Slim	GO:0044283	7	648	0.000591606	0.00858048	Cla011979.1-protein|Cla012720.1-protein|Cla008727.1-protein|Cla018352.1-protein|Cla000871.1-protein|Cla013371.1-protein|Cla008520.1-protein	http://amigo.geneontology.org/amigo/term/GO:0044283
small molecule biosynthetic process	Gene Ontology	GO:0044283	7	648	0.000591606	0.00858048	Cla011979.1-protein|Cla012720.1-protein|Cla008727.1-protein|Cla018352.1-protein|Cla000871.1-protein|Cla013371.1-protein|Cla008520.1-protein	http://amigo.geneontology.org/amigo/term/GO:0044283
response to herbivore	Gene Ontology Slim	GO:0080027	2	15	0.000634054	0.00898249	Cla000462.1-protein|Cla008520.1-protein	http://amigo.geneontology.org/amigo/term/GO:0080027
response to herbivore	Gene Ontology	GO:0080027	2	15	0.000634054	0.00898249	Cla000462.1-protein|Cla008520.1-protein	http://amigo.geneontology.org/amigo/term/GO:0080027
cellular amino acid catabolic process	Gene Ontology Slim	GO:0009063	3	73	0.000637674	0.00898249	Cla018352.1-protein|Cla008727.1-protein|Cla013371.1-protein	http://amigo.geneontology.org/amigo/term/GO:0009063
cellular amino acid catabolic process	Gene Ontology	GO:0009063	3	73	0.000637674	0.00898249	Cla018352.1-protein|Cla008727.1-protein|Cla013371.1-protein	http://amigo.geneontology.org/amigo/term/GO:0009063
sulfate transmembrane transport	Gene Ontology Slim	GO:1902358	2	16	0.000712296	0.00973117	Cla022167.1-protein|Cla022166.1-protein	http://amigo.geneontology.org/amigo/term/GO:1902358
sulfate transmembrane transporter activity	Gene Ontology Slim	GO:0015116	2	16	0.000712296	0.00973117	Cla022167.1-protein|Cla022166.1-protein	http://amigo.geneontology.org/amigo/term/GO:0015116
sulfate transmembrane transport	Gene Ontology	GO:1902358	2	16	0.000712296	0.00973117	Cla022167.1-protein|Cla022166.1-protein	http://amigo.geneontology.org/amigo/term/GO:1902358
sulfate transmembrane transporter activity	Gene Ontology	GO:0015116	2	16	0.000712296	0.00973117	Cla022167.1-protein|Cla022166.1-protein	http://amigo.geneontology.org/amigo/term/GO:0015116
seedling development	Gene Ontology Slim	GO:0090351	4	179	0.000720643	0.00973117	Cla002235.1-protein|Cla001254.1-protein|Cla005574.1-protein|Cla008212.1-protein	http://amigo.geneontology.org/amigo/term/GO:0090351
seedling development	Gene Ontology	GO:0090351	4	179	0.000720643	0.00973117	Cla002235.1-protein|Cla001254.1-protein|Cla005574.1-protein|Cla008212.1-protein	http://amigo.geneontology.org/amigo/term/GO:0090351
regulation of seed germination	Gene Ontology Slim	GO:0010029	3	77	0.000740585	0.00986439	Cla002235.1-protein|Cla005574.1-protein|Cla008212.1-protein	http://amigo.geneontology.org/amigo/term/GO:0010029
regulation of seed germination	Gene Ontology	GO:0010029	3	77	0.000740585	0.00986439	Cla002235.1-protein|Cla005574.1-protein|Cla008212.1-protein	http://amigo.geneontology.org/amigo/term/GO:0010029
membrane-bounded organelle	Gene Ontology Slim	GO:0043227	49	15953	0.00075638	0.00993955	Cla012984.1-protein|Cla017286.1-protein|Cla001369.1-protein|Cla018352.1-protein|Cla010432.1-protein|Cla003391.1-protein|Cla017090.1-protein|Cla018202.1-protein|Cla011212.1-protein|Cla022166.1-protein|Cla000745.1-protein|Cla007644.1-protein|Cla017037.1-protein|Cla008212.1-protein|Cla003319.1-protein|Cla011979.1-protein|Cla021522.1-protein|Cla018026.1-protein|Cla017036.1-protein|Cla006920.1-protein…	http://amigo.geneontology.org/amigo/term/GO:0043227
membrane-bounded organelle	Gene Ontology	GO:0043227	49	15953	0.00075638	0.00993955	Cla012984.1-protein|Cla017286.1-protein|Cla001369.1-protein|Cla018352.1-protein|Cla010432.1-protein|Cla003391.1-protein|Cla017090.1-protein|Cla018202.1-protein|Cla011212.1-protein|Cla022166.1-protein|Cla000745.1-protein|Cla007644.1-protein|Cla017037.1-protein|Cla008212.1-protein|Cla003319.1-protein|Cla011979.1-protein|Cla021522.1-protein|Cla018026.1-protein|Cla017036.1-protein|Cla006920.1-protein…	http://amigo.geneontology.org/amigo/term/GO:0043227
lipid biosynthetic process	Gene Ontology Slim	GO:0008610	6	488	0.000768452	0.00996443	Cla011979.1-protein|Cla008520.1-protein|Cla000871.1-protein|Cla012720.1-protein|Cla000462.1-protein|Cla016262.1-protein	http://amigo.geneontology.org/amigo/term/GO:0008610
lipid biosynthetic process	Gene Ontology	GO:0008610	6	488	0.000768452	0.00996443	Cla011979.1-protein|Cla008520.1-protein|Cla000871.1-protein|Cla012720.1-protein|Cla000462.1-protein|Cla016262.1-protein	http://amigo.geneontology.org/amigo/term/GO:0008610
response to wounding	Gene Ontology Slim	GO:0009611	4	184	0.000796806	0.010197	Cla008727.1-protein|Cla017090.1-protein|Cla011979.1-protein|Cla008520.1-protein	http://amigo.geneontology.org/amigo/term/GO:0009611
response to wounding	Gene Ontology	GO:0009611	4	184	0.000796806	0.010197	Cla008727.1-protein|Cla017090.1-protein|Cla011979.1-protein|Cla008520.1-protein	http://amigo.geneontology.org/amigo/term/GO:0009611
regulation of seedling development	Gene Ontology Slim	GO:1900140	3	80	0.000824316	0.0103897	Cla002235.1-protein|Cla005574.1-protein|Cla008212.1-protein	http://amigo.geneontology.org/amigo/term/GO:1900140
regulation of seedling development	Gene Ontology	GO:1900140	3	80	0.000824316	0.0103897	Cla002235.1-protein|Cla005574.1-protein|Cla008212.1-protein	http://amigo.geneontology.org/amigo/term/GO:1900140
carboxylic acid biosynthetic process	Gene Ontology Slim	GO:0046394	6	497	0.000843702	0.0103897	Cla008520.1-protein|Cla011979.1-protein|Cla008727.1-protein|Cla018352.1-protein|Cla013371.1-protein|Cla012720.1-protein	http://amigo.geneontology.org/amigo/term/GO:0046394
organic acid biosynthetic process	Gene Ontology Slim	GO:0016053	6	497	0.000843702	0.0103897	Cla008520.1-protein|Cla011979.1-protein|Cla008727.1-protein|Cla018352.1-protein|Cla013371.1-protein|Cla012720.1-protein	http://amigo.geneontology.org/amigo/term/GO:0016053
organic acid biosynthetic process	Gene Ontology	GO:0016053	6	497	0.000843702	0.0103897	Cla008520.1-protein|Cla011979.1-protein|Cla008727.1-protein|Cla018352.1-protein|Cla013371.1-protein|Cla012720.1-protein	http://amigo.geneontology.org/amigo/term/GO:0016053
carboxylic acid biosynthetic process	Gene Ontology	GO:0046394	6	497	0.000843702	0.0103897	Cla008520.1-protein|Cla011979.1-protein|Cla008727.1-protein|Cla018352.1-protein|Cla013371.1-protein|Cla012720.1-protein	http://amigo.geneontology.org/amigo/term/GO:0046394
regulation of post-embryonic development	Gene Ontology Slim	GO:0048580	5	331	0.000878309	0.0105953	Cla002235.1-protein|Cla012165.1-protein|Cla005574.1-protein|Cla005669.1-protein|Cla008212.1-protein	http://amigo.geneontology.org/amigo/term/GO:0048580
regulation of post-embryonic development	Gene Ontology	GO:0048580	5	331	0.000878309	0.0105953	Cla002235.1-protein|Cla012165.1-protein|Cla005574.1-protein|Cla005669.1-protein|Cla008212.1-protein	http://amigo.geneontology.org/amigo/term/GO:0048580
dicarboxylic acid transmembrane transporter activity	Gene Ontology Slim	GO:0005310	2	18	0.000882039	0.0105953	Cla022167.1-protein|Cla022166.1-protein	http://amigo.geneontology.org/amigo/term/GO:0005310
dicarboxylic acid transmembrane transporter activity	Gene Ontology	GO:0005310	2	18	0.000882039	0.0105953	Cla022167.1-protein|Cla022166.1-protein	http://amigo.geneontology.org/amigo/term/GO:0005310
cell communication	Gene Ontology Slim	GO:0007154	12	1917	0.00095636	0.0113488	Cla015613.1-protein|Cla002982.1-protein|Cla001369.1-protein|Cla014156.1-protein|Cla005669.1-protein|Cla013371.1-protein|Cla003391.1-protein|Cla012165.1-protein|Cla002975.1-protein|Cla002075.1-protein|Cla000745.1-protein|Cla008212.1-protein	http://amigo.geneontology.org/amigo/term/GO:0007154
cell communication	Gene Ontology	GO:0007154	12	1917	0.00095636	0.0113488	Cla015613.1-protein|Cla002982.1-protein|Cla001369.1-protein|Cla014156.1-protein|Cla005669.1-protein|Cla013371.1-protein|Cla003391.1-protein|Cla012165.1-protein|Cla002975.1-protein|Cla002075.1-protein|Cla000745.1-protein|Cla008212.1-protein	http://amigo.geneontology.org/amigo/term/GO:0007154
sulfate transport	Gene Ontology Slim	GO:0008272	2	19	0.000973501	0.0114139	Cla022167.1-protein|Cla022166.1-protein	http://amigo.geneontology.org/amigo/term/GO:0008272
sulfate transport	Gene Ontology	GO:0008272	2	19	0.000973501	0.0114139	Cla022167.1-protein|Cla022166.1-protein	http://amigo.geneontology.org/amigo/term/GO:0008272
organelle	Gene Ontology Slim	GO:0043226	49	16128	0.00102814	0.0119119	Cla012984.1-protein|Cla017286.1-protein|Cla001369.1-protein|Cla018352.1-protein|Cla010432.1-protein|Cla003391.1-protein|Cla017090.1-protein|Cla018202.1-protein|Cla011212.1-protein|Cla022166.1-protein|Cla000745.1-protein|Cla007644.1-protein|Cla017037.1-protein|Cla008212.1-protein|Cla003319.1-protein|Cla011979.1-protein|Cla021522.1-protein|Cla018026.1-protein|Cla017036.1-protein|Cla006920.1-protein…	http://amigo.geneontology.org/amigo/term/GO:0043226
organelle	Gene Ontology	GO:0043226	49	16128	0.00102814	0.0119119	Cla012984.1-protein|Cla017286.1-protein|Cla001369.1-protein|Cla018352.1-protein|Cla010432.1-protein|Cla003391.1-protein|Cla017090.1-protein|Cla018202.1-protein|Cla011212.1-protein|Cla022166.1-protein|Cla000745.1-protein|Cla007644.1-protein|Cla017037.1-protein|Cla008212.1-protein|Cla003319.1-protein|Cla011979.1-protein|Cla021522.1-protein|Cla018026.1-protein|Cla017036.1-protein|Cla006920.1-protein…	http://amigo.geneontology.org/amigo/term/GO:0043226
small molecule catabolic process	Gene Ontology Slim	GO:0044282	4	201	0.00109835	0.0124589	Cla017090.1-protein|Cla018352.1-protein|Cla008727.1-protein|Cla013371.1-protein	http://amigo.geneontology.org/amigo/term/GO:0044282
small molecule catabolic process	Gene Ontology	GO:0044282	4	201	0.00109835	0.0124589	Cla017090.1-protein|Cla018352.1-protein|Cla008727.1-protein|Cla013371.1-protein	http://amigo.geneontology.org/amigo/term/GO:0044282
signal transduction	Gene Ontology Slim	GO:0007165	11	1678	0.00110081	0.0124589	Cla015613.1-protein|Cla002982.1-protein|Cla001369.1-protein|Cla014156.1-protein|Cla005669.1-protein|Cla003391.1-protein|Cla012165.1-protein|Cla002975.1-protein|Cla002075.1-protein|Cla000745.1-protein|Cla008212.1-protein	http://amigo.geneontology.org/amigo/term/GO:0007165
signal transduction	Gene Ontology	GO:0007165	11	1678	0.00110081	0.0124589	Cla015613.1-protein|Cla002982.1-protein|Cla001369.1-protein|Cla014156.1-protein|Cla005669.1-protein|Cla003391.1-protein|Cla012165.1-protein|Cla002975.1-protein|Cla002075.1-protein|Cla000745.1-protein|Cla008212.1-protein	http://amigo.geneontology.org/amigo/term/GO:0007165
metal ion binding	Gene Ontology Slim	GO:0046872	15	2828	0.00114225	0.0126514	Cla018026.1-protein|Cla008520.1-protein|Cla000871.1-protein|Cla002235.1-protein|Cla012165.1-protein|Cla009405.1-protein|Cla004551.1-protein|Cla012528.1-protein|Cla018202.1-protein|Cla015625.1-protein|Cla000462.1-protein|Cla012984.1-protein|Cla006920.1-protein|Cla013688.1-protein|Cla008212.1-protein	http://amigo.geneontology.org/amigo/term/GO:0046872
metal ion binding	Gene Ontology	GO:0046872	15	2828	0.00114225	0.0126514	Cla018026.1-protein|Cla008520.1-protein|Cla000871.1-protein|Cla002235.1-protein|Cla012165.1-protein|Cla009405.1-protein|Cla004551.1-protein|Cla012528.1-protein|Cla018202.1-protein|Cla015625.1-protein|Cla000462.1-protein|Cla012984.1-protein|Cla006920.1-protein|Cla013688.1-protein|Cla008212.1-protein	http://amigo.geneontology.org/amigo/term/GO:0046872
positive regulation of seed germination	Gene Ontology Slim	GO:0010030	2	21	0.00116951	0.0126514	Cla005574.1-protein|Cla008212.1-protein	http://amigo.geneontology.org/amigo/term/GO:0010030
malate transport	Gene Ontology Slim	GO:0015743	2	21	0.00116951	0.0126514	Cla022167.1-protein|Cla022166.1-protein	http://amigo.geneontology.org/amigo/term/GO:0015743
carbon-nitrogen lyase activity	Gene Ontology Slim	GO:0016840	2	21	0.00116951	0.0126514	Cla018352.1-protein|Cla008727.1-protein	http://amigo.geneontology.org/amigo/term/GO:0016840
malate transport	Gene Ontology	GO:0015743	2	21	0.00116951	0.0126514	Cla022167.1-protein|Cla022166.1-protein	http://amigo.geneontology.org/amigo/term/GO:0015743
positive regulation of seed germination	Gene Ontology	GO:0010030	2	21	0.00116951	0.0126514	Cla005574.1-protein|Cla008212.1-protein	http://amigo.geneontology.org/amigo/term/GO:0010030
carbon-nitrogen lyase activity	Gene Ontology	GO:0016840	2	21	0.00116951	0.0126514	Cla018352.1-protein|Cla008727.1-protein	http://amigo.geneontology.org/amigo/term/GO:0016840
cation binding	Gene Ontology Slim	GO:0043169	15	2844	0.00120893	0.0129349	Cla018026.1-protein|Cla008520.1-protein|Cla000871.1-protein|Cla002235.1-protein|Cla012165.1-protein|Cla009405.1-protein|Cla004551.1-protein|Cla012528.1-protein|Cla018202.1-protein|Cla015625.1-protein|Cla000462.1-protein|Cla012984.1-protein|Cla006920.1-protein|Cla013688.1-protein|Cla008212.1-protein	http://amigo.geneontology.org/amigo/term/GO:0043169
cation binding	Gene Ontology	GO:0043169	15	2844	0.00120893	0.0129349	Cla018026.1-protein|Cla008520.1-protein|Cla000871.1-protein|Cla002235.1-protein|Cla012165.1-protein|Cla009405.1-protein|Cla004551.1-protein|Cla012528.1-protein|Cla018202.1-protein|Cla015625.1-protein|Cla000462.1-protein|Cla012984.1-protein|Cla006920.1-protein|Cla013688.1-protein|Cla008212.1-protein	http://amigo.geneontology.org/amigo/term/GO:0043169
signaling	Gene Ontology Slim	GO:0023052	11	1713	0.00129852	0.0137432	Cla015613.1-protein|Cla002982.1-protein|Cla001369.1-protein|Cla014156.1-protein|Cla005669.1-protein|Cla003391.1-protein|Cla012165.1-protein|Cla002975.1-protein|Cla002075.1-protein|Cla000745.1-protein|Cla008212.1-protein	http://amigo.geneontology.org/amigo/term/GO:0023052
signaling	Gene Ontology	GO:0023052	11	1713	0.00129852	0.0137432	Cla015613.1-protein|Cla002982.1-protein|Cla001369.1-protein|Cla014156.1-protein|Cla005669.1-protein|Cla003391.1-protein|Cla012165.1-protein|Cla002975.1-protein|Cla002075.1-protein|Cla000745.1-protein|Cla008212.1-protein	http://amigo.geneontology.org/amigo/term/GO:0023052
cellular response to hypoxia	Gene Ontology Slim	GO:0071456	4	212	0.00133147	0.0138851	Cla022167.1-protein|Cla022166.1-protein|Cla016038.1-protein|Cla016032.1-protein	http://amigo.geneontology.org/amigo/term/GO:0071456
cellular response to hypoxia	Gene Ontology	GO:0071456	4	212	0.00133147	0.0138851	Cla022167.1-protein|Cla022166.1-protein|Cla016038.1-protein|Cla016032.1-protein	http://amigo.geneontology.org/amigo/term/GO:0071456
response to organonitrogen compound	Gene Ontology Slim	GO:0010243	4	214	0.00137729	0.0138851	Cla015613.1-protein|Cla018026.1-protein|Cla001623.1-protein|Cla006906.1-protein	http://amigo.geneontology.org/amigo/term/GO:0010243
cellular response to decreased oxygen levels	Gene Ontology Slim	GO:0036294	4	214	0.00137729	0.0138851	Cla022167.1-protein|Cla022166.1-protein|Cla016038.1-protein|Cla016032.1-protein	http://amigo.geneontology.org/amigo/term/GO:0036294
cellular response to oxygen levels	Gene Ontology Slim	GO:0071453	4	214	0.00137729	0.0138851	Cla022167.1-protein|Cla022166.1-protein|Cla016038.1-protein|Cla016032.1-protein	http://amigo.geneontology.org/amigo/term/GO:0071453
response to organonitrogen compound	Gene Ontology	GO:0010243	4	214	0.00137729	0.0138851	Cla015613.1-protein|Cla018026.1-protein|Cla001623.1-protein|Cla006906.1-protein	http://amigo.geneontology.org/amigo/term/GO:0010243
cellular response to decreased oxygen levels	Gene Ontology	GO:0036294	4	214	0.00137729	0.0138851	Cla022167.1-protein|Cla022166.1-protein|Cla016038.1-protein|Cla016032.1-protein	http://amigo.geneontology.org/amigo/term/GO:0036294
cellular response to oxygen levels	Gene Ontology	GO:0071453	4	214	0.00137729	0.0138851	Cla022167.1-protein|Cla022166.1-protein|Cla016038.1-protein|Cla016032.1-protein	http://amigo.geneontology.org/amigo/term/GO:0071453
C4-dicarboxylate transport	Gene Ontology Slim	GO:0015740	2	23	0.00138283	0.0138851	Cla022167.1-protein|Cla022166.1-protein	http://amigo.geneontology.org/amigo/term/GO:0015740
C4-dicarboxylate transport	Gene Ontology	GO:0015740	2	23	0.00138283	0.0138851	Cla022167.1-protein|Cla022166.1-protein	http://amigo.geneontology.org/amigo/term/GO:0015740
cellular response to stress	Gene Ontology Slim	GO:0033554	8	987	0.0015122	0.0150299	Cla018026.1-protein|Cla005669.1-protein|Cla013371.1-protein|Cla016032.1-protein|Cla005574.1-protein|Cla022167.1-protein|Cla022166.1-protein|Cla016038.1-protein	http://amigo.geneontology.org/amigo/term/GO:0033554
cellular response to stress	Gene Ontology	GO:0033554	8	987	0.0015122	0.0150299	Cla018026.1-protein|Cla005669.1-protein|Cla013371.1-protein|Cla016032.1-protein|Cla005574.1-protein|Cla022167.1-protein|Cla022166.1-protein|Cla016038.1-protein	http://amigo.geneontology.org/amigo/term/GO:0033554
response to temperature stimulus	Gene Ontology Slim	GO:0009266	6	562	0.00157008	0.0154483	Cla018026.1-protein|Cla005574.1-protein|Cla014570.1-protein|Cla017036.1-protein|Cla016038.1-protein|Cla017037.1-protein	http://amigo.geneontology.org/amigo/term/GO:0009266
response to temperature stimulus	Gene Ontology	GO:0009266	6	562	0.00157008	0.0154483	Cla018026.1-protein|Cla005574.1-protein|Cla014570.1-protein|Cla017036.1-protein|Cla016038.1-protein|Cla017037.1-protein	http://amigo.geneontology.org/amigo/term/GO:0009266
response to cold	Gene Ontology Slim	GO:0009409	5	382	0.00163983	0.0159741	Cla018026.1-protein|Cla016038.1-protein|Cla014570.1-protein|Cla017037.1-protein|Cla017036.1-protein	http://amigo.geneontology.org/amigo/term/GO:0009409
response to cold	Gene Ontology	GO:0009409	5	382	0.00163983	0.0159741	Cla018026.1-protein|Cla016038.1-protein|Cla014570.1-protein|Cla017037.1-protein|Cla017036.1-protein	http://amigo.geneontology.org/amigo/term/GO:0009409
jasmonic acid biosynthetic process	Gene Ontology Slim	GO:0009695	2	26	0.00173496	0.0166973	Cla008520.1-protein|Cla011979.1-protein	http://amigo.geneontology.org/amigo/term/GO:0009695
jasmonic acid biosynthetic process	Gene Ontology	GO:0009695	2	26	0.00173496	0.0166973	Cla008520.1-protein|Cla011979.1-protein	http://amigo.geneontology.org/amigo/term/GO:0009695
hormone-mediated signaling pathway	Gene Ontology Slim	GO:0009755	7	783	0.00174818	0.0166973	Cla015613.1-protein|Cla014156.1-protein|Cla005669.1-protein|Cla003391.1-protein|Cla002975.1-protein|Cla002075.1-protein|Cla008212.1-protein	http://amigo.geneontology.org/amigo/term/GO:0009755
hormone-mediated signaling pathway	Gene Ontology	GO:0009755	7	783	0.00174818	0.0166973	Cla015613.1-protein|Cla014156.1-protein|Cla005669.1-protein|Cla003391.1-protein|Cla002975.1-protein|Cla002075.1-protein|Cla008212.1-protein	http://amigo.geneontology.org/amigo/term/GO:0009755
response to hypoxia	Gene Ontology Slim	GO:0001666	4	233	0.00186893	0.0176781	Cla022167.1-protein|Cla022166.1-protein|Cla016038.1-protein|Cla016032.1-protein	http://amigo.geneontology.org/amigo/term/GO:0001666
response to hypoxia	Gene Ontology	GO:0001666	4	233	0.00186893	0.0176781	Cla022167.1-protein|Cla022166.1-protein|Cla016038.1-protein|Cla016032.1-protein	http://amigo.geneontology.org/amigo/term/GO:0001666
intracellular organelle	Gene Ontology Slim	GO:0043229	48	16019	0.00188809	0.0176885	Cla012984.1-protein|Cla017286.1-protein|Cla001369.1-protein|Cla018352.1-protein|Cla010432.1-protein|Cla003391.1-protein|Cla017090.1-protein|Cla018202.1-protein|Cla011212.1-protein|Cla022166.1-protein|Cla000745.1-protein|Cla007644.1-protein|Cla017037.1-protein|Cla008212.1-protein|Cla003319.1-protein|Cla011979.1-protein|Cla021522.1-protein|Cla018026.1-protein|Cla017036.1-protein|Cla006920.1-protein…	http://amigo.geneontology.org/amigo/term/GO:0043229
intracellular organelle	Gene Ontology	GO:0043229	48	16019	0.00188809	0.0176885	Cla012984.1-protein|Cla017286.1-protein|Cla001369.1-protein|Cla018352.1-protein|Cla010432.1-protein|Cla003391.1-protein|Cla017090.1-protein|Cla018202.1-protein|Cla011212.1-protein|Cla022166.1-protein|Cla000745.1-protein|Cla007644.1-protein|Cla017037.1-protein|Cla008212.1-protein|Cla003319.1-protein|Cla011979.1-protein|Cla021522.1-protein|Cla018026.1-protein|Cla017036.1-protein|Cla006920.1-protein…	http://amigo.geneontology.org/amigo/term/GO:0043229
response to decreased oxygen levels	Gene Ontology Slim	GO:0036293	4	237	0.00198608	0.01843	Cla022167.1-protein|Cla022166.1-protein|Cla016038.1-protein|Cla016032.1-protein	http://amigo.geneontology.org/amigo/term/GO:0036293
response to decreased oxygen levels	Gene Ontology	GO:0036293	4	237	0.00198608	0.01843	Cla022167.1-protein|Cla022166.1-protein|Cla016038.1-protein|Cla016032.1-protein	http://amigo.geneontology.org/amigo/term/GO:0036293
response to oxygen levels	Gene Ontology Slim	GO:0070482	4	238	0.00201614	0.0185334	Cla022167.1-protein|Cla022166.1-protein|Cla016038.1-protein|Cla016032.1-protein	http://amigo.geneontology.org/amigo/term/GO:0070482
response to oxygen levels	Gene Ontology	GO:0070482	4	238	0.00201614	0.0185334	Cla022167.1-protein|Cla022166.1-protein|Cla016038.1-protein|Cla016032.1-protein	http://amigo.geneontology.org/amigo/term/GO:0070482
primary metabolic process	Gene Ontology Slim	GO:0044238	30	8358	0.00210314	0.0191532	Cla017286.1-protein|Cla001369.1-protein|Cla018352.1-protein|Cla017195.1-protein|Cla008212.1-protein|Cla003319.1-protein|Cla011979.1-protein|Cla018026.1-protein|Cla016262.1-protein|Cla002235.1-protein|Cla005574.1-protein|Cla002254.1-protein|Cla015613.1-protein|Cla010918.1-protein|Cla008727.1-protein|Cla008520.1-protein|Cla000871.1-protein|Cla013371.1-protein|Cla012720.1-protein|Cla011212.1-protein…	http://amigo.geneontology.org/amigo/term/GO:0044238
primary metabolic process	Gene Ontology	GO:0044238	30	8358	0.00210314	0.0191532	Cla017286.1-protein|Cla001369.1-protein|Cla018352.1-protein|Cla017195.1-protein|Cla008212.1-protein|Cla003319.1-protein|Cla011979.1-protein|Cla018026.1-protein|Cla016262.1-protein|Cla002235.1-protein|Cla005574.1-protein|Cla002254.1-protein|Cla015613.1-protein|Cla010918.1-protein|Cla008727.1-protein|Cla008520.1-protein|Cla000871.1-protein|Cla013371.1-protein|Cla012720.1-protein|Cla011212.1-protein…	http://amigo.geneontology.org/amigo/term/GO:0044238
sulfur compound transmembrane transporter activity	Gene Ontology Slim	GO:1901682	2	29	0.00212521	0.0191759	Cla022167.1-protein|Cla022166.1-protein	http://amigo.geneontology.org/amigo/term/GO:1901682
sulfur compound transmembrane transporter activity	Gene Ontology	GO:1901682	2	29	0.00212521	0.0191759	Cla022167.1-protein|Cla022166.1-protein	http://amigo.geneontology.org/amigo/term/GO:1901682
inorganic anion transmembrane transporter activity	Gene Ontology Slim	GO:0015103	3	113	0.00215924	0.019305	Cla022167.1-protein|Cla022166.1-protein|Cla021522.1-protein	http://amigo.geneontology.org/amigo/term/GO:0015103
inorganic anion transmembrane transporter activity	Gene Ontology	GO:0015103	3	113	0.00215924	0.019305	Cla022167.1-protein|Cla022166.1-protein|Cla021522.1-protein	http://amigo.geneontology.org/amigo/term/GO:0015103
response to metal ion	Gene Ontology Slim	GO:0010038	5	410	0.00222191	0.0196855	Cla002982.1-protein|Cla017090.1-protein|Cla018162.1-protein|Cla010432.1-protein|Cla012165.1-protein	http://amigo.geneontology.org/amigo/term/GO:0010038
response to metal ion	Gene Ontology	GO:0010038	5	410	0.00222191	0.0196855	Cla002982.1-protein|Cla017090.1-protein|Cla018162.1-protein|Cla010432.1-protein|Cla012165.1-protein	http://amigo.geneontology.org/amigo/term/GO:0010038
dicarboxylic acid transport	Gene Ontology Slim	GO:0006835	2	31	0.0024063	0.021056	Cla022167.1-protein|Cla022166.1-protein	http://amigo.geneontology.org/amigo/term/GO:0006835
dicarboxylic acid transport	Gene Ontology	GO:0006835	2	31	0.0024063	0.021056	Cla022167.1-protein|Cla022166.1-protein	http://amigo.geneontology.org/amigo/term/GO:0006835
regulation of cellular process	Gene Ontology Slim	GO:0050794	19	4368	0.00241961	0.021056	Cla015613.1-protein|Cla002235.1-protein|Cla001369.1-protein|Cla021170.1-protein|Cla002982.1-protein|Cla018026.1-protein|Cla002975.1-protein|Cla008212.1-protein|Cla005669.1-protein|Cla003391.1-protein|Cla012165.1-protein|Cla005574.1-protein|Cla012720.1-protein|Cla006906.1-protein|Cla002075.1-protein|Cla002254.1-protein|Cla000745.1-protein|Cla010918.1-protein|Cla014156.1-protein	http://amigo.geneontology.org/amigo/term/GO:0050794
regulation of cellular process	Gene Ontology	GO:0050794	19	4368	0.00241961	0.021056	Cla015613.1-protein|Cla002235.1-protein|Cla001369.1-protein|Cla021170.1-protein|Cla002982.1-protein|Cla018026.1-protein|Cla002975.1-protein|Cla008212.1-protein|Cla005669.1-protein|Cla003391.1-protein|Cla012165.1-protein|Cla005574.1-protein|Cla012720.1-protein|Cla006906.1-protein|Cla002075.1-protein|Cla002254.1-protein|Cla000745.1-protein|Cla010918.1-protein|Cla014156.1-protein	http://amigo.geneontology.org/amigo/term/GO:0050794
intracellular membrane-bounded organelle	Gene Ontology Slim	GO:0043231	47	15757	0.00262604	0.0224533	Cla012984.1-protein|Cla017286.1-protein|Cla001369.1-protein|Cla018352.1-protein|Cla010432.1-protein|Cla003391.1-protein|Cla017090.1-protein|Cla018202.1-protein|Cla011212.1-protein|Cla022166.1-protein|Cla000745.1-protein|Cla007644.1-protein|Cla017037.1-protein|Cla008212.1-protein|Cla003319.1-protein|Cla011979.1-protein|Cla021522.1-protein|Cla018026.1-protein|Cla017036.1-protein|Cla006920.1-protein…	http://amigo.geneontology.org/amigo/term/GO:0043231
intracellular membrane-bounded organelle	Gene Ontology	GO:0043231	47	15757	0.00262604	0.0224533	Cla012984.1-protein|Cla017286.1-protein|Cla001369.1-protein|Cla018352.1-protein|Cla010432.1-protein|Cla003391.1-protein|Cla017090.1-protein|Cla018202.1-protein|Cla011212.1-protein|Cla022166.1-protein|Cla000745.1-protein|Cla007644.1-protein|Cla017037.1-protein|Cla008212.1-protein|Cla003319.1-protein|Cla011979.1-protein|Cla021522.1-protein|Cla018026.1-protein|Cla017036.1-protein|Cla006920.1-protein…	http://amigo.geneontology.org/amigo/term/GO:0043231
response to chitin	Gene Ontology Slim	GO:0010200	3	123	0.00272988	0.023139	Cla015613.1-protein|Cla018026.1-protein|Cla006906.1-protein	http://amigo.geneontology.org/amigo/term/GO:0010200
response to chitin	Gene Ontology	GO:0010200	3	123	0.00272988	0.023139	Cla015613.1-protein|Cla018026.1-protein|Cla006906.1-protein	http://amigo.geneontology.org/amigo/term/GO:0010200
sulfur compound transport	Gene Ontology Slim	GO:0072348	2	34	0.00285897	0.0240251	Cla022167.1-protein|Cla022166.1-protein	http://amigo.geneontology.org/amigo/term/GO:0072348
sulfur compound transport	Gene Ontology	GO:0072348	2	34	0.00285897	0.0240251	Cla022167.1-protein|Cla022166.1-protein	http://amigo.geneontology.org/amigo/term/GO:0072348
response to nitrogen compound	Gene Ontology Slim	GO:1901698	4	265	0.00295193	0.0245952	Cla015613.1-protein|Cla018026.1-protein|Cla001623.1-protein|Cla006906.1-protein	http://amigo.geneontology.org/amigo/term/GO:1901698
response to nitrogen compound	Gene Ontology	GO:1901698	4	265	0.00295193	0.0245952	Cla015613.1-protein|Cla018026.1-protein|Cla001623.1-protein|Cla006906.1-protein	http://amigo.geneontology.org/amigo/term/GO:1901698
cellular response to hormone stimulus	Gene Ontology Slim	GO:0032870	7	863	0.00299775	0.0247662	Cla015613.1-protein|Cla014156.1-protein|Cla005669.1-protein|Cla003391.1-protein|Cla002975.1-protein|Cla002075.1-protein|Cla008212.1-protein	http://amigo.geneontology.org/amigo/term/GO:0032870
cellular response to hormone stimulus	Gene Ontology	GO:0032870	7	863	0.00299775	0.0247662	Cla015613.1-protein|Cla014156.1-protein|Cla005669.1-protein|Cla003391.1-protein|Cla002975.1-protein|Cla002075.1-protein|Cla008212.1-protein	http://amigo.geneontology.org/amigo/term/GO:0032870
cellular lipid metabolic process	Gene Ontology Slim	GO:0044255	6	651	0.00324011	0.0265445	Cla011979.1-protein|Cla008520.1-protein|Cla000871.1-protein|Cla012720.1-protein|Cla000462.1-protein|Cla016262.1-protein	http://amigo.geneontology.org/amigo/term/GO:0044255
cellular lipid metabolic process	Gene Ontology	GO:0044255	6	651	0.00324011	0.0265445	Cla011979.1-protein|Cla008520.1-protein|Cla000871.1-protein|Cla012720.1-protein|Cla000462.1-protein|Cla016262.1-protein	http://amigo.geneontology.org/amigo/term/GO:0044255
cellular response to endogenous stimulus	Gene Ontology Slim	GO:0071495	7	879	0.00331415	0.0268145	Cla015613.1-protein|Cla014156.1-protein|Cla005669.1-protein|Cla003391.1-protein|Cla002975.1-protein|Cla002075.1-protein|Cla008212.1-protein	http://amigo.geneontology.org/amigo/term/GO:0071495
cellular response to endogenous stimulus	Gene Ontology	GO:0071495	7	879	0.00331415	0.0268145	Cla015613.1-protein|Cla014156.1-protein|Cla005669.1-protein|Cla003391.1-protein|Cla002975.1-protein|Cla002075.1-protein|Cla008212.1-protein	http://amigo.geneontology.org/amigo/term/GO:0071495
regulation of multicellular organismal development	Gene Ontology Slim	GO:2000026	5	465	0.00378403	0.0303653	Cla002235.1-protein|Cla012165.1-protein|Cla005574.1-protein|Cla005669.1-protein|Cla008212.1-protein	http://amigo.geneontology.org/amigo/term/GO:2000026
regulation of multicellular organismal development	Gene Ontology	GO:2000026	5	465	0.00378403	0.0303653	Cla002235.1-protein|Cla012165.1-protein|Cla005574.1-protein|Cla005669.1-protein|Cla008212.1-protein	http://amigo.geneontology.org/amigo/term/GO:2000026
inorganic anion transport	Gene Ontology Slim	GO:0015698	3	140	0.0038971	0.0310184	Cla022167.1-protein|Cla022166.1-protein|Cla021522.1-protein	http://amigo.geneontology.org/amigo/term/GO:0015698
inorganic anion transport	Gene Ontology	GO:0015698	3	140	0.0038971	0.0310184	Cla022167.1-protein|Cla022166.1-protein|Cla021522.1-protein	http://amigo.geneontology.org/amigo/term/GO:0015698
biological regulation	Gene Ontology Slim	GO:0065007	22	5631	0.00394103	0.0311151	Cla001369.1-protein|Cla010432.1-protein|Cla003391.1-protein|Cla000745.1-protein|Cla008212.1-protein|Cla011979.1-protein|Cla018026.1-protein|Cla002235.1-protein|Cla005574.1-protein|Cla002254.1-protein|Cla015613.1-protein|Cla006906.1-protein|Cla010918.1-protein|Cla008520.1-protein|Cla012720.1-protein|Cla002075.1-protein|Cla014156.1-protein|Cla002982.1-protein|Cla021170.1-protein|Cla005669.1-protein…	http://amigo.geneontology.org/amigo/term/GO:0065007
biological regulation	Gene Ontology	GO:0065007	22	5631	0.00394103	0.0311151	Cla001369.1-protein|Cla010432.1-protein|Cla003391.1-protein|Cla000745.1-protein|Cla008212.1-protein|Cla011979.1-protein|Cla018026.1-protein|Cla002235.1-protein|Cla005574.1-protein|Cla002254.1-protein|Cla015613.1-protein|Cla006906.1-protein|Cla010918.1-protein|Cla008520.1-protein|Cla012720.1-protein|Cla002075.1-protein|Cla014156.1-protein|Cla002982.1-protein|Cla021170.1-protein|Cla005669.1-protein…	http://amigo.geneontology.org/amigo/term/GO:0065007
fatty acid biosynthetic process	Gene Ontology Slim	GO:0006633	3	142	0.00405143	0.0317308	Cla008520.1-protein|Cla011979.1-protein|Cla012720.1-protein	http://amigo.geneontology.org/amigo/term/GO:0006633
fatty acid biosynthetic process	Gene Ontology	GO:0006633	3	142	0.00405143	0.0317308	Cla008520.1-protein|Cla011979.1-protein|Cla012720.1-protein	http://amigo.geneontology.org/amigo/term/GO:0006633
thylakoid	Gene Ontology Slim	GO:0009579	5	487	0.00458802	0.0356482	Cla017286.1-protein|Cla017090.1-protein|Cla012720.1-protein|Cla018202.1-protein|Cla008520.1-protein	http://amigo.geneontology.org/amigo/term/GO:0009579
thylakoid	Gene Ontology	GO:0009579	5	487	0.00458802	0.0356482	Cla017286.1-protein|Cla017090.1-protein|Cla012720.1-protein|Cla018202.1-protein|Cla008520.1-protein	http://amigo.geneontology.org/amigo/term/GO:0009579
drug transmembrane transport	Gene Ontology Slim	GO:0006855	2	45	0.00482976	0.0367964	Cla022167.1-protein|Cla022166.1-protein	http://amigo.geneontology.org/amigo/term/GO:0006855
photosynthetic electron transport chain	Gene Ontology Slim	GO:0009767	2	45	0.00482976	0.0367964	Cla004551.1-protein|Cla012720.1-protein	http://amigo.geneontology.org/amigo/term/GO:0009767
photosynthetic electron transport chain	Gene Ontology	GO:0009767	2	45	0.00482976	0.0367964	Cla004551.1-protein|Cla012720.1-protein	http://amigo.geneontology.org/amigo/term/GO:0009767
drug transmembrane transport	Gene Ontology	GO:0006855	2	45	0.00482976	0.0367964	Cla022167.1-protein|Cla022166.1-protein	http://amigo.geneontology.org/amigo/term/GO:0006855
jasmonic acid metabolic process	Gene Ontology Slim	GO:0009694	2	46	0.00503262	0.0380459	Cla008520.1-protein|Cla011979.1-protein	http://amigo.geneontology.org/amigo/term/GO:0009694
jasmonic acid metabolic process	Gene Ontology	GO:0009694	2	46	0.00503262	0.0380459	Cla008520.1-protein|Cla011979.1-protein	http://amigo.geneontology.org/amigo/term/GO:0009694
small molecule metabolic process	Gene Ontology Slim	GO:0044281	9	1496	0.00559902	0.0413968	Cla011979.1-protein|Cla012720.1-protein|Cla008727.1-protein|Cla018352.1-protein|Cla000871.1-protein|Cla013371.1-protein|Cla017090.1-protein|Cla008520.1-protein|Cla006920.1-protein	http://amigo.geneontology.org/amigo/term/GO:0044281
small molecule metabolic process	Gene Ontology	GO:0044281	9	1496	0.00559902	0.0413968	Cla011979.1-protein|Cla012720.1-protein|Cla008727.1-protein|Cla018352.1-protein|Cla000871.1-protein|Cla013371.1-protein|Cla017090.1-protein|Cla008520.1-protein|Cla006920.1-protein	http://amigo.geneontology.org/amigo/term/GO:0044281
negative regulation of response to alcohol	Gene Ontology Slim	GO:1901420	2	49	0.00566437	0.0413968	Cla015613.1-protein|Cla008212.1-protein	http://amigo.geneontology.org/amigo/term/GO:1901420
negative regulation of cellular response to alcohol	Gene Ontology Slim	GO:1905958	2	49	0.00566437	0.0413968	Cla015613.1-protein|Cla008212.1-protein	http://amigo.geneontology.org/amigo/term/GO:1905958
negative regulation of abscisic acid-activated signaling pathway	Gene Ontology Slim	GO:0009788	2	49	0.00566437	0.0413968	Cla015613.1-protein|Cla008212.1-protein	http://amigo.geneontology.org/amigo/term/GO:0009788
negative regulation of response to alcohol	Gene Ontology	GO:1901420	2	49	0.00566437	0.0413968	Cla015613.1-protein|Cla008212.1-protein	http://amigo.geneontology.org/amigo/term/GO:1901420
negative regulation of abscisic acid-activated signaling pathway	Gene Ontology	GO:0009788	2	49	0.00566437	0.0413968	Cla015613.1-protein|Cla008212.1-protein	http://amigo.geneontology.org/amigo/term/GO:0009788
negative regulation of cellular response to alcohol	Gene Ontology	GO:1905958	2	49	0.00566437	0.0413968	Cla015613.1-protein|Cla008212.1-protein	http://amigo.geneontology.org/amigo/term/GO:1905958
regulation of multicellular organismal process	Gene Ontology Slim	GO:0051239	5	513	0.0056873	0.0413968	Cla002235.1-protein|Cla012165.1-protein|Cla005574.1-protein|Cla005669.1-protein|Cla008212.1-protein	http://amigo.geneontology.org/amigo/term/GO:0051239
regulation of multicellular organismal process	Gene Ontology	GO:0051239	5	513	0.0056873	0.0413968	Cla002235.1-protein|Cla012165.1-protein|Cla005574.1-protein|Cla005669.1-protein|Cla008212.1-protein	http://amigo.geneontology.org/amigo/term/GO:0051239
cellular response to organic substance	Gene Ontology Slim	GO:0071310	7	974	0.00575092	0.0415509	Cla015613.1-protein|Cla014156.1-protein|Cla005669.1-protein|Cla003391.1-protein|Cla002975.1-protein|Cla002075.1-protein|Cla008212.1-protein	http://amigo.geneontology.org/amigo/term/GO:0071310
cellular response to organic substance	Gene Ontology	GO:0071310	7	974	0.00575092	0.0415509	Cla015613.1-protein|Cla014156.1-protein|Cla005669.1-protein|Cla003391.1-protein|Cla002975.1-protein|Cla002075.1-protein|Cla008212.1-protein	http://amigo.geneontology.org/amigo/term/GO:0071310
aspartate family amino acid metabolic process	Gene Ontology Slim	GO:0009066	2	52	0.00633051	0.0454034	Cla018352.1-protein|Cla013371.1-protein	http://amigo.geneontology.org/amigo/term/GO:0009066
aspartate family amino acid metabolic process	Gene Ontology	GO:0009066	2	52	0.00633051	0.0454034	Cla018352.1-protein|Cla013371.1-protein	http://amigo.geneontology.org/amigo/term/GO:0009066
copper ion binding	Gene Ontology Slim	GO:0005507	3	171	0.00671456	0.0476345	Cla009405.1-protein|Cla018202.1-protein|Cla013688.1-protein	http://amigo.geneontology.org/amigo/term/GO:0005507
copper ion binding	Gene Ontology	GO:0005507	3	171	0.00671456	0.0476345	Cla009405.1-protein|Cla018202.1-protein|Cla013688.1-protein	http://amigo.geneontology.org/amigo/term/GO:0005507
heterocyclic compound binding	Gene Ontology Slim	GO:1901363	21	5527	0.00691254	0.0486862	Cla015613.1-protein|Cla017286.1-protein|Cla006920.1-protein|Cla011979.1-protein|Cla021170.1-protein|Cla002975.1-protein|Cla018026.1-protein|Cla013371.1-protein|Cla018352.1-protein|Cla005822.1-protein|Cla002235.1-protein|Cla017090.1-protein|Cla012528.1-protein|Cla010918.1-protein|Cla017036.1-protein|Cla001369.1-protein|Cla012984.1-protein|Cla002254.1-protein|Cla013782.1-protein|Cla017037.1-protein…	http://amigo.geneontology.org/amigo/term/GO:1901363
heterocyclic compound binding	Gene Ontology	GO:1901363	21	5527	0.00691254	0.0486862	Cla015613.1-protein|Cla017286.1-protein|Cla006920.1-protein|Cla011979.1-protein|Cla021170.1-protein|Cla002975.1-protein|Cla018026.1-protein|Cla013371.1-protein|Cla018352.1-protein|Cla005822.1-protein|Cla002235.1-protein|Cla017090.1-protein|Cla012528.1-protein|Cla010918.1-protein|Cla017036.1-protein|Cla001369.1-protein|Cla012984.1-protein|Cla002254.1-protein|Cla013782.1-protein|Cla017037.1-protein…	http://amigo.geneontology.org/amigo/term/GO:1901363
multicellular organismal reproductive process	Gene Ontology Slim	GO:0048609	3	174	0.00703701	0.0488598	Cla017036.1-protein|Cla017037.1-protein|Cla008212.1-protein	http://amigo.geneontology.org/amigo/term/GO:0048609
glucosyltransferase activity	Gene Ontology Slim	GO:0046527	3	174	0.00703701	0.0488598	Cla003319.1-protein|Cla016032.1-protein|Cla017195.1-protein	http://amigo.geneontology.org/amigo/term/GO:0046527
glucosyltransferase activity	Gene Ontology	GO:0046527	3	174	0.00703701	0.0488598	Cla003319.1-protein|Cla016032.1-protein|Cla017195.1-protein	http://amigo.geneontology.org/amigo/term/GO:0046527
multicellular organismal reproductive process	Gene Ontology	GO:0048609	3	174	0.00703701	0.0488598	Cla017036.1-protein|Cla017037.1-protein|Cla008212.1-protein	http://amigo.geneontology.org/amigo/term/GO:0048609
anatomical structure maturation	Gene Ontology Slim	GO:0071695	3	175	0.00714651	0.0492707	Cla017036.1-protein|Cla017037.1-protein|Cla008212.1-protein	http://amigo.geneontology.org/amigo/term/GO:0071695
anatomical structure maturation	Gene Ontology	GO:0071695	3	175	0.00714651	0.0492707	Cla017036.1-protein|Cla017037.1-protein|Cla008212.1-protein	http://amigo.geneontology.org/amigo/term/GO:0071695
organic cyclic compound binding	Gene Ontology Slim	GO:0097159	21	5548	0.00722036	0.0494317	Cla015613.1-protein|Cla017286.1-protein|Cla006920.1-protein|Cla011979.1-protein|Cla021170.1-protein|Cla002975.1-protein|Cla018026.1-protein|Cla013371.1-protein|Cla018352.1-protein|Cla005822.1-protein|Cla002235.1-protein|Cla017090.1-protein|Cla012528.1-protein|Cla010918.1-protein|Cla017036.1-protein|Cla001369.1-protein|Cla012984.1-protein|Cla002254.1-protein|Cla013782.1-protein|Cla017037.1-protein…	http://amigo.geneontology.org/amigo/term/GO:0097159
organic cyclic compound binding	Gene Ontology	GO:0097159	21	5548	0.00722036	0.0494317	Cla015613.1-protein|Cla017286.1-protein|Cla006920.1-protein|Cla011979.1-protein|Cla021170.1-protein|Cla002975.1-protein|Cla018026.1-protein|Cla013371.1-protein|Cla018352.1-protein|Cla005822.1-protein|Cla002235.1-protein|Cla017090.1-protein|Cla012528.1-protein|Cla010918.1-protein|Cla017036.1-protein|Cla001369.1-protein|Cla012984.1-protein|Cla002254.1-protein|Cla013782.1-protein|Cla017037.1-protein…	http://amigo.geneontology.org/amigo/term/GO:0097159
multicellular organism reproduction	Gene Ontology Slim	GO:0032504	3	180	0.00770918	0.0524117	Cla017036.1-protein|Cla017037.1-protein|Cla008212.1-protein	http://amigo.geneontology.org/amigo/term/GO:0032504
multicellular organism reproduction	Gene Ontology	GO:0032504	3	180	0.00770918	0.0524117	Cla017036.1-protein|Cla017037.1-protein|Cla008212.1-protein	http://amigo.geneontology.org/amigo/term/GO:0032504
NAD binding	Gene Ontology Slim	GO:0051287	2	58	0.00776407	0.0524209	Cla017090.1-protein|Cla006920.1-protein	http://amigo.geneontology.org/amigo/term/GO:0051287
NAD binding	Gene Ontology	GO:0051287	2	58	0.00776407	0.0524209	Cla017090.1-protein|Cla006920.1-protein	http://amigo.geneontology.org/amigo/term/GO:0051287
electron transport chain	Gene Ontology Slim	GO:0022900	3	186	0.00841808	0.0561758	Cla002075.1-protein|Cla004551.1-protein|Cla012720.1-protein	http://amigo.geneontology.org/amigo/term/GO:0022900
electron transport chain	Gene Ontology	GO:0022900	3	186	0.00841808	0.0561758	Cla002075.1-protein|Cla004551.1-protein|Cla012720.1-protein	http://amigo.geneontology.org/amigo/term/GO:0022900
membrane	Gene Ontology Slim	GO:0016020	24	6756	0.00843497	0.0561758	Cla017286.1-protein|Cla001369.1-protein|Cla017036.1-protein|Cla022166.1-protein|Cla000745.1-protein|Cla007644.1-protein|Cla017037.1-protein|Cla008212.1-protein|Cla003319.1-protein|Cla021522.1-protein|Cla015635.1-protein|Cla004551.1-protein|Cla022167.1-protein|Cla016038.1-protein|Cla013688.1-protein|Cla015613.1-protein|Cla008520.1-protein|Cla012720.1-protein|Cla015625.1-protein|Cla016262.1-protein…	http://amigo.geneontology.org/amigo/term/GO:0016020
membrane	Gene Ontology	GO:0016020	24	6756	0.00843497	0.0561758	Cla017286.1-protein|Cla001369.1-protein|Cla017036.1-protein|Cla022166.1-protein|Cla000745.1-protein|Cla007644.1-protein|Cla017037.1-protein|Cla008212.1-protein|Cla003319.1-protein|Cla021522.1-protein|Cla015635.1-protein|Cla004551.1-protein|Cla022167.1-protein|Cla016038.1-protein|Cla013688.1-protein|Cla015613.1-protein|Cla008520.1-protein|Cla012720.1-protein|Cla015625.1-protein|Cla016262.1-protein…	http://amigo.geneontology.org/amigo/term/GO:0016020
regulation of biological process	Gene Ontology Slim	GO:0050789	19	4901	0.0085951	0.0568554	Cla015613.1-protein|Cla002235.1-protein|Cla001369.1-protein|Cla021170.1-protein|Cla002982.1-protein|Cla018026.1-protein|Cla002975.1-protein|Cla008212.1-protein|Cla005669.1-protein|Cla003391.1-protein|Cla012165.1-protein|Cla005574.1-protein|Cla012720.1-protein|Cla006906.1-protein|Cla002075.1-protein|Cla002254.1-protein|Cla000745.1-protein|Cla010918.1-protein|Cla014156.1-protein	http://amigo.geneontology.org/amigo/term/GO:0050789
regulation of biological process	Gene Ontology	GO:0050789	19	4901	0.0085951	0.0568554	Cla015613.1-protein|Cla002235.1-protein|Cla001369.1-protein|Cla021170.1-protein|Cla002982.1-protein|Cla018026.1-protein|Cla002975.1-protein|Cla008212.1-protein|Cla005669.1-protein|Cla003391.1-protein|Cla012165.1-protein|Cla005574.1-protein|Cla012720.1-protein|Cla006906.1-protein|Cla002075.1-protein|Cla002254.1-protein|Cla000745.1-protein|Cla010918.1-protein|Cla014156.1-protein	http://amigo.geneontology.org/amigo/term/GO:0050789
organelle membrane	Gene Ontology Slim	GO:0031090	10	1902	0.00879503	0.0577875	Cla003319.1-protein|Cla004551.1-protein|Cla012528.1-protein|Cla013688.1-protein|Cla012720.1-protein|Cla017036.1-protein|Cla022167.1-protein|Cla022166.1-protein|Cla013782.1-protein|Cla017037.1-protein	http://amigo.geneontology.org/amigo/term/GO:0031090
organelle membrane	Gene Ontology	GO:0031090	10	1902	0.00879503	0.0577875	Cla003319.1-protein|Cla004551.1-protein|Cla012528.1-protein|Cla013688.1-protein|Cla012720.1-protein|Cla017036.1-protein|Cla022167.1-protein|Cla022166.1-protein|Cla013782.1-protein|Cla017037.1-protein	http://amigo.geneontology.org/amigo/term/GO:0031090
coenzyme binding	Gene Ontology Slim	GO:0050662	4	366	0.00901146	0.0588148	Cla017090.1-protein|Cla018352.1-protein|Cla011979.1-protein|Cla006920.1-protein	http://amigo.geneontology.org/amigo/term/GO:0050662
coenzyme binding	Gene Ontology	GO:0050662	4	366	0.00901146	0.0588148	Cla017090.1-protein|Cla018352.1-protein|Cla011979.1-protein|Cla006920.1-protein	http://amigo.geneontology.org/amigo/term/GO:0050662
developmental maturation	Gene Ontology Slim	GO:0021700	3	192	0.00916415	0.0594153	Cla017036.1-protein|Cla017037.1-protein|Cla008212.1-protein	http://amigo.geneontology.org/amigo/term/GO:0021700
developmental maturation	Gene Ontology	GO:0021700	3	192	0.00916415	0.0594153	Cla017036.1-protein|Cla017037.1-protein|Cla008212.1-protein	http://amigo.geneontology.org/amigo/term/GO:0021700
cellular response to heat	Gene Ontology Slim	GO:0034605	2	64	0.00932963	0.0600902	Cla018026.1-protein|Cla005574.1-protein	http://amigo.geneontology.org/amigo/term/GO:0034605
cellular response to heat	Gene Ontology	GO:0034605	2	64	0.00932963	0.0600902	Cla018026.1-protein|Cla005574.1-protein	http://amigo.geneontology.org/amigo/term/GO:0034605
drug transport	Gene Ontology Slim	GO:0015893	2	65	0.00960314	0.0614475	Cla022167.1-protein|Cla022166.1-protein	http://amigo.geneontology.org/amigo/term/GO:0015893
drug transport	Gene Ontology	GO:0015893	2	65	0.00960314	0.0614475	Cla022167.1-protein|Cla022166.1-protein	http://amigo.geneontology.org/amigo/term/GO:0015893
alpha-amino acid catabolic process	Gene Ontology Slim	GO:1901606	2	66	0.00988019	0.0628098	Cla018352.1-protein|Cla008727.1-protein	http://amigo.geneontology.org/amigo/term/GO:1901606
alpha-amino acid catabolic process	Gene Ontology	GO:1901606	2	66	0.00988019	0.0628098	Cla018352.1-protein|Cla008727.1-protein	http://amigo.geneontology.org/amigo/term/GO:1901606
defense response	Gene Ontology Slim	GO:0006952	8	1361	0.0102144	0.0641209	Cla015613.1-protein|Cla016032.1-protein|Cla008727.1-protein|Cla018026.1-protein|Cla003391.1-protein|Cla005574.1-protein|Cla001623.1-protein|Cla018202.1-protein	http://amigo.geneontology.org/amigo/term/GO:0006952
defense response	Gene Ontology	GO:0006952	8	1361	0.0102144	0.0641209	Cla015613.1-protein|Cla016032.1-protein|Cla008727.1-protein|Cla018026.1-protein|Cla003391.1-protein|Cla005574.1-protein|Cla001623.1-protein|Cla018202.1-protein	http://amigo.geneontology.org/amigo/term/GO:0006952
plant-type cell wall	Gene Ontology Slim	GO:0009505	3	200	0.0102174	0.0641209	Cla000745.1-protein|Cla022103.1-protein|Cla009261.1-protein	http://amigo.geneontology.org/amigo/term/GO:0009505
plant-type cell wall	Gene Ontology	GO:0009505	3	200	0.0102174	0.0641209	Cla000745.1-protein|Cla022103.1-protein|Cla009261.1-protein	http://amigo.geneontology.org/amigo/term/GO:0009505
cellular nitrogen compound biosynthetic process	Gene Ontology Slim	GO:0044271	13	2899	0.0103014	0.0642362	Cla017286.1-protein|Cla010918.1-protein|Cla021170.1-protein|Cla018026.1-protein|Cla000871.1-protein|Cla010432.1-protein|Cla013371.1-protein|Cla002235.1-protein|Cla002975.1-protein|Cla002075.1-protein|Cla002254.1-protein|Cla013782.1-protein|Cla014156.1-protein	http://amigo.geneontology.org/amigo/term/GO:0044271
cellular nitrogen compound biosynthetic process	Gene Ontology	GO:0044271	13	2899	0.0103014	0.0642362	Cla017286.1-protein|Cla010918.1-protein|Cla021170.1-protein|Cla018026.1-protein|Cla000871.1-protein|Cla010432.1-protein|Cla013371.1-protein|Cla002235.1-protein|Cla002975.1-protein|Cla002075.1-protein|Cla002254.1-protein|Cla013782.1-protein|Cla014156.1-protein	http://amigo.geneontology.org/amigo/term/GO:0044271
toxin metabolic process	Gene Ontology Slim	GO:0009404	2	69	0.0107325	0.0665007	Cla018026.1-protein|Cla018162.1-protein	http://amigo.geneontology.org/amigo/term/GO:0009404
toxin metabolic process	Gene Ontology	GO:0009404	2	69	0.0107325	0.0665007	Cla018026.1-protein|Cla018162.1-protein	http://amigo.geneontology.org/amigo/term/GO:0009404
cofactor binding	Gene Ontology Slim	GO:0048037	6	859	0.0118955	0.0730136	Cla011979.1-protein|Cla018352.1-protein|Cla017090.1-protein|Cla012528.1-protein|Cla012984.1-protein|Cla006920.1-protein	http://amigo.geneontology.org/amigo/term/GO:0048037
cofactor binding	Gene Ontology	GO:0048037	6	859	0.0118955	0.0730136	Cla011979.1-protein|Cla018352.1-protein|Cla017090.1-protein|Cla012528.1-protein|Cla012984.1-protein|Cla006920.1-protein	http://amigo.geneontology.org/amigo/term/GO:0048037
mitochondrial inner membrane	Gene Ontology Slim	GO:0005743	3	215	0.0123752	0.075485	Cla022167.1-protein|Cla022166.1-protein|Cla013688.1-protein	http://amigo.geneontology.org/amigo/term/GO:0005743
mitochondrial inner membrane	Gene Ontology	GO:0005743	3	215	0.0123752	0.075485	Cla022167.1-protein|Cla022166.1-protein|Cla013688.1-protein	http://amigo.geneontology.org/amigo/term/GO:0005743
systemic acquired resistance	Gene Ontology Slim	GO:0009627	2	75	0.0125307	0.0759602	Cla018026.1-protein|Cla001623.1-protein	http://amigo.geneontology.org/amigo/term/GO:0009627
systemic acquired resistance	Gene Ontology	GO:0009627	2	75	0.0125307	0.0759602	Cla018026.1-protein|Cla001623.1-protein	http://amigo.geneontology.org/amigo/term/GO:0009627
regulation of response to stimulus	Gene Ontology Slim	GO:0048583	5	631	0.0130664	0.0780508	Cla003391.1-protein|Cla012165.1-protein|Cla015613.1-protein|Cla005669.1-protein|Cla008212.1-protein	http://amigo.geneontology.org/amigo/term/GO:0048583
regulation of response to stimulus	Gene Ontology	GO:0048583	5	631	0.0130664	0.0780508	Cla003391.1-protein|Cla012165.1-protein|Cla015613.1-protein|Cla005669.1-protein|Cla008212.1-protein	http://amigo.geneontology.org/amigo/term/GO:0048583
icosanoid metabolic process	Gene Ontology Slim	GO:0006690	1	5	0.0131148	0.0780508	Cla008520.1-protein	http://amigo.geneontology.org/amigo/term/GO:0006690
cinnamic acid metabolic process	Gene Ontology Slim	GO:0009803	1	5	0.0131148	0.0780508	Cla008727.1-protein	http://amigo.geneontology.org/amigo/term/GO:0009803
cinnamic acid metabolic process	Gene Ontology	GO:0009803	1	5	0.0131148	0.0780508	Cla008727.1-protein	http://amigo.geneontology.org/amigo/term/GO:0009803
icosanoid metabolic process	Gene Ontology	GO:0006690	1	5	0.0131148	0.0780508	Cla008520.1-protein	http://amigo.geneontology.org/amigo/term/GO:0006690
positive regulation of post-embryonic development	Gene Ontology Slim	GO:0048582	2	80	0.0141225	0.0808813	Cla005574.1-protein|Cla008212.1-protein	http://amigo.geneontology.org/amigo/term/GO:0048582
pyruvate metabolic process	Gene Ontology Slim	GO:0006090	2	80	0.0141225	0.0808813	Cla000871.1-protein|Cla006920.1-protein	http://amigo.geneontology.org/amigo/term/GO:0006090
pyruvate metabolic process	Gene Ontology	GO:0006090	2	80	0.0141225	0.0808813	Cla000871.1-protein|Cla006920.1-protein	http://amigo.geneontology.org/amigo/term/GO:0006090
positive regulation of post-embryonic development	Gene Ontology	GO:0048582	2	80	0.0141225	0.0808813	Cla005574.1-protein|Cla008212.1-protein	http://amigo.geneontology.org/amigo/term/GO:0048582
lipid metabolic process	Gene Ontology Slim	GO:0006629	6	895	0.0142993	0.0808813	Cla011979.1-protein|Cla008520.1-protein|Cla000871.1-protein|Cla012720.1-protein|Cla000462.1-protein|Cla016262.1-protein	http://amigo.geneontology.org/amigo/term/GO:0006629
lipid metabolic process	Gene Ontology	GO:0006629	6	895	0.0142993	0.0808813	Cla011979.1-protein|Cla008520.1-protein|Cla000871.1-protein|Cla012720.1-protein|Cla000462.1-protein|Cla016262.1-protein	http://amigo.geneontology.org/amigo/term/GO:0006629
response to jasmonic acid	Gene Ontology Slim	GO:0009753	3	228	0.0144412	0.0808813	Cla003391.1-protein|Cla002075.1-protein|Cla008520.1-protein	http://amigo.geneontology.org/amigo/term/GO:0009753
response to jasmonic acid	Gene Ontology	GO:0009753	3	228	0.0144412	0.0808813	Cla003391.1-protein|Cla002075.1-protein|Cla008520.1-protein	http://amigo.geneontology.org/amigo/term/GO:0009753
regulation of developmental process	Gene Ontology Slim	GO:0050793	5	649	0.0145838	0.0808813	Cla002235.1-protein|Cla012165.1-protein|Cla005574.1-protein|Cla005669.1-protein|Cla008212.1-protein	http://amigo.geneontology.org/amigo/term/GO:0050793
regulation of developmental process	Gene Ontology	GO:0050793	5	649	0.0145838	0.0808813	Cla002235.1-protein|Cla012165.1-protein|Cla005574.1-protein|Cla005669.1-protein|Cla008212.1-protein	http://amigo.geneontology.org/amigo/term/GO:0050793
fatty acid metabolic process	Gene Ontology Slim	GO:0006631	3	230	0.0147753	0.0808813	Cla008520.1-protein|Cla011979.1-protein|Cla012720.1-protein	http://amigo.geneontology.org/amigo/term/GO:0006631
fatty acid metabolic process	Gene Ontology	GO:0006631	3	230	0.0147753	0.0808813	Cla008520.1-protein|Cla011979.1-protein|Cla012720.1-protein	http://amigo.geneontology.org/amigo/term/GO:0006631
endomembrane system	Gene Ontology Slim	GO:0012505	10	2065	0.0150153	0.0808813	Cla003319.1-protein|Cla002982.1-protein|Cla021522.1-protein|Cla012528.1-protein|Cla018202.1-protein|Cla012720.1-protein|Cla017036.1-protein|Cla000745.1-protein|Cla022103.1-protein|Cla017037.1-protein	http://amigo.geneontology.org/amigo/term/GO:0012505
endomembrane system	Gene Ontology	GO:0012505	10	2065	0.0150153	0.0808813	Cla003319.1-protein|Cla002982.1-protein|Cla021522.1-protein|Cla012528.1-protein|Cla018202.1-protein|Cla012720.1-protein|Cla017036.1-protein|Cla000745.1-protein|Cla022103.1-protein|Cla017037.1-protein	http://amigo.geneontology.org/amigo/term/GO:0012505
ion transport	Gene Ontology Slim	GO:0006811	6	905	0.0150233	0.0808813	Cla021522.1-protein|Cla004551.1-protein|Cla022167.1-protein|Cla022166.1-protein|Cla007644.1-protein|Cla008212.1-protein	http://amigo.geneontology.org/amigo/term/GO:0006811
ion transport	Gene Ontology	GO:0006811	6	905	0.0150233	0.0808813	Cla021522.1-protein|Cla004551.1-protein|Cla022167.1-protein|Cla022166.1-protein|Cla007644.1-protein|Cla008212.1-protein	http://amigo.geneontology.org/amigo/term/GO:0006811
peptide binding	Gene Ontology Slim	GO:0042277	2	83	0.0151174	0.0808813	Cla002982.1-protein|Cla001254.1-protein	http://amigo.geneontology.org/amigo/term/GO:0042277
mitochondrial transport	Gene Ontology Slim	GO:0006839	2	83	0.0151174	0.0808813	Cla022167.1-protein|Cla022166.1-protein	http://amigo.geneontology.org/amigo/term/GO:0006839
peptide binding	Gene Ontology	GO:0042277	2	83	0.0151174	0.0808813	Cla002982.1-protein|Cla001254.1-protein	http://amigo.geneontology.org/amigo/term/GO:0042277
mitochondrial transport	Gene Ontology	GO:0006839	2	83	0.0151174	0.0808813	Cla022167.1-protein|Cla022166.1-protein	http://amigo.geneontology.org/amigo/term/GO:0006839
carbon-nitrogen ligase activity, with glutamine as amido-N-donor	Gene Ontology Slim	GO:0016884	1	6	0.015284	0.0808813	Cla013371.1-protein	http://amigo.geneontology.org/amigo/term/GO:0016884
response to vitamin	Gene Ontology Slim	GO:0033273	1	6	0.015284	0.0808813	Cla001623.1-protein	http://amigo.geneontology.org/amigo/term/GO:0033273
malate dehydrogenase (decarboxylating) (NAD+) activity	Gene Ontology Slim	GO:0004471	1	6	0.015284	0.0808813	Cla006920.1-protein	http://amigo.geneontology.org/amigo/term/GO:0004471
positive regulation of autophagy	Gene Ontology Slim	GO:0010508	1	6	0.015284	0.0808813	Cla018026.1-protein	http://amigo.geneontology.org/amigo/term/GO:0010508
detection of calcium ion	Gene Ontology Slim	GO:0005513	1	6	0.015284	0.0808813	Cla012165.1-protein	http://amigo.geneontology.org/amigo/term/GO:0005513
malic enzyme activity	Gene Ontology Slim	GO:0004470	1	6	0.015284	0.0808813	Cla006920.1-protein	http://amigo.geneontology.org/amigo/term/GO:0004470
aspartate family amino acid catabolic process	Gene Ontology Slim	GO:0009068	1	6	0.015284	0.0808813	Cla018352.1-protein	http://amigo.geneontology.org/amigo/term/GO:0009068
nitrile metabolic process	Gene Ontology Slim	GO:0050898	1	6	0.015284	0.0808813	Cla010432.1-protein	http://amigo.geneontology.org/amigo/term/GO:0050898
nitrile biosynthetic process	Gene Ontology Slim	GO:0080028	1	6	0.015284	0.0808813	Cla010432.1-protein	http://amigo.geneontology.org/amigo/term/GO:0080028
malate dehydrogenase (decarboxylating) (NAD+) activity	Gene Ontology	GO:0004471	1	6	0.015284	0.0808813	Cla006920.1-protein	http://amigo.geneontology.org/amigo/term/GO:0004471
aspartate family amino acid catabolic process	Gene Ontology	GO:0009068	1	6	0.015284	0.0808813	Cla018352.1-protein	http://amigo.geneontology.org/amigo/term/GO:0009068
carbon-nitrogen ligase activity, with glutamine as amido-N-donor	Gene Ontology	GO:0016884	1	6	0.015284	0.0808813	Cla013371.1-protein	http://amigo.geneontology.org/amigo/term/GO:0016884
response to vitamin	Gene Ontology	GO:0033273	1	6	0.015284	0.0808813	Cla001623.1-protein	http://amigo.geneontology.org/amigo/term/GO:0033273
detection of calcium ion	Gene Ontology	GO:0005513	1	6	0.015284	0.0808813	Cla012165.1-protein	http://amigo.geneontology.org/amigo/term/GO:0005513
positive regulation of autophagy	Gene Ontology	GO:0010508	1	6	0.015284	0.0808813	Cla018026.1-protein	http://amigo.geneontology.org/amigo/term/GO:0010508
nitrile biosynthetic process	Gene Ontology	GO:0080028	1	6	0.015284	0.0808813	Cla010432.1-protein	http://amigo.geneontology.org/amigo/term/GO:0080028
malic enzyme activity	Gene Ontology	GO:0004470	1	6	0.015284	0.0808813	Cla006920.1-protein	http://amigo.geneontology.org/amigo/term/GO:0004470
nitrile metabolic process	Gene Ontology	GO:0050898	1	6	0.015284	0.0808813	Cla010432.1-protein	http://amigo.geneontology.org/amigo/term/GO:0050898
protein binding	Gene Ontology Slim	GO:0005515	16	4103	0.0156291	0.082263	Cla015613.1-protein|Cla002235.1-protein|Cla001369.1-protein|Cla021522.1-protein|Cla008727.1-protein|Cla002982.1-protein|Cla018026.1-protein|Cla008520.1-protein|Cla000871.1-protein|Cla006920.1-protein|Cla003391.1-protein|Cla012165.1-protein|Cla002975.1-protein|Cla002075.1-protein|Cla007644.1-protein|Cla013782.1-protein	http://amigo.geneontology.org/amigo/term/GO:0005515
protein binding	Gene Ontology	GO:0005515	16	4103	0.0156291	0.082263	Cla015613.1-protein|Cla002235.1-protein|Cla001369.1-protein|Cla021522.1-protein|Cla008727.1-protein|Cla002982.1-protein|Cla018026.1-protein|Cla008520.1-protein|Cla000871.1-protein|Cla006920.1-protein|Cla003391.1-protein|Cla012165.1-protein|Cla002975.1-protein|Cla002075.1-protein|Cla007644.1-protein|Cla013782.1-protein	http://amigo.geneontology.org/amigo/term/GO:0005515
negative regulation of cellular process	Gene Ontology Slim	GO:0048523	5	667	0.0162158	0.0848947	Cla015613.1-protein|Cla002075.1-protein|Cla005574.1-protein|Cla012720.1-protein|Cla008212.1-protein	http://amigo.geneontology.org/amigo/term/GO:0048523
negative regulation of cellular process	Gene Ontology	GO:0048523	5	667	0.0162158	0.0848947	Cla015613.1-protein|Cla002075.1-protein|Cla005574.1-protein|Cla012720.1-protein|Cla008212.1-protein	http://amigo.geneontology.org/amigo/term/GO:0048523
response to light stimulus	Gene Ontology Slim	GO:0009416	5	670	0.0164992	0.0851977	Cla012165.1-protein|Cla012528.1-protein|Cla012720.1-protein|Cla005669.1-protein|Cla013371.1-protein	http://amigo.geneontology.org/amigo/term/GO:0009416
response to light stimulus	Gene Ontology	GO:0009416	5	670	0.0164992	0.0851977	Cla012165.1-protein|Cla012528.1-protein|Cla012720.1-protein|Cla005669.1-protein|Cla013371.1-protein	http://amigo.geneontology.org/amigo/term/GO:0009416
inorganic ion transmembrane transport	Gene Ontology Slim	GO:0098660	4	440	0.0166103	0.0851977	Cla022167.1-protein|Cla022166.1-protein|Cla021522.1-protein|Cla008212.1-protein	http://amigo.geneontology.org/amigo/term/GO:0098660
inorganic ion transmembrane transport	Gene Ontology	GO:0098660	4	440	0.0166103	0.0851977	Cla022167.1-protein|Cla022166.1-protein|Cla021522.1-protein|Cla008212.1-protein	http://amigo.geneontology.org/amigo/term/GO:0098660
ion transmembrane transporter activity	Gene Ontology Slim	GO:0015075	5	672	0.01669	0.0851977	Cla022167.1-protein|Cla022166.1-protein|Cla007644.1-protein|Cla021522.1-protein|Cla008212.1-protein	http://amigo.geneontology.org/amigo/term/GO:0015075
ion transmembrane transporter activity	Gene Ontology	GO:0015075	5	672	0.01669	0.0851977	Cla022167.1-protein|Cla022166.1-protein|Cla007644.1-protein|Cla021522.1-protein|Cla008212.1-protein	http://amigo.geneontology.org/amigo/term/GO:0015075
cell wall biogenesis	Gene Ontology Slim	GO:0042546	3	242	0.0168723	0.0851977	Cla003319.1-protein|Cla017195.1-protein|Cla015635.1-protein	http://amigo.geneontology.org/amigo/term/GO:0042546
cell wall biogenesis	Gene Ontology	GO:0042546	3	242	0.0168723	0.0851977	Cla003319.1-protein|Cla017195.1-protein|Cla015635.1-protein	http://amigo.geneontology.org/amigo/term/GO:0042546
response to bacterium	Gene Ontology Slim	GO:0009617	4	445	0.0172334	0.0851977	Cla015613.1-protein|Cla018026.1-protein|Cla008520.1-protein|Cla018202.1-protein	http://amigo.geneontology.org/amigo/term/GO:0009617
response to bacterium	Gene Ontology	GO:0009617	4	445	0.0172334	0.0851977	Cla015613.1-protein|Cla018026.1-protein|Cla008520.1-protein|Cla018202.1-protein	http://amigo.geneontology.org/amigo/term/GO:0009617
organonitrogen compound metabolic process	Gene Ontology Slim	GO:1901564	17	4514	0.017361	0.0851977	Cla015613.1-protein|Cla002982.1-protein|Cla001254.1-protein|Cla001369.1-protein|Cla008727.1-protein|Cla013782.1-protein|Cla017286.1-protein|Cla018352.1-protein|Cla000871.1-protein|Cla010432.1-protein|Cla013371.1-protein|Cla009405.1-protein|Cla005574.1-protein|Cla018162.1-protein|Cla018026.1-protein|Cla004948.1-protein|Cla008212.1-protein	http://amigo.geneontology.org/amigo/term/GO:1901564
organonitrogen compound metabolic process	Gene Ontology	GO:1901564	17	4514	0.017361	0.0851977	Cla015613.1-protein|Cla002982.1-protein|Cla001254.1-protein|Cla001369.1-protein|Cla008727.1-protein|Cla013782.1-protein|Cla017286.1-protein|Cla018352.1-protein|Cla000871.1-protein|Cla010432.1-protein|Cla013371.1-protein|Cla009405.1-protein|Cla005574.1-protein|Cla018162.1-protein|Cla018026.1-protein|Cla004948.1-protein|Cla008212.1-protein	http://amigo.geneontology.org/amigo/term/GO:1901564
arabinan catabolic process	Gene Ontology Slim	GO:0031222	1	7	0.0174486	0.0851977	Cla009261.1-protein	http://amigo.geneontology.org/amigo/term/GO:0031222
L-phenylalanine catabolic process	Gene Ontology Slim	GO:0006559	1	7	0.0174486	0.0851977	Cla008727.1-protein	http://amigo.geneontology.org/amigo/term/GO:0006559
erythrose 4-phosphate/phosphoenolpyruvate family amino acid catabolic process	Gene Ontology Slim	GO:1902222	1	7	0.0174486	0.0851977	Cla008727.1-protein	http://amigo.geneontology.org/amigo/term/GO:1902222
oxidoreductase activity, oxidizing metal ions, NAD or NADP as acceptor	Gene Ontology Slim	GO:0016723	1	7	0.0174486	0.0851977	Cla004551.1-protein	http://amigo.geneontology.org/amigo/term/GO:0016723
ferric-chelate reductase activity	Gene Ontology Slim	GO:0000293	1	7	0.0174486	0.0851977	Cla004551.1-protein	http://amigo.geneontology.org/amigo/term/GO:0000293
thiamine-containing compound biosynthetic process	Gene Ontology Slim	GO:0042724	1	7	0.0174486	0.0851977	Cla000871.1-protein	http://amigo.geneontology.org/amigo/term/GO:0042724
thiamine biosynthetic process	Gene Ontology Slim	GO:0009228	1	7	0.0174486	0.0851977	Cla000871.1-protein	http://amigo.geneontology.org/amigo/term/GO:0009228
oxidoreductase activity, oxidizing metal ions, NAD or NADP as acceptor	Gene Ontology	GO:0016723	1	7	0.0174486	0.0851977	Cla004551.1-protein	http://amigo.geneontology.org/amigo/term/GO:0016723
L-phenylalanine catabolic process	Gene Ontology	GO:0006559	1	7	0.0174486	0.0851977	Cla008727.1-protein	http://amigo.geneontology.org/amigo/term/GO:0006559
arabinan catabolic process	Gene Ontology	GO:0031222	1	7	0.0174486	0.0851977	Cla009261.1-protein	http://amigo.geneontology.org/amigo/term/GO:0031222
thiamine-containing compound biosynthetic process	Gene Ontology	GO:0042724	1	7	0.0174486	0.0851977	Cla000871.1-protein	http://amigo.geneontology.org/amigo/term/GO:0042724
ferric-chelate reductase activity	Gene Ontology	GO:0000293	1	7	0.0174486	0.0851977	Cla004551.1-protein	http://amigo.geneontology.org/amigo/term/GO:0000293
erythrose 4-phosphate/phosphoenolpyruvate family amino acid catabolic process	Gene Ontology	GO:1902222	1	7	0.0174486	0.0851977	Cla008727.1-protein	http://amigo.geneontology.org/amigo/term/GO:1902222
thiamine biosynthetic process	Gene Ontology	GO:0009228	1	7	0.0174486	0.0851977	Cla000871.1-protein	http://amigo.geneontology.org/amigo/term/GO:0009228
response to radiation	Gene Ontology Slim	GO:0009314	5	692	0.0186791	0.09004	Cla012165.1-protein|Cla012528.1-protein|Cla012720.1-protein|Cla005669.1-protein|Cla013371.1-protein	http://amigo.geneontology.org/amigo/term/GO:0009314
response to radiation	Gene Ontology	GO:0009314	5	692	0.0186791	0.09004	Cla012165.1-protein|Cla012528.1-protein|Cla012720.1-protein|Cla005669.1-protein|Cla013371.1-protein	http://amigo.geneontology.org/amigo/term/GO:0009314
transition metal ion binding	Gene Ontology Slim	GO:0046914	6	955	0.0190302	0.09004	Cla009405.1-protein|Cla012528.1-protein|Cla018202.1-protein|Cla012984.1-protein|Cla006920.1-protein|Cla013688.1-protein	http://amigo.geneontology.org/amigo/term/GO:0046914
transition metal ion binding	Gene Ontology	GO:0046914	6	955	0.0190302	0.09004	Cla009405.1-protein|Cla012528.1-protein|Cla018202.1-protein|Cla012984.1-protein|Cla006920.1-protein|Cla013688.1-protein	http://amigo.geneontology.org/amigo/term/GO:0046914
alpha-amino acid metabolic process	Gene Ontology Slim	GO:1901605	3	254	0.0191277	0.09004	Cla018352.1-protein|Cla008727.1-protein|Cla013371.1-protein	http://amigo.geneontology.org/amigo/term/GO:1901605
alpha-amino acid metabolic process	Gene Ontology	GO:1901605	3	254	0.0191277	0.09004	Cla018352.1-protein|Cla008727.1-protein|Cla013371.1-protein	http://amigo.geneontology.org/amigo/term/GO:1901605
transcription regulator activity	Gene Ontology Slim	GO:0140110	8	1530	0.0193774	0.09004	Cla006906.1-protein|Cla010918.1-protein|Cla021170.1-protein|Cla018026.1-protein|Cla002235.1-protein|Cla002975.1-protein|Cla002254.1-protein|Cla014156.1-protein	http://amigo.geneontology.org/amigo/term/GO:0140110
transcription regulator activity	Gene Ontology	GO:0140110	8	1530	0.0193774	0.09004	Cla006906.1-protein|Cla010918.1-protein|Cla021170.1-protein|Cla018026.1-protein|Cla002235.1-protein|Cla002975.1-protein|Cla002254.1-protein|Cla014156.1-protein	http://amigo.geneontology.org/amigo/term/GO:0140110
regulation of cellular response to alcohol	Gene Ontology Slim	GO:1905957	2	95	0.0193864	0.09004	Cla015613.1-protein|Cla008212.1-protein	http://amigo.geneontology.org/amigo/term/GO:1905957
regulation of response to alcohol	Gene Ontology Slim	GO:1901419	2	95	0.0193864	0.09004	Cla015613.1-protein|Cla008212.1-protein	http://amigo.geneontology.org/amigo/term/GO:1901419
regulation of abscisic acid-activated signaling pathway	Gene Ontology Slim	GO:0009787	2	95	0.0193864	0.09004	Cla015613.1-protein|Cla008212.1-protein	http://amigo.geneontology.org/amigo/term/GO:0009787
regulation of response to alcohol	Gene Ontology	GO:1901419	2	95	0.0193864	0.09004	Cla015613.1-protein|Cla008212.1-protein	http://amigo.geneontology.org/amigo/term/GO:1901419
regulation of cellular response to alcohol	Gene Ontology	GO:1905957	2	95	0.0193864	0.09004	Cla015613.1-protein|Cla008212.1-protein	http://amigo.geneontology.org/amigo/term/GO:1905957
regulation of abscisic acid-activated signaling pathway	Gene Ontology	GO:0009787	2	95	0.0193864	0.09004	Cla015613.1-protein|Cla008212.1-protein	http://amigo.geneontology.org/amigo/term/GO:0009787
cellular heat acclimation	Gene Ontology Slim	GO:0070370	1	8	0.0196084	0.09004	Cla018026.1-protein	http://amigo.geneontology.org/amigo/term/GO:0070370
arabinan metabolic process	Gene Ontology Slim	GO:0031221	1	8	0.0196084	0.09004	Cla009261.1-protein	http://amigo.geneontology.org/amigo/term/GO:0031221
transferase activity, transferring aldehyde or ketonic groups	Gene Ontology Slim	GO:0016744	1	8	0.0196084	0.09004	Cla000871.1-protein	http://amigo.geneontology.org/amigo/term/GO:0016744
arabinan metabolic process	Gene Ontology	GO:0031221	1	8	0.0196084	0.09004	Cla009261.1-protein	http://amigo.geneontology.org/amigo/term/GO:0031221
cellular heat acclimation	Gene Ontology	GO:0070370	1	8	0.0196084	0.09004	Cla018026.1-protein	http://amigo.geneontology.org/amigo/term/GO:0070370
transferase activity, transferring aldehyde or ketonic groups	Gene Ontology	GO:0016744	1	8	0.0196084	0.09004	Cla000871.1-protein	http://amigo.geneontology.org/amigo/term/GO:0016744
negative regulation of post-embryonic development	Gene Ontology Slim	GO:0048581	2	96	0.0197626	0.09004	Cla002235.1-protein|Cla008212.1-protein	http://amigo.geneontology.org/amigo/term/GO:0048581
jasmonic acid mediated signaling pathway	Gene Ontology Slim	GO:0009867	2	96	0.0197626	0.09004	Cla003391.1-protein|Cla002075.1-protein	http://amigo.geneontology.org/amigo/term/GO:0009867
jasmonic acid mediated signaling pathway	Gene Ontology	GO:0009867	2	96	0.0197626	0.09004	Cla003391.1-protein|Cla002075.1-protein	http://amigo.geneontology.org/amigo/term/GO:0009867
negative regulation of post-embryonic development	Gene Ontology	GO:0048581	2	96	0.0197626	0.09004	Cla002235.1-protein|Cla008212.1-protein	http://amigo.geneontology.org/amigo/term/GO:0048581
nitrogen compound metabolic process	Gene Ontology Slim	GO:0006807	24	7262	0.020112	0.09004	Cla017286.1-protein|Cla001369.1-protein|Cla018352.1-protein|Cla010432.1-protein|Cla009405.1-protein|Cla008212.1-protein|Cla018026.1-protein|Cla002235.1-protein|Cla005574.1-protein|Cla018162.1-protein|Cla002254.1-protein|Cla015613.1-protein|Cla010918.1-protein|Cla008727.1-protein|Cla000871.1-protein|Cla013371.1-protein|Cla002075.1-protein|Cla004948.1-protein|Cla014156.1-protein|Cla002982.1-protein…	http://amigo.geneontology.org/amigo/term/GO:0006807
nitrogen compound metabolic process	Gene Ontology	GO:0006807	24	7262	0.020112	0.09004	Cla017286.1-protein|Cla001369.1-protein|Cla018352.1-protein|Cla010432.1-protein|Cla009405.1-protein|Cla008212.1-protein|Cla018026.1-protein|Cla002235.1-protein|Cla005574.1-protein|Cla018162.1-protein|Cla002254.1-protein|Cla015613.1-protein|Cla010918.1-protein|Cla008727.1-protein|Cla000871.1-protein|Cla013371.1-protein|Cla002075.1-protein|Cla004948.1-protein|Cla014156.1-protein|Cla002982.1-protein…	http://amigo.geneontology.org/amigo/term/GO:0006807
response to other organism	Gene Ontology Slim	GO:0051707	7	1247	0.0201319	0.09004	Cla015613.1-protein|Cla018026.1-protein|Cla008520.1-protein|Cla016032.1-protein|Cla001623.1-protein|Cla018202.1-protein|Cla000462.1-protein	http://amigo.geneontology.org/amigo/term/GO:0051707
response to external biotic stimulus	Gene Ontology Slim	GO:0043207	7	1247	0.0201319	0.09004	Cla015613.1-protein|Cla018026.1-protein|Cla008520.1-protein|Cla016032.1-protein|Cla001623.1-protein|Cla018202.1-protein|Cla000462.1-protein	http://amigo.geneontology.org/amigo/term/GO:0043207
response to other organism	Gene Ontology	GO:0051707	7	1247	0.0201319	0.09004	Cla015613.1-protein|Cla018026.1-protein|Cla008520.1-protein|Cla016032.1-protein|Cla001623.1-protein|Cla018202.1-protein|Cla000462.1-protein	http://amigo.geneontology.org/amigo/term/GO:0051707
response to external biotic stimulus	Gene Ontology	GO:0043207	7	1247	0.0201319	0.09004	Cla015613.1-protein|Cla018026.1-protein|Cla008520.1-protein|Cla016032.1-protein|Cla001623.1-protein|Cla018202.1-protein|Cla000462.1-protein	http://amigo.geneontology.org/amigo/term/GO:0043207
hemicellulose metabolic process	Gene Ontology Slim	GO:0010410	2	97	0.0201417	0.09004	Cla017195.1-protein|Cla009261.1-protein	http://amigo.geneontology.org/amigo/term/GO:0010410
negative regulation of signal transduction	Gene Ontology Slim	GO:0009968	2	97	0.0201417	0.09004	Cla015613.1-protein|Cla008212.1-protein	http://amigo.geneontology.org/amigo/term/GO:0009968
negative regulation of signal transduction	Gene Ontology	GO:0009968	2	97	0.0201417	0.09004	Cla015613.1-protein|Cla008212.1-protein	http://amigo.geneontology.org/amigo/term/GO:0009968
hemicellulose metabolic process	Gene Ontology	GO:0010410	2	97	0.0201417	0.09004	Cla017195.1-protein|Cla009261.1-protein	http://amigo.geneontology.org/amigo/term/GO:0010410
cellular catabolic process	Gene Ontology Slim	GO:0044248	7	1255	0.020763	0.0910404	Cla008727.1-protein|Cla018026.1-protein|Cla018352.1-protein|Cla013371.1-protein|Cla017090.1-protein|Cla018162.1-protein|Cla009261.1-protein	http://amigo.geneontology.org/amigo/term/GO:0044248
cellular catabolic process	Gene Ontology	GO:0044248	7	1255	0.020763	0.0910404	Cla008727.1-protein|Cla018026.1-protein|Cla018352.1-protein|Cla013371.1-protein|Cla017090.1-protein|Cla018162.1-protein|Cla009261.1-protein	http://amigo.geneontology.org/amigo/term/GO:0044248
response to biotic stimulus	Gene Ontology Slim	GO:0009607	7	1259	0.0210838	0.0910404	Cla015613.1-protein|Cla018026.1-protein|Cla008520.1-protein|Cla016032.1-protein|Cla001623.1-protein|Cla018202.1-protein|Cla000462.1-protein	http://amigo.geneontology.org/amigo/term/GO:0009607
response to biotic stimulus	Gene Ontology	GO:0009607	7	1259	0.0210838	0.0910404	Cla015613.1-protein|Cla018026.1-protein|Cla008520.1-protein|Cla016032.1-protein|Cla001623.1-protein|Cla018202.1-protein|Cla000462.1-protein	http://amigo.geneontology.org/amigo/term/GO:0009607
cellular response to jasmonic acid stimulus	Gene Ontology Slim	GO:0071395	2	100	0.0212975	0.0910404	Cla003391.1-protein|Cla002075.1-protein	http://amigo.geneontology.org/amigo/term/GO:0071395
cellular response to jasmonic acid stimulus	Gene Ontology	GO:0071395	2	100	0.0212975	0.0910404	Cla003391.1-protein|Cla002075.1-protein	http://amigo.geneontology.org/amigo/term/GO:0071395
negative regulation of cell communication	Gene Ontology Slim	GO:0010648	2	101	0.0216888	0.0910404	Cla015613.1-protein|Cla008212.1-protein	http://amigo.geneontology.org/amigo/term/GO:0010648
amide binding	Gene Ontology Slim	GO:0033218	2	101	0.0216888	0.0910404	Cla002982.1-protein|Cla001254.1-protein	http://amigo.geneontology.org/amigo/term/GO:0033218
negative regulation of signaling	Gene Ontology Slim	GO:0023057	2	101	0.0216888	0.0910404	Cla015613.1-protein|Cla008212.1-protein	http://amigo.geneontology.org/amigo/term/GO:0023057
rRNA binding	Gene Ontology Slim	GO:0019843	2	101	0.0216888	0.0910404	Cla017286.1-protein|Cla013782.1-protein	http://amigo.geneontology.org/amigo/term/GO:0019843
amide binding	Gene Ontology	GO:0033218	2	101	0.0216888	0.0910404	Cla002982.1-protein|Cla001254.1-protein	http://amigo.geneontology.org/amigo/term/GO:0033218
negative regulation of cell communication	Gene Ontology	GO:0010648	2	101	0.0216888	0.0910404	Cla015613.1-protein|Cla008212.1-protein	http://amigo.geneontology.org/amigo/term/GO:0010648
rRNA binding	Gene Ontology	GO:0019843	2	101	0.0216888	0.0910404	Cla017286.1-protein|Cla013782.1-protein	http://amigo.geneontology.org/amigo/term/GO:0019843
negative regulation of signaling	Gene Ontology	GO:0023057	2	101	0.0216888	0.0910404	Cla015613.1-protein|Cla008212.1-protein	http://amigo.geneontology.org/amigo/term/GO:0023057
isopentenyl diphosphate biosynthetic process, methylerythritol 4-phosphate pathway	Gene Ontology Slim	GO:0019288	1	9	0.0217636	0.0910404	Cla000871.1-protein	http://amigo.geneontology.org/amigo/term/GO:0019288
thiamine-containing compound metabolic process	Gene Ontology Slim	GO:0042723	1	9	0.0217636	0.0910404	Cla000871.1-protein	http://amigo.geneontology.org/amigo/term/GO:0042723
16:0 monogalactosyldiacylglycerol desaturase activity	Gene Ontology Slim	GO:0009979	1	9	0.0217636	0.0910404	Cla012720.1-protein	http://amigo.geneontology.org/amigo/term/GO:0009979
positive regulation of gibberellic acid mediated signaling pathway	Gene Ontology Slim	GO:0009939	1	9	0.0217636	0.0910404	Cla008212.1-protein	http://amigo.geneontology.org/amigo/term/GO:0009939
thiamine metabolic process	Gene Ontology Slim	GO:0006772	1	9	0.0217636	0.0910404	Cla000871.1-protein	http://amigo.geneontology.org/amigo/term/GO:0006772
isopentenyl diphosphate biosynthetic process, methylerythritol 4-phosphate pathway	Gene Ontology	GO:0019288	1	9	0.0217636	0.0910404	Cla000871.1-protein	http://amigo.geneontology.org/amigo/term/GO:0019288
thiamine-containing compound metabolic process	Gene Ontology	GO:0042723	1	9	0.0217636	0.0910404	Cla000871.1-protein	http://amigo.geneontology.org/amigo/term/GO:0042723
thiamine metabolic process	Gene Ontology	GO:0006772	1	9	0.0217636	0.0910404	Cla000871.1-protein	http://amigo.geneontology.org/amigo/term/GO:0006772
16:0 monogalactosyldiacylglycerol desaturase activity	Gene Ontology	GO:0009979	1	9	0.0217636	0.0910404	Cla012720.1-protein	http://amigo.geneontology.org/amigo/term/GO:0009979
positive regulation of gibberellic acid mediated signaling pathway	Gene Ontology	GO:0009939	1	9	0.0217636	0.0910404	Cla008212.1-protein	http://amigo.geneontology.org/amigo/term/GO:0009939
ion transmembrane transport	Gene Ontology Slim	GO:0034220	5	721	0.021833	0.0910404	Cla022167.1-protein|Cla022166.1-protein|Cla007644.1-protein|Cla021522.1-protein|Cla008212.1-protein	http://amigo.geneontology.org/amigo/term/GO:0034220
ion transmembrane transport	Gene Ontology	GO:0034220	5	721	0.021833	0.0910404	Cla022167.1-protein|Cla022166.1-protein|Cla007644.1-protein|Cla021522.1-protein|Cla008212.1-protein	http://amigo.geneontology.org/amigo/term/GO:0034220
negative regulation of biological process	Gene Ontology Slim	GO:0048519	6	986	0.0218534	0.0910404	Cla015613.1-protein|Cla002235.1-protein|Cla005574.1-protein|Cla012720.1-protein|Cla002075.1-protein|Cla008212.1-protein	http://amigo.geneontology.org/amigo/term/GO:0048519
negative regulation of biological process	Gene Ontology	GO:0048519	6	986	0.0218534	0.0910404	Cla015613.1-protein|Cla002235.1-protein|Cla005574.1-protein|Cla012720.1-protein|Cla002075.1-protein|Cla008212.1-protein	http://amigo.geneontology.org/amigo/term/GO:0048519
identical protein binding	Gene Ontology Slim	GO:0042802	3	269	0.0221711	0.0919727	Cla003391.1-protein|Cla015613.1-protein|Cla006920.1-protein	http://amigo.geneontology.org/amigo/term/GO:0042802
identical protein binding	Gene Ontology	GO:0042802	3	269	0.0221711	0.0919727	Cla003391.1-protein|Cla015613.1-protein|Cla006920.1-protein	http://amigo.geneontology.org/amigo/term/GO:0042802
cellular polysaccharide metabolic process	Gene Ontology Slim	GO:0044264	3	272	0.0228098	0.0942227	Cla003319.1-protein|Cla017195.1-protein|Cla009261.1-protein	http://amigo.geneontology.org/amigo/term/GO:0044264
cellular polysaccharide metabolic process	Gene Ontology	GO:0044264	3	272	0.0228098	0.0942227	Cla003319.1-protein|Cla017195.1-protein|Cla009261.1-protein	http://amigo.geneontology.org/amigo/term/GO:0044264
cellular response to acid chemical	Gene Ontology Slim	GO:0071229	4	488	0.0231989	0.0952273	Cla003391.1-protein|Cla015613.1-protein|Cla002075.1-protein|Cla008212.1-protein	http://amigo.geneontology.org/amigo/term/GO:0071229
cellular response to acid chemical	Gene Ontology	GO:0071229	4	488	0.0231989	0.0952273	Cla003391.1-protein|Cla015613.1-protein|Cla002075.1-protein|Cla008212.1-protein	http://amigo.geneontology.org/amigo/term/GO:0071229
multicellular organism development	Gene Ontology Slim	GO:0007275	11	2554	0.0238129	0.0963451	Cla006906.1-protein|Cla001254.1-protein|Cla005669.1-protein|Cla002235.1-protein|Cla012165.1-protein|Cla005574.1-protein|Cla009261.1-protein|Cla017036.1-protein|Cla007644.1-protein|Cla017037.1-protein|Cla008212.1-protein	http://amigo.geneontology.org/amigo/term/GO:0007275
multicellular organism development	Gene Ontology	GO:0007275	11	2554	0.0238129	0.0963451	Cla006906.1-protein|Cla001254.1-protein|Cla005669.1-protein|Cla002235.1-protein|Cla012165.1-protein|Cla005574.1-protein|Cla009261.1-protein|Cla017036.1-protein|Cla007644.1-protein|Cla017037.1-protein|Cla008212.1-protein	http://amigo.geneontology.org/amigo/term/GO:0007275
myricetin 3-O-glucosyltransferase activity	Gene Ontology Slim	GO:0102425	1	10	0.0239141	0.0963451	Cla016032.1-protein	http://amigo.geneontology.org/amigo/term/GO:0102425
diacylglycerol O-acyltransferase activity	Gene Ontology Slim	GO:0004144	1	10	0.0239141	0.0963451	Cla016262.1-protein	http://amigo.geneontology.org/amigo/term/GO:0004144
daphnetin 3-O-glucosyltransferase activity	Gene Ontology Slim	GO:0102360	1	10	0.0239141	0.0963451	Cla016032.1-protein	http://amigo.geneontology.org/amigo/term/GO:0102360
myricetin 3-O-glucosyltransferase activity	Gene Ontology	GO:0102425	1	10	0.0239141	0.0963451	Cla016032.1-protein	http://amigo.geneontology.org/amigo/term/GO:0102425
daphnetin 3-O-glucosyltransferase activity	Gene Ontology	GO:0102360	1	10	0.0239141	0.0963451	Cla016032.1-protein	http://amigo.geneontology.org/amigo/term/GO:0102360
diacylglycerol O-acyltransferase activity	Gene Ontology	GO:0004144	1	10	0.0239141	0.0963451	Cla016262.1-protein	http://amigo.geneontology.org/amigo/term/GO:0004144
positive regulation of multicellular organismal process	Gene Ontology Slim	GO:0051240	2	107	0.0240988	0.0966914	Cla005574.1-protein|Cla008212.1-protein	http://amigo.geneontology.org/amigo/term/GO:0051240
positive regulation of multicellular organismal process	Gene Ontology	GO:0051240	2	107	0.0240988	0.0966914	Cla005574.1-protein|Cla008212.1-protein	http://amigo.geneontology.org/amigo/term/GO:0051240
regulation of signal transduction	Gene Ontology Slim	GO:0009966	3	281	0.0247856	0.0990412	Cla015613.1-protein|Cla005669.1-protein|Cla008212.1-protein	http://amigo.geneontology.org/amigo/term/GO:0009966
regulation of signal transduction	Gene Ontology	GO:0009966	3	281	0.0247856	0.0990412	Cla015613.1-protein|Cla005669.1-protein|Cla008212.1-protein	http://amigo.geneontology.org/amigo/term/GO:0009966
regulation of signaling	Gene Ontology Slim	GO:0023051	3	286	0.0259221	0.100579	Cla015613.1-protein|Cla005669.1-protein|Cla008212.1-protein	http://amigo.geneontology.org/amigo/term/GO:0023051
regulation of signaling	Gene Ontology	GO:0023051	3	286	0.0259221	0.100579	Cla015613.1-protein|Cla005669.1-protein|Cla008212.1-protein	http://amigo.geneontology.org/amigo/term/GO:0023051
isoleucine biosynthetic process	Gene Ontology Slim	GO:0009097	1	11	0.0260599	0.100579	Cla018352.1-protein	http://amigo.geneontology.org/amigo/term/GO:0009097
xylan 1,4-beta-xylosidase activity	Gene Ontology Slim	GO:0009044	1	11	0.0260599	0.100579	Cla009261.1-protein	http://amigo.geneontology.org/amigo/term/GO:0009044
isoleucine metabolic process	Gene Ontology Slim	GO:0006549	1	11	0.0260599	0.100579	Cla018352.1-protein	http://amigo.geneontology.org/amigo/term/GO:0006549
alpha-L-arabinofuranosidase activity	Gene Ontology Slim	GO:0046556	1	11	0.0260599	0.100579	Cla009261.1-protein	http://amigo.geneontology.org/amigo/term/GO:0046556
flavonol 3-O-glucosyltransferase activity	Gene Ontology Slim	GO:0047893	1	11	0.0260599	0.100579	Cla016032.1-protein	http://amigo.geneontology.org/amigo/term/GO:0047893
glyceraldehyde-3-phosphate metabolic process	Gene Ontology Slim	GO:0019682	1	11	0.0260599	0.100579	Cla000871.1-protein	http://amigo.geneontology.org/amigo/term/GO:0019682
regulation of defense response to oomycetes	Gene Ontology Slim	GO:1902288	1	11	0.0260599	0.100579	Cla015613.1-protein	http://amigo.geneontology.org/amigo/term/GO:1902288
alpha-L-arabinofuranosidase activity	Gene Ontology	GO:0046556	1	11	0.0260599	0.100579	Cla009261.1-protein	http://amigo.geneontology.org/amigo/term/GO:0046556
glyceraldehyde-3-phosphate metabolic process	Gene Ontology	GO:0019682	1	11	0.0260599	0.100579	Cla000871.1-protein	http://amigo.geneontology.org/amigo/term/GO:0019682
isoleucine metabolic process	Gene Ontology	GO:0006549	1	11	0.0260599	0.100579	Cla018352.1-protein	http://amigo.geneontology.org/amigo/term/GO:0006549
isoleucine biosynthetic process	Gene Ontology	GO:0009097	1	11	0.0260599	0.100579	Cla018352.1-protein	http://amigo.geneontology.org/amigo/term/GO:0009097
regulation of defense response to oomycetes	Gene Ontology	GO:1902288	1	11	0.0260599	0.100579	Cla015613.1-protein	http://amigo.geneontology.org/amigo/term/GO:1902288
xylan 1,4-beta-xylosidase activity	Gene Ontology	GO:0009044	1	11	0.0260599	0.100579	Cla009261.1-protein	http://amigo.geneontology.org/amigo/term/GO:0009044
flavonol 3-O-glucosyltransferase activity	Gene Ontology	GO:0047893	1	11	0.0260599	0.100579	Cla016032.1-protein	http://amigo.geneontology.org/amigo/term/GO:0047893
anion transmembrane transporter activity	Gene Ontology Slim	GO:0008509	3	287	0.0261527	0.100579	Cla022167.1-protein|Cla022166.1-protein|Cla021522.1-protein	http://amigo.geneontology.org/amigo/term/GO:0008509
anion transmembrane transporter activity	Gene Ontology	GO:0008509	3	287	0.0261527	0.100579	Cla022167.1-protein|Cla022166.1-protein|Cla021522.1-protein	http://amigo.geneontology.org/amigo/term/GO:0008509
organic acid transmembrane transporter activity	Gene Ontology Slim	GO:0005342	2	113	0.0266132	0.100579	Cla022167.1-protein|Cla022166.1-protein	http://amigo.geneontology.org/amigo/term/GO:0005342
negative regulation of multicellular organismal process	Gene Ontology Slim	GO:0051241	2	113	0.0266132	0.100579	Cla002235.1-protein|Cla008212.1-protein	http://amigo.geneontology.org/amigo/term/GO:0051241
carboxylic acid transmembrane transporter activity	Gene Ontology Slim	GO:0046943	2	113	0.0266132	0.100579	Cla022167.1-protein|Cla022166.1-protein	http://amigo.geneontology.org/amigo/term/GO:0046943
negative regulation of multicellular organismal process	Gene Ontology	GO:0051241	2	113	0.0266132	0.100579	Cla002235.1-protein|Cla008212.1-protein	http://amigo.geneontology.org/amigo/term/GO:0051241
carboxylic acid transmembrane transporter activity	Gene Ontology	GO:0046943	2	113	0.0266132	0.100579	Cla022167.1-protein|Cla022166.1-protein	http://amigo.geneontology.org/amigo/term/GO:0046943
organic acid transmembrane transporter activity	Gene Ontology	GO:0005342	2	113	0.0266132	0.100579	Cla022167.1-protein|Cla022166.1-protein	http://amigo.geneontology.org/amigo/term/GO:0005342
regulation of cell communication	Gene Ontology Slim	GO:0010646	3	289	0.0266173	0.100579	Cla015613.1-protein|Cla005669.1-protein|Cla008212.1-protein	http://amigo.geneontology.org/amigo/term/GO:0010646
regulation of cell communication	Gene Ontology	GO:0010646	3	289	0.0266173	0.100579	Cla015613.1-protein|Cla005669.1-protein|Cla008212.1-protein	http://amigo.geneontology.org/amigo/term/GO:0010646
positive regulation of developmental process	Gene Ontology Slim	GO:0051094	2	114	0.0270423	0.100579	Cla005574.1-protein|Cla008212.1-protein	http://amigo.geneontology.org/amigo/term/GO:0051094
positive regulation of developmental process	Gene Ontology	GO:0051094	2	114	0.0270423	0.100579	Cla005574.1-protein|Cla008212.1-protein	http://amigo.geneontology.org/amigo/term/GO:0051094
response to external stimulus	Gene Ontology Slim	GO:0009605	8	1632	0.0271746	0.100579	Cla015613.1-protein|Cla018026.1-protein|Cla008520.1-protein|Cla013371.1-protein|Cla016032.1-protein|Cla001623.1-protein|Cla018202.1-protein|Cla000462.1-protein	http://amigo.geneontology.org/amigo/term/GO:0009605
response to external stimulus	Gene Ontology	GO:0009605	8	1632	0.0271746	0.100579	Cla015613.1-protein|Cla018026.1-protein|Cla008520.1-protein|Cla013371.1-protein|Cla016032.1-protein|Cla001623.1-protein|Cla018202.1-protein|Cla000462.1-protein	http://amigo.geneontology.org/amigo/term/GO:0009605
organonitrogen compound biosynthetic process	Gene Ontology Slim	GO:1901566	7	1331	0.0274658	0.100579	Cla017286.1-protein|Cla018026.1-protein|Cla018352.1-protein|Cla000871.1-protein|Cla010432.1-protein|Cla013371.1-protein|Cla013782.1-protein	http://amigo.geneontology.org/amigo/term/GO:1901566
organonitrogen compound biosynthetic process	Gene Ontology	GO:1901566	7	1331	0.0274658	0.100579	Cla017286.1-protein|Cla018026.1-protein|Cla018352.1-protein|Cla000871.1-protein|Cla010432.1-protein|Cla013371.1-protein|Cla013782.1-protein	http://amigo.geneontology.org/amigo/term/GO:1901566
response to karrikin	Gene Ontology Slim	GO:0080167	2	115	0.0274741	0.100579	Cla007644.1-protein|Cla008727.1-protein	http://amigo.geneontology.org/amigo/term/GO:0080167
response to karrikin	Gene Ontology	GO:0080167	2	115	0.0274741	0.100579	Cla007644.1-protein|Cla008727.1-protein	http://amigo.geneontology.org/amigo/term/GO:0080167
organelle inner membrane	Gene Ontology Slim	GO:0019866	3	293	0.0275598	0.100579	Cla022167.1-protein|Cla022166.1-protein|Cla013688.1-protein	http://amigo.geneontology.org/amigo/term/GO:0019866
organelle inner membrane	Gene Ontology	GO:0019866	3	293	0.0275598	0.100579	Cla022167.1-protein|Cla022166.1-protein|Cla013688.1-protein	http://amigo.geneontology.org/amigo/term/GO:0019866
response to osmotic stress	Gene Ontology Slim	GO:0006970	4	518	0.0280228	0.100579	Cla018026.1-protein|Cla005669.1-protein|Cla017037.1-protein|Cla017036.1-protein	http://amigo.geneontology.org/amigo/term/GO:0006970
response to osmotic stress	Gene Ontology	GO:0006970	4	518	0.0280228	0.100579	Cla018026.1-protein|Cla005669.1-protein|Cla017037.1-protein|Cla017036.1-protein	http://amigo.geneontology.org/amigo/term/GO:0006970
ammonium transmembrane transport	Gene Ontology Slim	GO:0072488	1	12	0.0282011	0.100579	Cla007644.1-protein	http://amigo.geneontology.org/amigo/term/GO:0072488
primary amine oxidase activity	Gene Ontology Slim	GO:0008131	1	12	0.0282011	0.100579	Cla009405.1-protein	http://amigo.geneontology.org/amigo/term/GO:0008131
regulation of seed dormancy process	Gene Ontology Slim	GO:2000033	1	12	0.0282011	0.100579	Cla008212.1-protein	http://amigo.geneontology.org/amigo/term/GO:2000033
camalexin metabolic process	Gene Ontology Slim	GO:0052317	1	12	0.0282011	0.100579	Cla018026.1-protein	http://amigo.geneontology.org/amigo/term/GO:0052317
threonine metabolic process	Gene Ontology Slim	GO:0006566	1	12	0.0282011	0.100579	Cla018352.1-protein	http://amigo.geneontology.org/amigo/term/GO:0006566
ammonium transmembrane transporter activity	Gene Ontology Slim	GO:0008519	1	12	0.0282011	0.100579	Cla007644.1-protein	http://amigo.geneontology.org/amigo/term/GO:0008519
regulation of autophagy	Gene Ontology Slim	GO:0010506	1	12	0.0282011	0.100579	Cla018026.1-protein	http://amigo.geneontology.org/amigo/term/GO:0010506
xylan catabolic process	Gene Ontology Slim	GO:0045493	1	12	0.0282011	0.100579	Cla009261.1-protein	http://amigo.geneontology.org/amigo/term/GO:0045493
camalexin biosynthetic process	Gene Ontology Slim	GO:0010120	1	12	0.0282011	0.100579	Cla018026.1-protein	http://amigo.geneontology.org/amigo/term/GO:0010120
omega-3 fatty acid desaturase activity	Gene Ontology Slim	GO:0042389	1	12	0.0282011	0.100579	Cla012720.1-protein	http://amigo.geneontology.org/amigo/term/GO:0042389
ammonium transmembrane transport	Gene Ontology	GO:0072488	1	12	0.0282011	0.100579	Cla007644.1-protein	http://amigo.geneontology.org/amigo/term/GO:0072488
camalexin metabolic process	Gene Ontology	GO:0052317	1	12	0.0282011	0.100579	Cla018026.1-protein	http://amigo.geneontology.org/amigo/term/GO:0052317
threonine metabolic process	Gene Ontology	GO:0006566	1	12	0.0282011	0.100579	Cla018352.1-protein	http://amigo.geneontology.org/amigo/term/GO:0006566
xylan catabolic process	Gene Ontology	GO:0045493	1	12	0.0282011	0.100579	Cla009261.1-protein	http://amigo.geneontology.org/amigo/term/GO:0045493
regulation of seed dormancy process	Gene Ontology	GO:2000033	1	12	0.0282011	0.100579	Cla008212.1-protein	http://amigo.geneontology.org/amigo/term/GO:2000033
camalexin biosynthetic process	Gene Ontology	GO:0010120	1	12	0.0282011	0.100579	Cla018026.1-protein	http://amigo.geneontology.org/amigo/term/GO:0010120
omega-3 fatty acid desaturase activity	Gene Ontology	GO:0042389	1	12	0.0282011	0.100579	Cla012720.1-protein	http://amigo.geneontology.org/amigo/term/GO:0042389
primary amine oxidase activity	Gene Ontology	GO:0008131	1	12	0.0282011	0.100579	Cla009405.1-protein	http://amigo.geneontology.org/amigo/term/GO:0008131
ammonium transmembrane transporter activity	Gene Ontology	GO:0008519	1	12	0.0282011	0.100579	Cla007644.1-protein	http://amigo.geneontology.org/amigo/term/GO:0008519
regulation of autophagy	Gene Ontology	GO:0010506	1	12	0.0282011	0.100579	Cla018026.1-protein	http://amigo.geneontology.org/amigo/term/GO:0010506
photosynthesis, light reaction	Gene Ontology Slim	GO:0019684	2	117	0.0283461	0.100729	Cla004551.1-protein|Cla012720.1-protein	http://amigo.geneontology.org/amigo/term/GO:0019684
photosynthesis, light reaction	Gene Ontology	GO:0019684	2	117	0.0283461	0.100729	Cla004551.1-protein|Cla012720.1-protein	http://amigo.geneontology.org/amigo/term/GO:0019684
regulatory region nucleic acid binding	Gene Ontology Slim	GO:0001067	5	781	0.0294178	0.102416	Cla018026.1-protein|Cla002975.1-protein|Cla010918.1-protein|Cla014156.1-protein|Cla021170.1-protein	http://amigo.geneontology.org/amigo/term/GO:0001067
transcription regulatory region DNA binding	Gene Ontology Slim	GO:0044212	5	781	0.0294178	0.102416	Cla018026.1-protein|Cla002975.1-protein|Cla010918.1-protein|Cla014156.1-protein|Cla021170.1-protein	http://amigo.geneontology.org/amigo/term/GO:0044212
transcription regulatory region DNA binding	Gene Ontology	GO:0044212	5	781	0.0294178	0.102416	Cla018026.1-protein|Cla002975.1-protein|Cla010918.1-protein|Cla014156.1-protein|Cla021170.1-protein	http://amigo.geneontology.org/amigo/term/GO:0044212
regulatory region nucleic acid binding	Gene Ontology	GO:0001067	5	781	0.0294178	0.102416	Cla018026.1-protein|Cla002975.1-protein|Cla010918.1-protein|Cla014156.1-protein|Cla021170.1-protein	http://amigo.geneontology.org/amigo/term/GO:0001067
regulation of transcription, DNA-templated	Gene Ontology Slim	GO:0006355	9	1984	0.0301264	0.102416	Cla006906.1-protein|Cla010918.1-protein|Cla021170.1-protein|Cla018026.1-protein|Cla002235.1-protein|Cla002975.1-protein|Cla002075.1-protein|Cla002254.1-protein|Cla014156.1-protein	http://amigo.geneontology.org/amigo/term/GO:0006355
regulation of transcription, DNA-templated	Gene Ontology	GO:0006355	9	1984	0.0301264	0.102416	Cla006906.1-protein|Cla010918.1-protein|Cla021170.1-protein|Cla018026.1-protein|Cla002235.1-protein|Cla002975.1-protein|Cla002075.1-protein|Cla002254.1-protein|Cla014156.1-protein	http://amigo.geneontology.org/amigo/term/GO:0006355
drug metabolic process	Gene Ontology Slim	GO:0017144	4	531	0.0302861	0.102416	Cla017090.1-protein|Cla000871.1-protein|Cla008727.1-protein|Cla013371.1-protein	http://amigo.geneontology.org/amigo/term/GO:0017144
drug metabolic process	Gene Ontology	GO:0017144	4	531	0.0302861	0.102416	Cla017090.1-protein|Cla000871.1-protein|Cla008727.1-protein|Cla013371.1-protein	http://amigo.geneontology.org/amigo/term/GO:0017144
cell wall polysaccharide catabolic process	Gene Ontology Slim	GO:0044347	1	13	0.0303376	0.102416	Cla009261.1-protein	http://amigo.geneontology.org/amigo/term/GO:0044347
negative regulation of photosynthesis, light reaction	Gene Ontology Slim	GO:0043155	1	13	0.0303376	0.102416	Cla012720.1-protein	http://amigo.geneontology.org/amigo/term/GO:0043155
indole phytoalexin metabolic process	Gene Ontology Slim	GO:0046217	1	13	0.0303376	0.102416	Cla018026.1-protein	http://amigo.geneontology.org/amigo/term/GO:0046217
cysteine-type endopeptidase inhibitor activity	Gene Ontology Slim	GO:0004869	1	13	0.0303376	0.102416	Cla005574.1-protein	http://amigo.geneontology.org/amigo/term/GO:0004869
response to calcium ion	Gene Ontology Slim	GO:0051592	1	13	0.0303376	0.102416	Cla012165.1-protein	http://amigo.geneontology.org/amigo/term/GO:0051592
phytoalexin biosynthetic process	Gene Ontology Slim	GO:0052315	1	13	0.0303376	0.102416	Cla018026.1-protein	http://amigo.geneontology.org/amigo/term/GO:0052315
phytoalexin metabolic process	Gene Ontology Slim	GO:0052314	1	13	0.0303376	0.102416	Cla018026.1-protein	http://amigo.geneontology.org/amigo/term/GO:0052314
indole phytoalexin biosynthetic process	Gene Ontology Slim	GO:0009700	1	13	0.0303376	0.102416	Cla018026.1-protein	http://amigo.geneontology.org/amigo/term/GO:0009700
photoinhibition	Gene Ontology Slim	GO:0010205	1	13	0.0303376	0.102416	Cla012720.1-protein	http://amigo.geneontology.org/amigo/term/GO:0010205
malate dehydrogenase activity	Gene Ontology Slim	GO:0016615	1	13	0.0303376	0.102416	Cla006920.1-protein	http://amigo.geneontology.org/amigo/term/GO:0016615
indole phytoalexin metabolic process	Gene Ontology	GO:0046217	1	13	0.0303376	0.102416	Cla018026.1-protein	http://amigo.geneontology.org/amigo/term/GO:0046217
indole phytoalexin biosynthetic process	Gene Ontology	GO:0009700	1	13	0.0303376	0.102416	Cla018026.1-protein	http://amigo.geneontology.org/amigo/term/GO:0009700
cell wall polysaccharide catabolic process	Gene Ontology	GO:0044347	1	13	0.0303376	0.102416	Cla009261.1-protein	http://amigo.geneontology.org/amigo/term/GO:0044347
cysteine-type endopeptidase inhibitor activity	Gene Ontology	GO:0004869	1	13	0.0303376	0.102416	Cla005574.1-protein	http://amigo.geneontology.org/amigo/term/GO:0004869
malate dehydrogenase activity	Gene Ontology	GO:0016615	1	13	0.0303376	0.102416	Cla006920.1-protein	http://amigo.geneontology.org/amigo/term/GO:0016615
phytoalexin biosynthetic process	Gene Ontology	GO:0052315	1	13	0.0303376	0.102416	Cla018026.1-protein	http://amigo.geneontology.org/amigo/term/GO:0052315
negative regulation of photosynthesis, light reaction	Gene Ontology	GO:0043155	1	13	0.0303376	0.102416	Cla012720.1-protein	http://amigo.geneontology.org/amigo/term/GO:0043155
photoinhibition	Gene Ontology	GO:0010205	1	13	0.0303376	0.102416	Cla012720.1-protein	http://amigo.geneontology.org/amigo/term/GO:0010205
phytoalexin metabolic process	Gene Ontology	GO:0052314	1	13	0.0303376	0.102416	Cla018026.1-protein	http://amigo.geneontology.org/amigo/term/GO:0052314
response to calcium ion	Gene Ontology	GO:0051592	1	13	0.0303376	0.102416	Cla012165.1-protein	http://amigo.geneontology.org/amigo/term/GO:0051592
response to cadmium ion	Gene Ontology Slim	GO:0046686	3	308	0.0312514	0.104859	Cla002982.1-protein|Cla017090.1-protein|Cla018162.1-protein	http://amigo.geneontology.org/amigo/term/GO:0046686
response to cadmium ion	Gene Ontology	GO:0046686	3	308	0.0312514	0.104859	Cla002982.1-protein|Cla017090.1-protein|Cla018162.1-protein	http://amigo.geneontology.org/amigo/term/GO:0046686
negative regulation of developmental process	Gene Ontology Slim	GO:0051093	2	124	0.0314843	0.104859	Cla002235.1-protein|Cla008212.1-protein	http://amigo.geneontology.org/amigo/term/GO:0051093
negative regulation of developmental process	Gene Ontology	GO:0051093	2	124	0.0314843	0.104859	Cla002235.1-protein|Cla008212.1-protein	http://amigo.geneontology.org/amigo/term/GO:0051093
regulation of RNA biosynthetic process	Gene Ontology Slim	GO:2001141	9	2000	0.0314898	0.104859	Cla006906.1-protein|Cla010918.1-protein|Cla021170.1-protein|Cla018026.1-protein|Cla002235.1-protein|Cla002975.1-protein|Cla002075.1-protein|Cla002254.1-protein|Cla014156.1-protein	http://amigo.geneontology.org/amigo/term/GO:2001141
regulation of nucleic acid-templated transcription	Gene Ontology Slim	GO:1903506	9	2000	0.0314898	0.104859	Cla006906.1-protein|Cla010918.1-protein|Cla021170.1-protein|Cla018026.1-protein|Cla002235.1-protein|Cla002975.1-protein|Cla002075.1-protein|Cla002254.1-protein|Cla014156.1-protein	http://amigo.geneontology.org/amigo/term/GO:1903506
regulation of nucleic acid-templated transcription	Gene Ontology	GO:1903506	9	2000	0.0314898	0.104859	Cla006906.1-protein|Cla010918.1-protein|Cla021170.1-protein|Cla018026.1-protein|Cla002235.1-protein|Cla002975.1-protein|Cla002075.1-protein|Cla002254.1-protein|Cla014156.1-protein	http://amigo.geneontology.org/amigo/term/GO:1903506
regulation of RNA biosynthetic process	Gene Ontology	GO:2001141	9	2000	0.0314898	0.104859	Cla006906.1-protein|Cla010918.1-protein|Cla021170.1-protein|Cla018026.1-protein|Cla002235.1-protein|Cla002975.1-protein|Cla002075.1-protein|Cla002254.1-protein|Cla014156.1-protein	http://amigo.geneontology.org/amigo/term/GO:2001141
organic acid transmembrane transport	Gene Ontology Slim	GO:1903825	2	125	0.0319434	0.105083	Cla022167.1-protein|Cla022166.1-protein	http://amigo.geneontology.org/amigo/term/GO:1903825
carboxylic acid transmembrane transport	Gene Ontology Slim	GO:1905039	2	125	0.0319434	0.105083	Cla022167.1-protein|Cla022166.1-protein	http://amigo.geneontology.org/amigo/term/GO:1905039
organic acid transmembrane transport	Gene Ontology	GO:1903825	2	125	0.0319434	0.105083	Cla022167.1-protein|Cla022166.1-protein	http://amigo.geneontology.org/amigo/term/GO:1903825
carboxylic acid transmembrane transport	Gene Ontology	GO:1905039	2	125	0.0319434	0.105083	Cla022167.1-protein|Cla022166.1-protein	http://amigo.geneontology.org/amigo/term/GO:1905039
anion transmembrane transport	Gene Ontology Slim	GO:0098656	3	312	0.0322777	0.105083	Cla022167.1-protein|Cla022166.1-protein|Cla021522.1-protein	http://amigo.geneontology.org/amigo/term/GO:0098656
oxidoreductase activity, acting on paired donors, with incorporation or reduction of molecular oxygen	Gene Ontology Slim	GO:0016705	3	312	0.0322777	0.105083	Cla012984.1-protein|Cla012528.1-protein|Cla012720.1-protein	http://amigo.geneontology.org/amigo/term/GO:0016705
anion transmembrane transport	Gene Ontology	GO:0098656	3	312	0.0322777	0.105083	Cla022167.1-protein|Cla022166.1-protein|Cla021522.1-protein	http://amigo.geneontology.org/amigo/term/GO:0098656
oxidoreductase activity, acting on paired donors, with incorporation or reduction of molecular oxygen	Gene Ontology	GO:0016705	3	312	0.0322777	0.105083	Cla012984.1-protein|Cla012528.1-protein|Cla012720.1-protein	http://amigo.geneontology.org/amigo/term/GO:0016705
ammonium transport	Gene Ontology Slim	GO:0015696	1	14	0.0324695	0.105083	Cla007644.1-protein	http://amigo.geneontology.org/amigo/term/GO:0015696
cyclosporin A binding	Gene Ontology Slim	GO:0016018	1	14	0.0324695	0.105083	Cla002982.1-protein	http://amigo.geneontology.org/amigo/term/GO:0016018
long-chain-alcohol O-fatty-acyltransferase activity	Gene Ontology Slim	GO:0047196	1	14	0.0324695	0.105083	Cla016262.1-protein	http://amigo.geneontology.org/amigo/term/GO:0047196
beta-galactosidase activity	Gene Ontology Slim	GO:0004565	1	14	0.0324695	0.105083	Cla011212.1-protein	http://amigo.geneontology.org/amigo/term/GO:0004565
cyclosporin A binding	Gene Ontology	GO:0016018	1	14	0.0324695	0.105083	Cla002982.1-protein	http://amigo.geneontology.org/amigo/term/GO:0016018
long-chain-alcohol O-fatty-acyltransferase activity	Gene Ontology	GO:0047196	1	14	0.0324695	0.105083	Cla016262.1-protein	http://amigo.geneontology.org/amigo/term/GO:0047196
beta-galactosidase activity	Gene Ontology	GO:0004565	1	14	0.0324695	0.105083	Cla011212.1-protein	http://amigo.geneontology.org/amigo/term/GO:0004565
ammonium transport	Gene Ontology	GO:0015696	1	14	0.0324695	0.105083	Cla007644.1-protein	http://amigo.geneontology.org/amigo/term/GO:0015696
UDP-glucosyltransferase activity	Gene Ontology Slim	GO:0035251	2	128	0.0333365	0.107533	Cla003319.1-protein|Cla016032.1-protein	http://amigo.geneontology.org/amigo/term/GO:0035251
UDP-glucosyltransferase activity	Gene Ontology	GO:0035251	2	128	0.0333365	0.107533	Cla003319.1-protein|Cla016032.1-protein	http://amigo.geneontology.org/amigo/term/GO:0035251
hydrolase activity, hydrolyzing O-glycosyl compounds	Gene Ontology Slim	GO:0004553	3	319	0.0341159	0.109686	Cla011212.1-protein|Cla017195.1-protein|Cla009261.1-protein	http://amigo.geneontology.org/amigo/term/GO:0004553
hydrolase activity, hydrolyzing O-glycosyl compounds	Gene Ontology	GO:0004553	3	319	0.0341159	0.109686	Cla011212.1-protein|Cla017195.1-protein|Cla009261.1-protein	http://amigo.geneontology.org/amigo/term/GO:0004553
response to fructose	Gene Ontology Slim	GO:0009750	1	15	0.0345968	0.110507	Cla013371.1-protein	http://amigo.geneontology.org/amigo/term/GO:0009750
malate metabolic process	Gene Ontology Slim	GO:0006108	1	15	0.0345968	0.110507	Cla006920.1-protein	http://amigo.geneontology.org/amigo/term/GO:0006108
response to fructose	Gene Ontology	GO:0009750	1	15	0.0345968	0.110507	Cla013371.1-protein	http://amigo.geneontology.org/amigo/term/GO:0009750
malate metabolic process	Gene Ontology	GO:0006108	1	15	0.0345968	0.110507	Cla006920.1-protein	http://amigo.geneontology.org/amigo/term/GO:0006108
response to light intensity	Gene Ontology Slim	GO:0009642	2	132	0.0352304	0.112164	Cla012720.1-protein|Cla013371.1-protein	http://amigo.geneontology.org/amigo/term/GO:0009642
response to light intensity	Gene Ontology	GO:0009642	2	132	0.0352304	0.112164	Cla012720.1-protein|Cla013371.1-protein	http://amigo.geneontology.org/amigo/term/GO:0009642
cell wall polysaccharide metabolic process	Gene Ontology Slim	GO:0010383	2	133	0.0357103	0.113324	Cla017195.1-protein|Cla009261.1-protein	http://amigo.geneontology.org/amigo/term/GO:0010383
cell wall polysaccharide metabolic process	Gene Ontology	GO:0010383	2	133	0.0357103	0.113324	Cla017195.1-protein|Cla009261.1-protein	http://amigo.geneontology.org/amigo/term/GO:0010383
small molecule binding	Gene Ontology Slim	GO:0036094	10	2389	0.0364698	0.114668	Cla015613.1-protein|Cla011979.1-protein|Cla018352.1-protein|Cla013371.1-protein|Cla017090.1-protein|Cla017036.1-protein|Cla001369.1-protein|Cla006920.1-protein|Cla017037.1-protein|Cla005822.1-protein	http://amigo.geneontology.org/amigo/term/GO:0036094
small molecule binding	Gene Ontology	GO:0036094	10	2389	0.0364698	0.114668	Cla015613.1-protein|Cla011979.1-protein|Cla018352.1-protein|Cla013371.1-protein|Cla017090.1-protein|Cla017036.1-protein|Cla001369.1-protein|Cla006920.1-protein|Cla017037.1-protein|Cla005822.1-protein	http://amigo.geneontology.org/amigo/term/GO:0036094
response to organic cyclic compound	Gene Ontology Slim	GO:0014070	3	328	0.036558	0.114668	Cla002075.1-protein|Cla001623.1-protein|Cla022103.1-protein	http://amigo.geneontology.org/amigo/term/GO:0014070
response to organic cyclic compound	Gene Ontology	GO:0014070	3	328	0.036558	0.114668	Cla002075.1-protein|Cla001623.1-protein|Cla022103.1-protein	http://amigo.geneontology.org/amigo/term/GO:0014070
negative regulation of photosynthesis	Gene Ontology Slim	GO:1905156	1	16	0.0367195	0.114668	Cla012720.1-protein	http://amigo.geneontology.org/amigo/term/GO:1905156
aromatic amino acid family catabolic process	Gene Ontology Slim	GO:0009074	1	16	0.0367195	0.114668	Cla008727.1-protein	http://amigo.geneontology.org/amigo/term/GO:0009074
xylanase activity	Gene Ontology Slim	GO:0097599	1	16	0.0367195	0.114668	Cla009261.1-protein	http://amigo.geneontology.org/amigo/term/GO:0097599
negative regulation of photosynthesis	Gene Ontology	GO:1905156	1	16	0.0367195	0.114668	Cla012720.1-protein	http://amigo.geneontology.org/amigo/term/GO:1905156
aromatic amino acid family catabolic process	Gene Ontology	GO:0009074	1	16	0.0367195	0.114668	Cla008727.1-protein	http://amigo.geneontology.org/amigo/term/GO:0009074
xylanase activity	Gene Ontology	GO:0097599	1	16	0.0367195	0.114668	Cla009261.1-protein	http://amigo.geneontology.org/amigo/term/GO:0097599
aromatic compound biosynthetic process	Gene Ontology Slim	GO:0019438	10	2395	0.037004	0.115018	Cla010918.1-protein|Cla021170.1-protein|Cla008727.1-protein|Cla018026.1-protein|Cla000871.1-protein|Cla002235.1-protein|Cla002975.1-protein|Cla002075.1-protein|Cla002254.1-protein|Cla014156.1-protein	http://amigo.geneontology.org/amigo/term/GO:0019438
aromatic compound biosynthetic process	Gene Ontology	GO:0019438	10	2395	0.037004	0.115018	Cla010918.1-protein|Cla021170.1-protein|Cla008727.1-protein|Cla018026.1-protein|Cla000871.1-protein|Cla002235.1-protein|Cla002975.1-protein|Cla002075.1-protein|Cla002254.1-protein|Cla014156.1-protein	http://amigo.geneontology.org/amigo/term/GO:0019438
terpenoid biosynthetic process	Gene Ontology Slim	GO:0016114	2	136	0.0371653	0.115018	Cla000462.1-protein|Cla000871.1-protein	http://amigo.geneontology.org/amigo/term/GO:0016114
terpenoid biosynthetic process	Gene Ontology	GO:0016114	2	136	0.0371653	0.115018	Cla000462.1-protein|Cla000871.1-protein	http://amigo.geneontology.org/amigo/term/GO:0016114
regulation of RNA metabolic process	Gene Ontology Slim	GO:0051252	9	2062	0.0371841	0.115018	Cla006906.1-protein|Cla010918.1-protein|Cla021170.1-protein|Cla018026.1-protein|Cla002235.1-protein|Cla002975.1-protein|Cla002075.1-protein|Cla002254.1-protein|Cla014156.1-protein	http://amigo.geneontology.org/amigo/term/GO:0051252
regulation of RNA metabolic process	Gene Ontology	GO:0051252	9	2062	0.0371841	0.115018	Cla006906.1-protein|Cla010918.1-protein|Cla021170.1-protein|Cla018026.1-protein|Cla002235.1-protein|Cla002975.1-protein|Cla002075.1-protein|Cla002254.1-protein|Cla014156.1-protein	http://amigo.geneontology.org/amigo/term/GO:0051252
secondary active transmembrane transporter activity	Gene Ontology Slim	GO:0015291	3	331	0.0373916	0.115296	Cla022167.1-protein|Cla022166.1-protein|Cla021522.1-protein	http://amigo.geneontology.org/amigo/term/GO:0015291
secondary active transmembrane transporter activity	Gene Ontology	GO:0015291	3	331	0.0373916	0.115296	Cla022167.1-protein|Cla022166.1-protein|Cla021522.1-protein	http://amigo.geneontology.org/amigo/term/GO:0015291
oxidoreductase activity, acting on the CH-OH group of donors, NAD or NADP as acceptor	Gene Ontology Slim	GO:0016616	2	139	0.0386428	0.116991	Cla017090.1-protein|Cla006920.1-protein	http://amigo.geneontology.org/amigo/term/GO:0016616
oxidoreductase activity, acting on the CH-OH group of donors, NAD or NADP as acceptor	Gene Ontology	GO:0016616	2	139	0.0386428	0.116991	Cla017090.1-protein|Cla006920.1-protein	http://amigo.geneontology.org/amigo/term/GO:0016616
acylglycerol O-acyltransferase activity	Gene Ontology Slim	GO:0016411	1	17	0.0388376	0.116991	Cla016262.1-protein	http://amigo.geneontology.org/amigo/term/GO:0016411
erythrose 4-phosphate/phosphoenolpyruvate family amino acid metabolic process	Gene Ontology Slim	GO:1902221	1	17	0.0388376	0.116991	Cla008727.1-protein	http://amigo.geneontology.org/amigo/term/GO:1902221
isopentenyl diphosphate biosynthetic process	Gene Ontology Slim	GO:0009240	1	17	0.0388376	0.116991	Cla000871.1-protein	http://amigo.geneontology.org/amigo/term/GO:0009240
isopentenyl diphosphate metabolic process	Gene Ontology Slim	GO:0046490	1	17	0.0388376	0.116991	Cla000871.1-protein	http://amigo.geneontology.org/amigo/term/GO:0046490
L-phenylalanine metabolic process	Gene Ontology Slim	GO:0006558	1	17	0.0388376	0.116991	Cla008727.1-protein	http://amigo.geneontology.org/amigo/term/GO:0006558
response to molecule of fungal origin	Gene Ontology Slim	GO:0002238	1	17	0.0388376	0.116991	Cla015613.1-protein	http://amigo.geneontology.org/amigo/term/GO:0002238
acylglycerol O-acyltransferase activity	Gene Ontology	GO:0016411	1	17	0.0388376	0.116991	Cla016262.1-protein	http://amigo.geneontology.org/amigo/term/GO:0016411
response to molecule of fungal origin	Gene Ontology	GO:0002238	1	17	0.0388376	0.116991	Cla015613.1-protein	http://amigo.geneontology.org/amigo/term/GO:0002238
L-phenylalanine metabolic process	Gene Ontology	GO:0006558	1	17	0.0388376	0.116991	Cla008727.1-protein	http://amigo.geneontology.org/amigo/term/GO:0006558
erythrose 4-phosphate/phosphoenolpyruvate family amino acid metabolic process	Gene Ontology	GO:1902221	1	17	0.0388376	0.116991	Cla008727.1-protein	http://amigo.geneontology.org/amigo/term/GO:1902221
isopentenyl diphosphate metabolic process	Gene Ontology	GO:0046490	1	17	0.0388376	0.116991	Cla000871.1-protein	http://amigo.geneontology.org/amigo/term/GO:0046490
isopentenyl diphosphate biosynthetic process	Gene Ontology	GO:0009240	1	17	0.0388376	0.116991	Cla000871.1-protein	http://amigo.geneontology.org/amigo/term/GO:0009240
cell junction	Gene Ontology Slim	GO:0030054	5	846	0.0393269	0.117078	Cla000745.1-protein|Cla007644.1-protein|Cla021522.1-protein|Cla016038.1-protein|Cla013782.1-protein	http://amigo.geneontology.org/amigo/term/GO:0030054
plasmodesma	Gene Ontology Slim	GO:0009506	5	846	0.0393269	0.117078	Cla000745.1-protein|Cla007644.1-protein|Cla021522.1-protein|Cla016038.1-protein|Cla013782.1-protein	http://amigo.geneontology.org/amigo/term/GO:0009506
cell-cell junction	Gene Ontology Slim	GO:0005911	5	846	0.0393269	0.117078	Cla000745.1-protein|Cla007644.1-protein|Cla021522.1-protein|Cla016038.1-protein|Cla013782.1-protein	http://amigo.geneontology.org/amigo/term/GO:0005911
plasmodesma	Gene Ontology	GO:0009506	5	846	0.0393269	0.117078	Cla000745.1-protein|Cla007644.1-protein|Cla021522.1-protein|Cla016038.1-protein|Cla013782.1-protein	http://amigo.geneontology.org/amigo/term/GO:0009506
cell junction	Gene Ontology	GO:0030054	5	846	0.0393269	0.117078	Cla000745.1-protein|Cla007644.1-protein|Cla021522.1-protein|Cla016038.1-protein|Cla013782.1-protein	http://amigo.geneontology.org/amigo/term/GO:0030054
cell-cell junction	Gene Ontology	GO:0005911	5	846	0.0393269	0.117078	Cla000745.1-protein|Cla007644.1-protein|Cla021522.1-protein|Cla016038.1-protein|Cla013782.1-protein	http://amigo.geneontology.org/amigo/term/GO:0005911
DNA-binding transcription factor activity	Gene Ontology Slim	GO:0003700	7	1439	0.0393448	0.117078	Cla006906.1-protein|Cla010918.1-protein|Cla014156.1-protein|Cla018026.1-protein|Cla002235.1-protein|Cla002975.1-protein|Cla021170.1-protein	http://amigo.geneontology.org/amigo/term/GO:0003700
DNA-binding transcription factor activity	Gene Ontology	GO:0003700	7	1439	0.0393448	0.117078	Cla006906.1-protein|Cla010918.1-protein|Cla014156.1-protein|Cla018026.1-protein|Cla002235.1-protein|Cla002975.1-protein|Cla021170.1-protein	http://amigo.geneontology.org/amigo/term/GO:0003700
symplast	Gene Ontology Slim	GO:0055044	5	847	0.0394935	0.117164	Cla000745.1-protein|Cla007644.1-protein|Cla021522.1-protein|Cla016038.1-protein|Cla013782.1-protein	http://amigo.geneontology.org/amigo/term/GO:0055044
symplast	Gene Ontology	GO:0055044	5	847	0.0394935	0.117164	Cla000745.1-protein|Cla007644.1-protein|Cla021522.1-protein|Cla016038.1-protein|Cla013782.1-protein	http://amigo.geneontology.org/amigo/term/GO:0055044
lyase activity	Gene Ontology Slim	GO:0016829	3	340	0.0399508	0.118163	Cla000462.1-protein|Cla018352.1-protein|Cla008727.1-protein	http://amigo.geneontology.org/amigo/term/GO:0016829
lyase activity	Gene Ontology	GO:0016829	3	340	0.0399508	0.118163	Cla000462.1-protein|Cla018352.1-protein|Cla008727.1-protein	http://amigo.geneontology.org/amigo/term/GO:0016829
sulfur compound biosynthetic process	Gene Ontology Slim	GO:0044272	2	143	0.0406473	0.118965	Cla018026.1-protein|Cla000871.1-protein	http://amigo.geneontology.org/amigo/term/GO:0044272
organic acid transport	Gene Ontology Slim	GO:0015849	2	143	0.0406473	0.118965	Cla022167.1-protein|Cla022166.1-protein	http://amigo.geneontology.org/amigo/term/GO:0015849
carboxylic acid transport	Gene Ontology Slim	GO:0046942	2	143	0.0406473	0.118965	Cla022167.1-protein|Cla022166.1-protein	http://amigo.geneontology.org/amigo/term/GO:0046942
sulfur compound biosynthetic process	Gene Ontology	GO:0044272	2	143	0.0406473	0.118965	Cla018026.1-protein|Cla000871.1-protein	http://amigo.geneontology.org/amigo/term/GO:0044272
carboxylic acid transport	Gene Ontology	GO:0046942	2	143	0.0406473	0.118965	Cla022167.1-protein|Cla022166.1-protein	http://amigo.geneontology.org/amigo/term/GO:0046942
organic acid transport	Gene Ontology	GO:0015849	2	143	0.0406473	0.118965	Cla022167.1-protein|Cla022166.1-protein	http://amigo.geneontology.org/amigo/term/GO:0015849
positive regulation of defense response to bacterium	Gene Ontology Slim	GO:1900426	1	18	0.040951	0.118965	Cla015613.1-protein	http://amigo.geneontology.org/amigo/term/GO:1900426
triglyceride biosynthetic process	Gene Ontology Slim	GO:0019432	1	18	0.040951	0.118965	Cla016262.1-protein	http://amigo.geneontology.org/amigo/term/GO:0019432
galactosidase activity	Gene Ontology Slim	GO:0015925	1	18	0.040951	0.118965	Cla011212.1-protein	http://amigo.geneontology.org/amigo/term/GO:0015925
positive regulation of defense response to bacterium	Gene Ontology	GO:1900426	1	18	0.040951	0.118965	Cla015613.1-protein	http://amigo.geneontology.org/amigo/term/GO:1900426
triglyceride biosynthetic process	Gene Ontology	GO:0019432	1	18	0.040951	0.118965	Cla016262.1-protein	http://amigo.geneontology.org/amigo/term/GO:0019432
galactosidase activity	Gene Ontology	GO:0015925	1	18	0.040951	0.118965	Cla011212.1-protein	http://amigo.geneontology.org/amigo/term/GO:0015925
sulfur compound metabolic process	Gene Ontology Slim	GO:0006790	3	345	0.0414103	0.1197	Cla018026.1-protein|Cla018162.1-protein|Cla000871.1-protein	http://amigo.geneontology.org/amigo/term/GO:0006790
sulfur compound metabolic process	Gene Ontology	GO:0006790	3	345	0.0414103	0.1197	Cla018026.1-protein|Cla018162.1-protein|Cla000871.1-protein	http://amigo.geneontology.org/amigo/term/GO:0006790
multicellular organismal process	Gene Ontology Slim	GO:0032501	11	2789	0.0414486	0.1197	Cla006906.1-protein|Cla001254.1-protein|Cla005669.1-protein|Cla002235.1-protein|Cla012165.1-protein|Cla005574.1-protein|Cla009261.1-protein|Cla017036.1-protein|Cla007644.1-protein|Cla017037.1-protein|Cla008212.1-protein	http://amigo.geneontology.org/amigo/term/GO:0032501
multicellular organismal process	Gene Ontology	GO:0032501	11	2789	0.0414486	0.1197	Cla006906.1-protein|Cla001254.1-protein|Cla005669.1-protein|Cla002235.1-protein|Cla012165.1-protein|Cla005574.1-protein|Cla009261.1-protein|Cla017036.1-protein|Cla007644.1-protein|Cla017037.1-protein|Cla008212.1-protein	http://amigo.geneontology.org/amigo/term/GO:0032501
secondary metabolic process	Gene Ontology Slim	GO:0019748	3	347	0.0420016	0.12094	Cla018026.1-protein|Cla018162.1-protein|Cla008727.1-protein	http://amigo.geneontology.org/amigo/term/GO:0019748
secondary metabolic process	Gene Ontology	GO:0019748	3	347	0.0420016	0.12094	Cla018026.1-protein|Cla018162.1-protein|Cla008727.1-protein	http://amigo.geneontology.org/amigo/term/GO:0019748
protein homodimerization activity	Gene Ontology Slim	GO:0042803	2	146	0.042176	0.121086	Cla015613.1-protein|Cla006920.1-protein	http://amigo.geneontology.org/amigo/term/GO:0042803
protein homodimerization activity	Gene Ontology	GO:0042803	2	146	0.042176	0.121086	Cla015613.1-protein|Cla006920.1-protein	http://amigo.geneontology.org/amigo/term/GO:0042803
regulation of nucleobase-containing compound metabolic process	Gene Ontology Slim	GO:0019219	9	2113	0.0423752	0.121302	Cla006906.1-protein|Cla010918.1-protein|Cla021170.1-protein|Cla018026.1-protein|Cla002235.1-protein|Cla002975.1-protein|Cla002075.1-protein|Cla002254.1-protein|Cla014156.1-protein	http://amigo.geneontology.org/amigo/term/GO:0019219
regulation of nucleobase-containing compound metabolic process	Gene Ontology	GO:0019219	9	2113	0.0423752	0.121302	Cla006906.1-protein|Cla010918.1-protein|Cla021170.1-protein|Cla018026.1-protein|Cla002235.1-protein|Cla002975.1-protein|Cla002075.1-protein|Cla002254.1-protein|Cla014156.1-protein	http://amigo.geneontology.org/amigo/term/GO:0019219
regulation of seed maturation	Gene Ontology Slim	GO:2000034	1	19	0.0430599	0.122546	Cla008212.1-protein	http://amigo.geneontology.org/amigo/term/GO:2000034
regulation of seed maturation	Gene Ontology	GO:2000034	1	19	0.0430599	0.122546	Cla008212.1-protein	http://amigo.geneontology.org/amigo/term/GO:2000034
chloroplast envelope	Gene Ontology Slim	GO:0009941	4	600	0.0440799	0.124933	Cla017286.1-protein|Cla008520.1-protein|Cla004551.1-protein|Cla012720.1-protein	http://amigo.geneontology.org/amigo/term/GO:0009941
chloroplast envelope	Gene Ontology	GO:0009941	4	600	0.0440799	0.124933	Cla017286.1-protein|Cla008520.1-protein|Cla004551.1-protein|Cla012720.1-protein	http://amigo.geneontology.org/amigo/term/GO:0009941
secretory vesicle	Gene Ontology Slim	GO:0099503	2	150	0.0442476	0.124933	Cla000745.1-protein|Cla001623.1-protein	http://amigo.geneontology.org/amigo/term/GO:0099503
secretory vesicle	Gene Ontology	GO:0099503	2	150	0.0442476	0.124933	Cla000745.1-protein|Cla001623.1-protein	http://amigo.geneontology.org/amigo/term/GO:0099503
hydrolase activity, acting on glycosyl bonds	Gene Ontology Slim	GO:0016798	3	355	0.0444093	0.124933	Cla011212.1-protein|Cla017195.1-protein|Cla009261.1-protein	http://amigo.geneontology.org/amigo/term/GO:0016798
cellular amino acid metabolic process	Gene Ontology Slim	GO:0006520	3	355	0.0444093	0.124933	Cla018352.1-protein|Cla008727.1-protein|Cla013371.1-protein	http://amigo.geneontology.org/amigo/term/GO:0006520
hydrolase activity, acting on glycosyl bonds	Gene Ontology	GO:0016798	3	355	0.0444093	0.124933	Cla011212.1-protein|Cla017195.1-protein|Cla009261.1-protein	http://amigo.geneontology.org/amigo/term/GO:0016798
cellular amino acid metabolic process	Gene Ontology	GO:0006520	3	355	0.0444093	0.124933	Cla018352.1-protein|Cla008727.1-protein|Cla013371.1-protein	http://amigo.geneontology.org/amigo/term/GO:0006520
regulation of cellular metabolic process	Gene Ontology Slim	GO:0031323	11	2823	0.0446065	0.125128	Cla006906.1-protein|Cla010918.1-protein|Cla021170.1-protein|Cla018026.1-protein|Cla002975.1-protein|Cla002235.1-protein|Cla005574.1-protein|Cla012720.1-protein|Cla002075.1-protein|Cla002254.1-protein|Cla014156.1-protein	http://amigo.geneontology.org/amigo/term/GO:0031323
regulation of cellular metabolic process	Gene Ontology	GO:0031323	11	2823	0.0446065	0.125128	Cla006906.1-protein|Cla010918.1-protein|Cla021170.1-protein|Cla018026.1-protein|Cla002975.1-protein|Cla002235.1-protein|Cla005574.1-protein|Cla012720.1-protein|Cla002075.1-protein|Cla002254.1-protein|Cla014156.1-protein	http://amigo.geneontology.org/amigo/term/GO:0031323
negative regulation of seed germination	Gene Ontology Slim	GO:0010187	1	20	0.0451642	0.125257	Cla002235.1-protein	http://amigo.geneontology.org/amigo/term/GO:0010187
inorganic phosphate transmembrane transporter activity	Gene Ontology Slim	GO:0005315	1	20	0.0451642	0.125257	Cla021522.1-protein	http://amigo.geneontology.org/amigo/term/GO:0005315
sesquiterpene biosynthetic process	Gene Ontology Slim	GO:0051762	1	20	0.0451642	0.125257	Cla000462.1-protein	http://amigo.geneontology.org/amigo/term/GO:0051762
sesquiterpene metabolic process	Gene Ontology Slim	GO:0051761	1	20	0.0451642	0.125257	Cla000462.1-protein	http://amigo.geneontology.org/amigo/term/GO:0051761
negative regulation of seed germination	Gene Ontology	GO:0010187	1	20	0.0451642	0.125257	Cla002235.1-protein	http://amigo.geneontology.org/amigo/term/GO:0010187
sesquiterpene biosynthetic process	Gene Ontology	GO:0051762	1	20	0.0451642	0.125257	Cla000462.1-protein	http://amigo.geneontology.org/amigo/term/GO:0051762
sesquiterpene metabolic process	Gene Ontology	GO:0051761	1	20	0.0451642	0.125257	Cla000462.1-protein	http://amigo.geneontology.org/amigo/term/GO:0051761
inorganic phosphate transmembrane transporter activity	Gene Ontology	GO:0005315	1	20	0.0451642	0.125257	Cla021522.1-protein	http://amigo.geneontology.org/amigo/term/GO:0005315
organic cyclic compound biosynthetic process	Gene Ontology Slim	GO:1901362	10	2483	0.0454833	0.125786	Cla010918.1-protein|Cla021170.1-protein|Cla008727.1-protein|Cla018026.1-protein|Cla000871.1-protein|Cla002235.1-protein|Cla002975.1-protein|Cla002075.1-protein|Cla002254.1-protein|Cla014156.1-protein	http://amigo.geneontology.org/amigo/term/GO:1901362
organic cyclic compound biosynthetic process	Gene Ontology	GO:1901362	10	2483	0.0454833	0.125786	Cla010918.1-protein|Cla021170.1-protein|Cla008727.1-protein|Cla018026.1-protein|Cla000871.1-protein|Cla002235.1-protein|Cla002975.1-protein|Cla002075.1-protein|Cla002254.1-protein|Cla014156.1-protein	http://amigo.geneontology.org/amigo/term/GO:1901362
cell wall macromolecule metabolic process	Gene Ontology Slim	GO:0044036	2	154	0.0463563	0.12748	Cla017195.1-protein|Cla009261.1-protein	http://amigo.geneontology.org/amigo/term/GO:0044036
extracellular space	Gene Ontology Slim	GO:0005615	2	154	0.0463563	0.12748	Cla022103.1-protein|Cla001623.1-protein	http://amigo.geneontology.org/amigo/term/GO:0005615
extracellular space	Gene Ontology	GO:0005615	2	154	0.0463563	0.12748	Cla022103.1-protein|Cla001623.1-protein	http://amigo.geneontology.org/amigo/term/GO:0005615
cell wall macromolecule metabolic process	Gene Ontology	GO:0044036	2	154	0.0463563	0.12748	Cla017195.1-protein|Cla009261.1-protein	http://amigo.geneontology.org/amigo/term/GO:0044036
drug binding	Gene Ontology Slim	GO:0008144	8	1818	0.0466168	0.127645	Cla015613.1-protein|Cla002982.1-protein|Cla001369.1-protein|Cla018352.1-protein|Cla013371.1-protein|Cla017036.1-protein|Cla006920.1-protein|Cla017037.1-protein	http://amigo.geneontology.org/amigo/term/GO:0008144
drug binding	Gene Ontology	GO:0008144	8	1818	0.0466168	0.127645	Cla015613.1-protein|Cla002982.1-protein|Cla001369.1-protein|Cla018352.1-protein|Cla013371.1-protein|Cla017036.1-protein|Cla006920.1-protein|Cla017037.1-protein	http://amigo.geneontology.org/amigo/term/GO:0008144
transferase activity, transferring hexosyl groups	Gene Ontology Slim	GO:0016758	3	363	0.0468849	0.127645	Cla003319.1-protein|Cla016032.1-protein|Cla017195.1-protein	http://amigo.geneontology.org/amigo/term/GO:0016758
transferase activity, transferring hexosyl groups	Gene Ontology	GO:0016758	3	363	0.0468849	0.127645	Cla003319.1-protein|Cla016032.1-protein|Cla017195.1-protein	http://amigo.geneontology.org/amigo/term/GO:0016758
toxin biosynthetic process	Gene Ontology Slim	GO:0009403	1	21	0.047264	0.127645	Cla018026.1-protein	http://amigo.geneontology.org/amigo/term/GO:0009403
acylglycerol biosynthetic process	Gene Ontology Slim	GO:0046463	1	21	0.047264	0.127645	Cla016262.1-protein	http://amigo.geneontology.org/amigo/term/GO:0046463
neutral lipid biosynthetic process	Gene Ontology Slim	GO:0046460	1	21	0.047264	0.127645	Cla016262.1-protein	http://amigo.geneontology.org/amigo/term/GO:0046460
acylglycerol biosynthetic process	Gene Ontology	GO:0046463	1	21	0.047264	0.127645	Cla016262.1-protein	http://amigo.geneontology.org/amigo/term/GO:0046463
toxin biosynthetic process	Gene Ontology	GO:0009403	1	21	0.047264	0.127645	Cla018026.1-protein	http://amigo.geneontology.org/amigo/term/GO:0009403
neutral lipid biosynthetic process	Gene Ontology	GO:0046460	1	21	0.047264	0.127645	Cla016262.1-protein	http://amigo.geneontology.org/amigo/term/GO:0046460
plastid envelope	Gene Ontology Slim	GO:0009526	4	615	0.0474778	0.12787	Cla017286.1-protein|Cla008520.1-protein|Cla004551.1-protein|Cla012720.1-protein	http://amigo.geneontology.org/amigo/term/GO:0009526
plastid envelope	Gene Ontology	GO:0009526	4	615	0.0474778	0.12787	Cla017286.1-protein|Cla008520.1-protein|Cla004551.1-protein|Cla012720.1-protein	http://amigo.geneontology.org/amigo/term/GO:0009526
response to auxin	Gene Ontology Slim	GO:0009733	3	367	0.0481479	0.129319	Cla002975.1-protein|Cla012528.1-protein|Cla005669.1-protein	http://amigo.geneontology.org/amigo/term/GO:0009733
response to auxin	Gene Ontology	GO:0009733	3	367	0.0481479	0.129319	Cla002975.1-protein|Cla012528.1-protein|Cla005669.1-protein	http://amigo.geneontology.org/amigo/term/GO:0009733
terpenoid metabolic process	Gene Ontology Slim	GO:0006721	2	158	0.0485015	0.129732	Cla000462.1-protein|Cla000871.1-protein	http://amigo.geneontology.org/amigo/term/GO:0006721
terpenoid metabolic process	Gene Ontology	GO:0006721	2	158	0.0485015	0.129732	Cla000462.1-protein|Cla000871.1-protein	http://amigo.geneontology.org/amigo/term/GO:0006721
FMN binding	Gene Ontology Slim	GO:0010181	1	22	0.0493592	0.129732	Cla011979.1-protein	http://amigo.geneontology.org/amigo/term/GO:0010181
oxidoreductase activity, acting on paired donors, with oxidation of a pair of donors resulting in the reduction of molecular oxygen to two molecules of water	Gene Ontology Slim	GO:0016717	1	22	0.0493592	0.129732	Cla012720.1-protein	http://amigo.geneontology.org/amigo/term/GO:0016717
detection of chemical stimulus	Gene Ontology Slim	GO:0009593	1	22	0.0493592	0.129732	Cla012165.1-protein	http://amigo.geneontology.org/amigo/term/GO:0009593
oxidoreductase activity, acting on paired donors, with oxidation of a pair of donors resulting in the reduction of molecular oxygen to two molecules of water	Gene Ontology	GO:0016717	1	22	0.0493592	0.129732	Cla012720.1-protein	http://amigo.geneontology.org/amigo/term/GO:0016717
detection of chemical stimulus	Gene Ontology	GO:0009593	1	22	0.0493592	0.129732	Cla012165.1-protein	http://amigo.geneontology.org/amigo/term/GO:0009593
FMN binding	Gene Ontology	GO:0010181	1	22	0.0493592	0.129732	Cla011979.1-protein	http://amigo.geneontology.org/amigo/term/GO:0010181
reproductive structure development	Gene Ontology Slim	GO:0048608	6	1202	0.0495781	0.129732	Cla006906.1-protein|Cla005669.1-protein|Cla009261.1-protein|Cla017036.1-protein|Cla017037.1-protein|Cla008212.1-protein	http://amigo.geneontology.org/amigo/term/GO:0048608
reproductive structure development	Gene Ontology	GO:0048608	6	1202	0.0495781	0.129732	Cla006906.1-protein|Cla005669.1-protein|Cla009261.1-protein|Cla017036.1-protein|Cla017037.1-protein|Cla008212.1-protein	http://amigo.geneontology.org/amigo/term/GO:0048608
reproductive system development	Gene Ontology Slim	GO:0061458	6	1203	0.0497415	0.129732	Cla006906.1-protein|Cla005669.1-protein|Cla009261.1-protein|Cla017036.1-protein|Cla017037.1-protein|Cla008212.1-protein	http://amigo.geneontology.org/amigo/term/GO:0061458
reproductive system development	Gene Ontology	GO:0061458	6	1203	0.0497415	0.129732	Cla006906.1-protein|Cla005669.1-protein|Cla009261.1-protein|Cla017036.1-protein|Cla017037.1-protein|Cla008212.1-protein	http://amigo.geneontology.org/amigo/term/GO:0061458
secondary metabolite biosynthetic process	Gene Ontology Slim	GO:0044550	2	161	0.0501338	0.129732	Cla018026.1-protein|Cla008727.1-protein	http://amigo.geneontology.org/amigo/term/GO:0044550
secondary metabolite biosynthetic process	Gene Ontology	GO:0044550	2	161	0.0501338	0.129732	Cla018026.1-protein|Cla008727.1-protein	http://amigo.geneontology.org/amigo/term/GO:0044550
cell wall organization or biogenesis	Gene Ontology Slim	GO:0071554	4	627	0.0502989	0.129732	Cla003319.1-protein|Cla017195.1-protein|Cla015635.1-protein|Cla009261.1-protein	http://amigo.geneontology.org/amigo/term/GO:0071554
cell wall organization or biogenesis	Gene Ontology	GO:0071554	4	627	0.0502989	0.129732	Cla003319.1-protein|Cla017195.1-protein|Cla015635.1-protein|Cla009261.1-protein	http://amigo.geneontology.org/amigo/term/GO:0071554
transcription, DNA-templated	Gene Ontology Slim	GO:0006351	8	1847	0.0503104	0.129732	Cla010918.1-protein|Cla021170.1-protein|Cla018026.1-protein|Cla002235.1-protein|Cla002975.1-protein|Cla002075.1-protein|Cla002254.1-protein|Cla014156.1-protein	http://amigo.geneontology.org/amigo/term/GO:0006351
transcription, DNA-templated	Gene Ontology	GO:0006351	8	1847	0.0503104	0.129732	Cla010918.1-protein|Cla021170.1-protein|Cla018026.1-protein|Cla002235.1-protein|Cla002975.1-protein|Cla002075.1-protein|Cla002254.1-protein|Cla014156.1-protein	http://amigo.geneontology.org/amigo/term/GO:0006351
anatomical structure development	Gene Ontology Slim	GO:0048856	11	2882	0.0504789	0.129732	Cla006906.1-protein|Cla001254.1-protein|Cla005669.1-protein|Cla002235.1-protein|Cla012165.1-protein|Cla005574.1-protein|Cla009261.1-protein|Cla017036.1-protein|Cla007644.1-protein|Cla017037.1-protein|Cla008212.1-protein	http://amigo.geneontology.org/amigo/term/GO:0048856
anatomical structure development	Gene Ontology	GO:0048856	11	2882	0.0504789	0.129732	Cla006906.1-protein|Cla001254.1-protein|Cla005669.1-protein|Cla002235.1-protein|Cla012165.1-protein|Cla005574.1-protein|Cla009261.1-protein|Cla017036.1-protein|Cla007644.1-protein|Cla017037.1-protein|Cla008212.1-protein	http://amigo.geneontology.org/amigo/term/GO:0048856
cellular macromolecule biosynthetic process	Gene Ontology Slim	GO:0034645	11	2885	0.0507911	0.129732	Cla003319.1-protein|Cla017286.1-protein|Cla010918.1-protein|Cla021170.1-protein|Cla018026.1-protein|Cla002235.1-protein|Cla002975.1-protein|Cla002075.1-protein|Cla002254.1-protein|Cla013782.1-protein|Cla014156.1-protein	http://amigo.geneontology.org/amigo/term/GO:0034645
cellular macromolecule biosynthetic process	Gene Ontology	GO:0034645	11	2885	0.0507911	0.129732	Cla003319.1-protein|Cla017286.1-protein|Cla010918.1-protein|Cla021170.1-protein|Cla018026.1-protein|Cla002235.1-protein|Cla002975.1-protein|Cla002075.1-protein|Cla002254.1-protein|Cla013782.1-protein|Cla014156.1-protein	http://amigo.geneontology.org/amigo/term/GO:0034645
cellular response to oxygen-containing compound	Gene Ontology Slim	GO:1901701	4	630	0.0510184	0.129732	Cla003391.1-protein|Cla015613.1-protein|Cla002075.1-protein|Cla008212.1-protein	http://amigo.geneontology.org/amigo/term/GO:1901701
cellular response to oxygen-containing compound	Gene Ontology	GO:1901701	4	630	0.0510184	0.129732	Cla003391.1-protein|Cla015613.1-protein|Cla002075.1-protein|Cla008212.1-protein	http://amigo.geneontology.org/amigo/term/GO:1901701
intrinsic component of membrane	Gene Ontology Slim	GO:0031224	15	4358	0.0510528	0.129732	Cla003319.1-protein|Cla015613.1-protein|Cla001369.1-protein|Cla021522.1-protein|Cla015625.1-protein|Cla015635.1-protein|Cla002759.1-protein|Cla004551.1-protein|Cla012528.1-protein|Cla012720.1-protein|Cla017036.1-protein|Cla022167.1-protein|Cla022166.1-protein|Cla007644.1-protein|Cla017037.1-protein	http://amigo.geneontology.org/amigo/term/GO:0031224
intrinsic component of membrane	Gene Ontology	GO:0031224	15	4358	0.0510528	0.129732	Cla003319.1-protein|Cla015613.1-protein|Cla001369.1-protein|Cla021522.1-protein|Cla015625.1-protein|Cla015635.1-protein|Cla002759.1-protein|Cla004551.1-protein|Cla012528.1-protein|Cla012720.1-protein|Cla017036.1-protein|Cla022167.1-protein|Cla022166.1-protein|Cla007644.1-protein|Cla017037.1-protein	http://amigo.geneontology.org/amigo/term/GO:0031224
organic anion transmembrane transporter activity	Gene Ontology Slim	GO:0008514	2	163	0.0512331	0.129732	Cla022167.1-protein|Cla022166.1-protein	http://amigo.geneontology.org/amigo/term/GO:0008514
organic anion transmembrane transporter activity	Gene Ontology	GO:0008514	2	163	0.0512331	0.129732	Cla022167.1-protein|Cla022166.1-protein	http://amigo.geneontology.org/amigo/term/GO:0008514
nucleic acid-templated transcription	Gene Ontology Slim	GO:0097659	8	1855	0.0513622	0.129732	Cla010918.1-protein|Cla021170.1-protein|Cla018026.1-protein|Cla002235.1-protein|Cla002975.1-protein|Cla002075.1-protein|Cla002254.1-protein|Cla014156.1-protein	http://amigo.geneontology.org/amigo/term/GO:0097659
nucleic acid-templated transcription	Gene Ontology	GO:0097659	8	1855	0.0513622	0.129732	Cla010918.1-protein|Cla021170.1-protein|Cla018026.1-protein|Cla002235.1-protein|Cla002975.1-protein|Cla002075.1-protein|Cla002254.1-protein|Cla014156.1-protein	http://amigo.geneontology.org/amigo/term/GO:0097659
anion transport	Gene Ontology Slim	GO:0006820	3	377	0.0513784	0.129732	Cla022167.1-protein|Cla022166.1-protein|Cla021522.1-protein	http://amigo.geneontology.org/amigo/term/GO:0006820
anion transport	Gene Ontology	GO:0006820	3	377	0.0513784	0.129732	Cla022167.1-protein|Cla022166.1-protein|Cla021522.1-protein	http://amigo.geneontology.org/amigo/term/GO:0006820
defense response by callose deposition	Gene Ontology Slim	GO:0052542	1	23	0.0514499	0.129732	Cla015613.1-protein	http://amigo.geneontology.org/amigo/term/GO:0052542
unsaturated fatty acid biosynthetic process	Gene Ontology Slim	GO:0006636	1	23	0.0514499	0.129732	Cla012720.1-protein	http://amigo.geneontology.org/amigo/term/GO:0006636
triglyceride metabolic process	Gene Ontology Slim	GO:0006641	1	23	0.0514499	0.129732	Cla016262.1-protein	http://amigo.geneontology.org/amigo/term/GO:0006641
branched-chain amino acid biosynthetic process	Gene Ontology Slim	GO:0009082	1	23	0.0514499	0.129732	Cla018352.1-protein	http://amigo.geneontology.org/amigo/term/GO:0009082
unsaturated fatty acid biosynthetic process	Gene Ontology	GO:0006636	1	23	0.0514499	0.129732	Cla012720.1-protein	http://amigo.geneontology.org/amigo/term/GO:0006636
branched-chain amino acid biosynthetic process	Gene Ontology	GO:0009082	1	23	0.0514499	0.129732	Cla018352.1-protein	http://amigo.geneontology.org/amigo/term/GO:0009082
defense response by callose deposition	Gene Ontology	GO:0052542	1	23	0.0514499	0.129732	Cla015613.1-protein	http://amigo.geneontology.org/amigo/term/GO:0052542
triglyceride metabolic process	Gene Ontology	GO:0006641	1	23	0.0514499	0.129732	Cla016262.1-protein	http://amigo.geneontology.org/amigo/term/GO:0006641
defense response to bacterium	Gene Ontology Slim	GO:0042742	3	378	0.0517071	0.129732	Cla015613.1-protein|Cla018026.1-protein|Cla018202.1-protein	http://amigo.geneontology.org/amigo/term/GO:0042742
defense response to bacterium	Gene Ontology	GO:0042742	3	378	0.0517071	0.129732	Cla015613.1-protein|Cla018026.1-protein|Cla018202.1-protein	http://amigo.geneontology.org/amigo/term/GO:0042742
post-embryonic plant morphogenesis	Gene Ontology Slim	GO:0090698	2	165	0.0523409	0.129732	Cla006906.1-protein|Cla007644.1-protein	http://amigo.geneontology.org/amigo/term/GO:0090698
oxidoreductase activity, acting on CH-OH group of donors	Gene Ontology Slim	GO:0016614	2	165	0.0523409	0.129732	Cla017090.1-protein|Cla006920.1-protein	http://amigo.geneontology.org/amigo/term/GO:0016614
oxidoreductase activity, acting on CH-OH group of donors	Gene Ontology	GO:0016614	2	165	0.0523409	0.129732	Cla017090.1-protein|Cla006920.1-protein	http://amigo.geneontology.org/amigo/term/GO:0016614
post-embryonic plant morphogenesis	Gene Ontology	GO:0090698	2	165	0.0523409	0.129732	Cla006906.1-protein|Cla007644.1-protein	http://amigo.geneontology.org/amigo/term/GO:0090698
RNA biosynthetic process	Gene Ontology Slim	GO:0032774	8	1869	0.0532374	0.129732	Cla010918.1-protein|Cla021170.1-protein|Cla018026.1-protein|Cla002235.1-protein|Cla002975.1-protein|Cla002075.1-protein|Cla002254.1-protein|Cla014156.1-protein	http://amigo.geneontology.org/amigo/term/GO:0032774
RNA biosynthetic process	Gene Ontology	GO:0032774	8	1869	0.0532374	0.129732	Cla010918.1-protein|Cla021170.1-protein|Cla018026.1-protein|Cla002235.1-protein|Cla002975.1-protein|Cla002075.1-protein|Cla002254.1-protein|Cla014156.1-protein	http://amigo.geneontology.org/amigo/term/GO:0032774
nucleoside phosphate binding	Gene Ontology Slim	GO:1901265	9	2209	0.0534482	0.129732	Cla015613.1-protein|Cla006920.1-protein|Cla001369.1-protein|Cla013371.1-protein|Cla017090.1-protein|Cla017036.1-protein|Cla011979.1-protein|Cla017037.1-protein|Cla005822.1-protein	http://amigo.geneontology.org/amigo/term/GO:1901265
nucleotide binding	Gene Ontology Slim	GO:0000166	9	2209	0.0534482	0.129732	Cla015613.1-protein|Cla006920.1-protein|Cla001369.1-protein|Cla013371.1-protein|Cla017090.1-protein|Cla017036.1-protein|Cla011979.1-protein|Cla017037.1-protein|Cla005822.1-protein	http://amigo.geneontology.org/amigo/term/GO:0000166
nucleotide binding	Gene Ontology	GO:0000166	9	2209	0.0534482	0.129732	Cla015613.1-protein|Cla006920.1-protein|Cla001369.1-protein|Cla013371.1-protein|Cla017090.1-protein|Cla017036.1-protein|Cla011979.1-protein|Cla017037.1-protein|Cla005822.1-protein	http://amigo.geneontology.org/amigo/term/GO:0000166
nucleoside phosphate binding	Gene Ontology	GO:1901265	9	2209	0.0534482	0.129732	Cla015613.1-protein|Cla006920.1-protein|Cla001369.1-protein|Cla013371.1-protein|Cla017090.1-protein|Cla017036.1-protein|Cla011979.1-protein|Cla017037.1-protein|Cla005822.1-protein	http://amigo.geneontology.org/amigo/term/GO:1901265
plant-type cell wall biogenesis	Gene Ontology Slim	GO:0009832	2	167	0.0534574	0.129732	Cla003319.1-protein|Cla015635.1-protein	http://amigo.geneontology.org/amigo/term/GO:0009832
plant-type cell wall biogenesis	Gene Ontology	GO:0009832	2	167	0.0534574	0.129732	Cla003319.1-protein|Cla015635.1-protein	http://amigo.geneontology.org/amigo/term/GO:0009832
inorganic molecular entity transmembrane transporter activity	Gene Ontology Slim	GO:0015318	4	640	0.0534577	0.129732	Cla022167.1-protein|Cla022166.1-protein|Cla021522.1-protein|Cla008212.1-protein	http://amigo.geneontology.org/amigo/term/GO:0015318
inorganic molecular entity transmembrane transporter activity	Gene Ontology	GO:0015318	4	640	0.0534577	0.129732	Cla022167.1-protein|Cla022166.1-protein|Cla021522.1-protein|Cla008212.1-protein	http://amigo.geneontology.org/amigo/term/GO:0015318
cellular macromolecule metabolic process	Gene Ontology Slim	GO:0044260	18	5542	0.0535287	0.129732	Cla003319.1-protein|Cla002982.1-protein|Cla001254.1-protein|Cla001369.1-protein|Cla021170.1-protein|Cla018026.1-protein|Cla017286.1-protein|Cla002975.1-protein|Cla008212.1-protein|Cla002235.1-protein|Cla017195.1-protein|Cla009261.1-protein|Cla002075.1-protein|Cla002254.1-protein|Cla015613.1-protein|Cla013782.1-protein|Cla010918.1-protein|Cla014156.1-protein	http://amigo.geneontology.org/amigo/term/GO:0044260
cellular macromolecule metabolic process	Gene Ontology	GO:0044260	18	5542	0.0535287	0.129732	Cla003319.1-protein|Cla002982.1-protein|Cla001254.1-protein|Cla001369.1-protein|Cla021170.1-protein|Cla018026.1-protein|Cla017286.1-protein|Cla002975.1-protein|Cla008212.1-protein|Cla002235.1-protein|Cla017195.1-protein|Cla009261.1-protein|Cla002075.1-protein|Cla002254.1-protein|Cla015613.1-protein|Cla013782.1-protein|Cla010918.1-protein|Cla014156.1-protein	http://amigo.geneontology.org/amigo/term/GO:0044260
oxidoreductase activity, acting on single donors with incorporation of molecular oxygen, incorporation of two atoms of oxygen	Gene Ontology Slim	GO:0016702	1	24	0.053536	0.129732	Cla008520.1-protein	http://amigo.geneontology.org/amigo/term/GO:0016702
unsaturated fatty acid metabolic process	Gene Ontology Slim	GO:0033559	1	24	0.053536	0.129732	Cla012720.1-protein	http://amigo.geneontology.org/amigo/term/GO:0033559
glutamine metabolic process	Gene Ontology Slim	GO:0006541	1	24	0.053536	0.129732	Cla013371.1-protein	http://amigo.geneontology.org/amigo/term/GO:0006541
terpene synthase activity	Gene Ontology Slim	GO:0010333	1	24	0.053536	0.129732	Cla000462.1-protein	http://amigo.geneontology.org/amigo/term/GO:0010333
phosphate ion transmembrane transporter activity	Gene Ontology Slim	GO:0015114	1	24	0.053536	0.129732	Cla021522.1-protein	http://amigo.geneontology.org/amigo/term/GO:0015114
regulation of photosynthesis, light reaction	Gene Ontology Slim	GO:0042548	1	24	0.053536	0.129732	Cla012720.1-protein	http://amigo.geneontology.org/amigo/term/GO:0042548
inflorescence development	Gene Ontology Slim	GO:0010229	1	24	0.053536	0.129732	Cla006906.1-protein	http://amigo.geneontology.org/amigo/term/GO:0010229
cell wall macromolecule catabolic process	Gene Ontology Slim	GO:0016998	1	24	0.053536	0.129732	Cla009261.1-protein	http://amigo.geneontology.org/amigo/term/GO:0016998
cell wall macromolecule catabolic process	Gene Ontology	GO:0016998	1	24	0.053536	0.129732	Cla009261.1-protein	http://amigo.geneontology.org/amigo/term/GO:0016998
glutamine metabolic process	Gene Ontology	GO:0006541	1	24	0.053536	0.129732	Cla013371.1-protein	http://amigo.geneontology.org/amigo/term/GO:0006541
phosphate ion transmembrane transporter activity	Gene Ontology	GO:0015114	1	24	0.053536	0.129732	Cla021522.1-protein	http://amigo.geneontology.org/amigo/term/GO:0015114
regulation of photosynthesis, light reaction	Gene Ontology	GO:0042548	1	24	0.053536	0.129732	Cla012720.1-protein	http://amigo.geneontology.org/amigo/term/GO:0042548
inflorescence development	Gene Ontology	GO:0010229	1	24	0.053536	0.129732	Cla006906.1-protein	http://amigo.geneontology.org/amigo/term/GO:0010229
unsaturated fatty acid metabolic process	Gene Ontology	GO:0033559	1	24	0.053536	0.129732	Cla012720.1-protein	http://amigo.geneontology.org/amigo/term/GO:0033559
terpene synthase activity	Gene Ontology	GO:0010333	1	24	0.053536	0.129732	Cla000462.1-protein	http://amigo.geneontology.org/amigo/term/GO:0010333
oxidoreductase activity, acting on single donors with incorporation of molecular oxygen, incorporation of two atoms of oxygen	Gene Ontology	GO:0016702	1	24	0.053536	0.129732	Cla008520.1-protein	http://amigo.geneontology.org/amigo/term/GO:0016702
plasma membrane	Gene Ontology Slim	GO:0005886	12	3279	0.0542977	0.131253	Cla003319.1-protein|Cla015613.1-protein|Cla001254.1-protein|Cla001369.1-protein|Cla021522.1-protein|Cla015635.1-protein|Cla013782.1-protein|Cla004551.1-protein|Cla016038.1-protein|Cla007644.1-protein|Cla016262.1-protein|Cla008212.1-protein	http://amigo.geneontology.org/amigo/term/GO:0005886
plasma membrane	Gene Ontology	GO:0005886	12	3279	0.0542977	0.131253	Cla003319.1-protein|Cla015613.1-protein|Cla001254.1-protein|Cla001369.1-protein|Cla021522.1-protein|Cla015635.1-protein|Cla013782.1-protein|Cla004551.1-protein|Cla016038.1-protein|Cla007644.1-protein|Cla016262.1-protein|Cla008212.1-protein	http://amigo.geneontology.org/amigo/term/GO:0005886
regulation of defense response to fungus	Gene Ontology Slim	GO:1900150	1	25	0.0556176	0.132392	Cla015613.1-protein	http://amigo.geneontology.org/amigo/term/GO:1900150
cellulose synthase (UDP-forming) activity	Gene Ontology Slim	GO:0016760	1	25	0.0556176	0.132392	Cla003319.1-protein	http://amigo.geneontology.org/amigo/term/GO:0016760
regulation of cell size	Gene Ontology Slim	GO:0008361	1	25	0.0556176	0.132392	Cla006906.1-protein	http://amigo.geneontology.org/amigo/term/GO:0008361
oxidoreductase activity, acting on the CH-NH2 group of donors, oxygen as acceptor	Gene Ontology Slim	GO:0016641	1	25	0.0556176	0.132392	Cla009405.1-protein	http://amigo.geneontology.org/amigo/term/GO:0016641
regulation of gibberellic acid mediated signaling pathway	Gene Ontology Slim	GO:0009937	1	25	0.0556176	0.132392	Cla008212.1-protein	http://amigo.geneontology.org/amigo/term/GO:0009937
plant-type primary cell wall biogenesis	Gene Ontology Slim	GO:0009833	1	25	0.0556176	0.132392	Cla003319.1-protein	http://amigo.geneontology.org/amigo/term/GO:0009833
cellulose synthase (UDP-forming) activity	Gene Ontology	GO:0016760	1	25	0.0556176	0.132392	Cla003319.1-protein	http://amigo.geneontology.org/amigo/term/GO:0016760
regulation of cell size	Gene Ontology	GO:0008361	1	25	0.0556176	0.132392	Cla006906.1-protein	http://amigo.geneontology.org/amigo/term/GO:0008361
regulation of gibberellic acid mediated signaling pathway	Gene Ontology	GO:0009937	1	25	0.0556176	0.132392	Cla008212.1-protein	http://amigo.geneontology.org/amigo/term/GO:0009937
plant-type primary cell wall biogenesis	Gene Ontology	GO:0009833	1	25	0.0556176	0.132392	Cla003319.1-protein	http://amigo.geneontology.org/amigo/term/GO:0009833
regulation of defense response to fungus	Gene Ontology	GO:1900150	1	25	0.0556176	0.132392	Cla015613.1-protein	http://amigo.geneontology.org/amigo/term/GO:1900150
oxidoreductase activity, acting on the CH-NH2 group of donors, oxygen as acceptor	Gene Ontology	GO:0016641	1	25	0.0556176	0.132392	Cla009405.1-protein	http://amigo.geneontology.org/amigo/term/GO:0016641
alpha-amino acid biosynthetic process	Gene Ontology Slim	GO:1901607	2	171	0.0557156	0.132392	Cla018352.1-protein|Cla013371.1-protein	http://amigo.geneontology.org/amigo/term/GO:1901607
alpha-amino acid biosynthetic process	Gene Ontology	GO:1901607	2	171	0.0557156	0.132392	Cla018352.1-protein|Cla013371.1-protein	http://amigo.geneontology.org/amigo/term/GO:1901607
isoprenoid biosynthetic process	Gene Ontology Slim	GO:0008299	2	173	0.0568573	0.134452	Cla000462.1-protein|Cla000871.1-protein	http://amigo.geneontology.org/amigo/term/GO:0008299
oxidoreductase activity, acting on paired donors, with incorporation or reduction of molecular oxygen, NAD(P)H as one donor, and incorporation of one atom of oxygen	Gene Ontology Slim	GO:0016709	2	173	0.0568573	0.134452	Cla012984.1-protein|Cla012528.1-protein	http://amigo.geneontology.org/amigo/term/GO:0016709
isoprenoid biosynthetic process	Gene Ontology	GO:0008299	2	173	0.0568573	0.134452	Cla000462.1-protein|Cla000871.1-protein	http://amigo.geneontology.org/amigo/term/GO:0008299
oxidoreductase activity, acting on paired donors, with incorporation or reduction of molecular oxygen, NAD(P)H as one donor, and incorporation of one atom of oxygen	Gene Ontology	GO:0016709	2	173	0.0568573	0.134452	Cla012984.1-protein|Cla012528.1-protein	http://amigo.geneontology.org/amigo/term/GO:0016709
potassium channel activity	Gene Ontology Slim	GO:0005267	1	26	0.0576947	0.136104	Cla008212.1-protein	http://amigo.geneontology.org/amigo/term/GO:0005267
potassium channel activity	Gene Ontology	GO:0005267	1	26	0.0576947	0.136104	Cla008212.1-protein	http://amigo.geneontology.org/amigo/term/GO:0005267
seed development	Gene Ontology Slim	GO:0048316	4	658	0.0580072	0.136512	Cla017036.1-protein|Cla009261.1-protein|Cla017037.1-protein|Cla008212.1-protein	http://amigo.geneontology.org/amigo/term/GO:0048316
seed development	Gene Ontology	GO:0048316	4	658	0.0580072	0.136512	Cla017036.1-protein|Cla009261.1-protein|Cla017037.1-protein|Cla008212.1-protein	http://amigo.geneontology.org/amigo/term/GO:0048316
antiporter activity	Gene Ontology Slim	GO:0015297	2	176	0.0585851	0.136843	Cla022167.1-protein|Cla022166.1-protein	http://amigo.geneontology.org/amigo/term/GO:0015297
defense response, incompatible interaction	Gene Ontology Slim	GO:0009814	2	176	0.0585851	0.136843	Cla018026.1-protein|Cla001623.1-protein	http://amigo.geneontology.org/amigo/term/GO:0009814
defense response, incompatible interaction	Gene Ontology	GO:0009814	2	176	0.0585851	0.136843	Cla018026.1-protein|Cla001623.1-protein	http://amigo.geneontology.org/amigo/term/GO:0009814
antiporter activity	Gene Ontology	GO:0015297	2	176	0.0585851	0.136843	Cla022167.1-protein|Cla022166.1-protein	http://amigo.geneontology.org/amigo/term/GO:0015297
chloroplast stroma	Gene Ontology Slim	GO:0009570	4	661	0.0587852	0.136843	Cla017286.1-protein|Cla008520.1-protein|Cla000871.1-protein|Cla018202.1-protein	http://amigo.geneontology.org/amigo/term/GO:0009570
chloroplast stroma	Gene Ontology	GO:0009570	4	661	0.0587852	0.136843	Cla017286.1-protein|Cla008520.1-protein|Cla000871.1-protein|Cla018202.1-protein	http://amigo.geneontology.org/amigo/term/GO:0009570
macromolecule biosynthetic process	Gene Ontology Slim	GO:0009059	11	2958	0.0588008	0.136843	Cla003319.1-protein|Cla017286.1-protein|Cla010918.1-protein|Cla021170.1-protein|Cla018026.1-protein|Cla002235.1-protein|Cla002975.1-protein|Cla002075.1-protein|Cla002254.1-protein|Cla013782.1-protein|Cla014156.1-protein	http://amigo.geneontology.org/amigo/term/GO:0009059
macromolecule biosynthetic process	Gene Ontology	GO:0009059	11	2958	0.0588008	0.136843	Cla003319.1-protein|Cla017286.1-protein|Cla010918.1-protein|Cla021170.1-protein|Cla018026.1-protein|Cla002235.1-protein|Cla002975.1-protein|Cla002075.1-protein|Cla002254.1-protein|Cla013782.1-protein|Cla014156.1-protein	http://amigo.geneontology.org/amigo/term/GO:0009059
enzyme regulator activity	Gene Ontology Slim	GO:0030234	3	399	0.0588467	0.136843	Cla000745.1-protein|Cla005574.1-protein|Cla010432.1-protein	http://amigo.geneontology.org/amigo/term/GO:0030234
enzyme regulator activity	Gene Ontology	GO:0030234	3	399	0.0588467	0.136843	Cla000745.1-protein|Cla005574.1-protein|Cla010432.1-protein	http://amigo.geneontology.org/amigo/term/GO:0030234
acylglycerol metabolic process	Gene Ontology Slim	GO:0006639	1	27	0.0597673	0.138327	Cla016262.1-protein	http://amigo.geneontology.org/amigo/term/GO:0006639
neutral lipid metabolic process	Gene Ontology Slim	GO:0006638	1	27	0.0597673	0.138327	Cla016262.1-protein	http://amigo.geneontology.org/amigo/term/GO:0006638
acylglycerol metabolic process	Gene Ontology	GO:0006639	1	27	0.0597673	0.138327	Cla016262.1-protein	http://amigo.geneontology.org/amigo/term/GO:0006639
neutral lipid metabolic process	Gene Ontology	GO:0006638	1	27	0.0597673	0.138327	Cla016262.1-protein	http://amigo.geneontology.org/amigo/term/GO:0006638
auxin-activated signaling pathway	Gene Ontology Slim	GO:0009734	2	179	0.060331	0.139037	Cla002975.1-protein|Cla005669.1-protein	http://amigo.geneontology.org/amigo/term/GO:0009734
auxin-activated signaling pathway	Gene Ontology	GO:0009734	2	179	0.060331	0.139037	Cla002975.1-protein|Cla005669.1-protein	http://amigo.geneontology.org/amigo/term/GO:0009734
plastid stroma	Gene Ontology Slim	GO:0009532	4	667	0.0603581	0.139037	Cla017286.1-protein|Cla008520.1-protein|Cla000871.1-protein|Cla018202.1-protein	http://amigo.geneontology.org/amigo/term/GO:0009532
plastid stroma	Gene Ontology	GO:0009532	4	667	0.0603581	0.139037	Cla017286.1-protein|Cla008520.1-protein|Cla000871.1-protein|Cla018202.1-protein	http://amigo.geneontology.org/amigo/term/GO:0009532
catabolic process	Gene Ontology Slim	GO:0009056	7	1587	0.0605143	0.139069	Cla008727.1-protein|Cla018026.1-protein|Cla018352.1-protein|Cla013371.1-protein|Cla017090.1-protein|Cla018162.1-protein|Cla009261.1-protein	http://amigo.geneontology.org/amigo/term/GO:0009056
catabolic process	Gene Ontology	GO:0009056	7	1587	0.0605143	0.139069	Cla008727.1-protein|Cla018026.1-protein|Cla018352.1-protein|Cla013371.1-protein|Cla017090.1-protein|Cla018162.1-protein|Cla009261.1-protein	http://amigo.geneontology.org/amigo/term/GO:0009056
regulation of cellular macromolecule biosynthetic process	Gene Ontology Slim	GO:2000112	9	2267	0.060993	0.139841	Cla006906.1-protein|Cla010918.1-protein|Cla021170.1-protein|Cla018026.1-protein|Cla002235.1-protein|Cla002975.1-protein|Cla002075.1-protein|Cla002254.1-protein|Cla014156.1-protein	http://amigo.geneontology.org/amigo/term/GO:2000112
regulation of cellular macromolecule biosynthetic process	Gene Ontology	GO:2000112	9	2267	0.060993	0.139841	Cla006906.1-protein|Cla010918.1-protein|Cla021170.1-protein|Cla018026.1-protein|Cla002235.1-protein|Cla002975.1-protein|Cla002075.1-protein|Cla002254.1-protein|Cla014156.1-protein	http://amigo.geneontology.org/amigo/term/GO:2000112
carbon-oxygen lyase activity, acting on phosphates	Gene Ontology Slim	GO:0016838	1	28	0.0618354	0.141441	Cla000462.1-protein	http://amigo.geneontology.org/amigo/term/GO:0016838
carbon-oxygen lyase activity, acting on phosphates	Gene Ontology	GO:0016838	1	28	0.0618354	0.141441	Cla000462.1-protein	http://amigo.geneontology.org/amigo/term/GO:0016838
hormone biosynthetic process	Gene Ontology Slim	GO:0042446	2	182	0.0620948	0.141703	Cla008520.1-protein|Cla011979.1-protein	http://amigo.geneontology.org/amigo/term/GO:0042446
hormone biosynthetic process	Gene Ontology	GO:0042446	2	182	0.0620948	0.141703	Cla008520.1-protein|Cla011979.1-protein	http://amigo.geneontology.org/amigo/term/GO:0042446
regulation of generation of precursor metabolites and energy	Gene Ontology Slim	GO:0043467	1	29	0.063899	0.145436	Cla012720.1-protein	http://amigo.geneontology.org/amigo/term/GO:0043467
regulation of generation of precursor metabolites and energy	Gene Ontology	GO:0043467	1	29	0.063899	0.145436	Cla012720.1-protein	http://amigo.geneontology.org/amigo/term/GO:0043467
regulation of macromolecule biosynthetic process	Gene Ontology Slim	GO:0010556	9	2289	0.0640276	0.145436	Cla006906.1-protein|Cla010918.1-protein|Cla021170.1-protein|Cla018026.1-protein|Cla002235.1-protein|Cla002975.1-protein|Cla002075.1-protein|Cla002254.1-protein|Cla014156.1-protein	http://amigo.geneontology.org/amigo/term/GO:0010556
regulation of macromolecule biosynthetic process	Gene Ontology	GO:0010556	9	2289	0.0640276	0.145436	Cla006906.1-protein|Cla010918.1-protein|Cla021170.1-protein|Cla018026.1-protein|Cla002235.1-protein|Cla002975.1-protein|Cla002075.1-protein|Cla002254.1-protein|Cla014156.1-protein	http://amigo.geneontology.org/amigo/term/GO:0010556
cellular carbohydrate metabolic process	Gene Ontology Slim	GO:0044262	3	417	0.0653179	0.147682	Cla003319.1-protein|Cla017195.1-protein|Cla009261.1-protein	http://amigo.geneontology.org/amigo/term/GO:0044262
polysaccharide metabolic process	Gene Ontology Slim	GO:0005976	3	417	0.0653179	0.147682	Cla003319.1-protein|Cla017195.1-protein|Cla009261.1-protein	http://amigo.geneontology.org/amigo/term/GO:0005976
cellular carbohydrate metabolic process	Gene Ontology	GO:0044262	3	417	0.0653179	0.147682	Cla003319.1-protein|Cla017195.1-protein|Cla009261.1-protein	http://amigo.geneontology.org/amigo/term/GO:0044262
polysaccharide metabolic process	Gene Ontology	GO:0005976	3	417	0.0653179	0.147682	Cla003319.1-protein|Cla017195.1-protein|Cla009261.1-protein	http://amigo.geneontology.org/amigo/term/GO:0005976
transcription coactivator activity	Gene Ontology Slim	GO:0003713	1	30	0.0659581	0.148285	Cla002254.1-protein	http://amigo.geneontology.org/amigo/term/GO:0003713
regulation of photomorphogenesis	Gene Ontology Slim	GO:0010099	1	30	0.0659581	0.148285	Cla012165.1-protein	http://amigo.geneontology.org/amigo/term/GO:0010099
transcription coactivator activity	Gene Ontology	GO:0003713	1	30	0.0659581	0.148285	Cla002254.1-protein	http://amigo.geneontology.org/amigo/term/GO:0003713
regulation of photomorphogenesis	Gene Ontology	GO:0010099	1	30	0.0659581	0.148285	Cla012165.1-protein	http://amigo.geneontology.org/amigo/term/GO:0010099
fruit development	Gene Ontology Slim	GO:0010154	4	688	0.0660392	0.148285	Cla017036.1-protein|Cla009261.1-protein|Cla017037.1-protein|Cla008212.1-protein	http://amigo.geneontology.org/amigo/term/GO:0010154
fruit development	Gene Ontology	GO:0010154	4	688	0.0660392	0.148285	Cla017036.1-protein|Cla009261.1-protein|Cla017037.1-protein|Cla008212.1-protein	http://amigo.geneontology.org/amigo/term/GO:0010154
cellular amino acid biosynthetic process	Gene Ontology Slim	GO:0008652	2	189	0.066278	0.148394	Cla018352.1-protein|Cla013371.1-protein	http://amigo.geneontology.org/amigo/term/GO:0008652
cellular amino acid biosynthetic process	Gene Ontology	GO:0008652	2	189	0.066278	0.148394	Cla018352.1-protein|Cla013371.1-protein	http://amigo.geneontology.org/amigo/term/GO:0008652
regulation of nitrogen compound metabolic process	Gene Ontology Slim	GO:0051171	10	2660	0.0663906	0.148394	Cla006906.1-protein|Cla010918.1-protein|Cla021170.1-protein|Cla018026.1-protein|Cla002975.1-protein|Cla002235.1-protein|Cla005574.1-protein|Cla002075.1-protein|Cla002254.1-protein|Cla014156.1-protein	http://amigo.geneontology.org/amigo/term/GO:0051171
regulation of nitrogen compound metabolic process	Gene Ontology	GO:0051171	10	2660	0.0663906	0.148394	Cla006906.1-protein|Cla010918.1-protein|Cla021170.1-protein|Cla018026.1-protein|Cla002975.1-protein|Cla002235.1-protein|Cla005574.1-protein|Cla002075.1-protein|Cla002254.1-protein|Cla014156.1-protein	http://amigo.geneontology.org/amigo/term/GO:0051171
developmental process	Gene Ontology Slim	GO:0032502	11	3027	0.0671183	0.149678	Cla006906.1-protein|Cla001254.1-protein|Cla005669.1-protein|Cla002235.1-protein|Cla012165.1-protein|Cla005574.1-protein|Cla009261.1-protein|Cla017036.1-protein|Cla007644.1-protein|Cla017037.1-protein|Cla008212.1-protein	http://amigo.geneontology.org/amigo/term/GO:0032502
developmental process	Gene Ontology	GO:0032502	11	3027	0.0671183	0.149678	Cla006906.1-protein|Cla001254.1-protein|Cla005669.1-protein|Cla002235.1-protein|Cla012165.1-protein|Cla005574.1-protein|Cla009261.1-protein|Cla017036.1-protein|Cla007644.1-protein|Cla017037.1-protein|Cla008212.1-protein	http://amigo.geneontology.org/amigo/term/GO:0032502
integral component of membrane	Gene Ontology Slim	GO:0016021	14	4151	0.0676999	0.150632	Cla003319.1-protein|Cla015613.1-protein|Cla001369.1-protein|Cla021522.1-protein|Cla015625.1-protein|Cla002759.1-protein|Cla004551.1-protein|Cla012528.1-protein|Cla012720.1-protein|Cla017036.1-protein|Cla022167.1-protein|Cla022166.1-protein|Cla007644.1-protein|Cla017037.1-protein	http://amigo.geneontology.org/amigo/term/GO:0016021
integral component of membrane	Gene Ontology	GO:0016021	14	4151	0.0676999	0.150632	Cla003319.1-protein|Cla015613.1-protein|Cla001369.1-protein|Cla021522.1-protein|Cla015625.1-protein|Cla002759.1-protein|Cla004551.1-protein|Cla012528.1-protein|Cla012720.1-protein|Cla017036.1-protein|Cla022167.1-protein|Cla022166.1-protein|Cla007644.1-protein|Cla017037.1-protein	http://amigo.geneontology.org/amigo/term/GO:0016021
heterocycle biosynthetic process	Gene Ontology Slim	GO:0018130	9	2316	0.0678833	0.150644	Cla010918.1-protein|Cla021170.1-protein|Cla018026.1-protein|Cla000871.1-protein|Cla002235.1-protein|Cla002975.1-protein|Cla002075.1-protein|Cla002254.1-protein|Cla014156.1-protein	http://amigo.geneontology.org/amigo/term/GO:0018130
heterocycle biosynthetic process	Gene Ontology	GO:0018130	9	2316	0.0678833	0.150644	Cla010918.1-protein|Cla021170.1-protein|Cla018026.1-protein|Cla000871.1-protein|Cla002235.1-protein|Cla002975.1-protein|Cla002075.1-protein|Cla002254.1-protein|Cla014156.1-protein	http://amigo.geneontology.org/amigo/term/GO:0018130
oxidoreductase activity, acting on the CH-CH group of donors, NAD or NADP as acceptor	Gene Ontology Slim	GO:0016628	1	31	0.0680127	0.150644	Cla011979.1-protein	http://amigo.geneontology.org/amigo/term/GO:0016628
oxidoreductase activity, acting on the CH-CH group of donors, NAD or NADP as acceptor	Gene Ontology	GO:0016628	1	31	0.0680127	0.150644	Cla011979.1-protein	http://amigo.geneontology.org/amigo/term/GO:0016628
nucleolus	Gene Ontology Slim	GO:0005730	3	425	0.0682955	0.150928	Cla013782.1-protein|Cla013688.1-protein|Cla002254.1-protein	http://amigo.geneontology.org/amigo/term/GO:0005730
nucleolus	Gene Ontology	GO:0005730	3	425	0.0682955	0.150928	Cla013782.1-protein|Cla013688.1-protein|Cla002254.1-protein	http://amigo.geneontology.org/amigo/term/GO:0005730
regulation of metabolic process	Gene Ontology Slim	GO:0019222	11	3039	0.0686404	0.151349	Cla006906.1-protein|Cla010918.1-protein|Cla021170.1-protein|Cla018026.1-protein|Cla002975.1-protein|Cla002235.1-protein|Cla005574.1-protein|Cla012720.1-protein|Cla002075.1-protein|Cla002254.1-protein|Cla014156.1-protein	http://amigo.geneontology.org/amigo/term/GO:0019222
regulation of metabolic process	Gene Ontology	GO:0019222	11	3039	0.0686404	0.151349	Cla006906.1-protein|Cla010918.1-protein|Cla021170.1-protein|Cla018026.1-protein|Cla002975.1-protein|Cla002235.1-protein|Cla005574.1-protein|Cla012720.1-protein|Cla002075.1-protein|Cla002254.1-protein|Cla014156.1-protein	http://amigo.geneontology.org/amigo/term/GO:0019222
ribonucleotide binding	Gene Ontology Slim	GO:0032553	8	1977	0.0692038	0.152248	Cla015613.1-protein|Cla001369.1-protein|Cla013371.1-protein|Cla011979.1-protein|Cla017036.1-protein|Cla006920.1-protein|Cla017037.1-protein|Cla005822.1-protein	http://amigo.geneontology.org/amigo/term/GO:0032553
ribonucleotide binding	Gene Ontology	GO:0032553	8	1977	0.0692038	0.152248	Cla015613.1-protein|Cla001369.1-protein|Cla013371.1-protein|Cla011979.1-protein|Cla017036.1-protein|Cla006920.1-protein|Cla017037.1-protein|Cla005822.1-protein	http://amigo.geneontology.org/amigo/term/GO:0032553
negative regulation of response to stimulus	Gene Ontology Slim	GO:0048585	2	195	0.0699367	0.153449	Cla015613.1-protein|Cla008212.1-protein	http://amigo.geneontology.org/amigo/term/GO:0048585
negative regulation of response to stimulus	Gene Ontology	GO:0048585	2	195	0.0699367	0.153449	Cla015613.1-protein|Cla008212.1-protein	http://amigo.geneontology.org/amigo/term/GO:0048585
endopeptidase inhibitor activity	Gene Ontology Slim	GO:0004866	1	32	0.0700629	0.153449	Cla005574.1-protein	http://amigo.geneontology.org/amigo/term/GO:0004866
endopeptidase inhibitor activity	Gene Ontology	GO:0004866	1	32	0.0700629	0.153449	Cla005574.1-protein	http://amigo.geneontology.org/amigo/term/GO:0004866
cellular response to auxin stimulus	Gene Ontology Slim	GO:0071365	2	196	0.0705529	0.153869	Cla002975.1-protein|Cla005669.1-protein	http://amigo.geneontology.org/amigo/term/GO:0071365
cellular response to auxin stimulus	Gene Ontology	GO:0071365	2	196	0.0705529	0.153869	Cla002975.1-protein|Cla005669.1-protein	http://amigo.geneontology.org/amigo/term/GO:0071365
generation of precursor metabolites and energy	Gene Ontology Slim	GO:0006091	3	431	0.0705691	0.153869	Cla002075.1-protein|Cla004551.1-protein|Cla012720.1-protein	http://amigo.geneontology.org/amigo/term/GO:0006091
generation of precursor metabolites and energy	Gene Ontology	GO:0006091	3	431	0.0705691	0.153869	Cla002075.1-protein|Cla004551.1-protein|Cla012720.1-protein	http://amigo.geneontology.org/amigo/term/GO:0006091
isoprenoid metabolic process	Gene Ontology Slim	GO:0006720	2	197	0.0711709	0.154136	Cla000462.1-protein|Cla000871.1-protein	http://amigo.geneontology.org/amigo/term/GO:0006720
isoprenoid metabolic process	Gene Ontology	GO:0006720	2	197	0.0711709	0.154136	Cla000462.1-protein|Cla000871.1-protein	http://amigo.geneontology.org/amigo/term/GO:0006720
terpene biosynthetic process	Gene Ontology Slim	GO:0046246	1	33	0.0721087	0.154136	Cla000462.1-protein	http://amigo.geneontology.org/amigo/term/GO:0046246
negative regulation of endopeptidase activity	Gene Ontology Slim	GO:0010951	1	33	0.0721087	0.154136	Cla005574.1-protein	http://amigo.geneontology.org/amigo/term/GO:0010951
endopeptidase regulator activity	Gene Ontology Slim	GO:0061135	1	33	0.0721087	0.154136	Cla005574.1-protein	http://amigo.geneontology.org/amigo/term/GO:0061135
oxidoreductase activity, acting on the CH-NH2 group of donors	Gene Ontology Slim	GO:0016638	1	33	0.0721087	0.154136	Cla009405.1-protein	http://amigo.geneontology.org/amigo/term/GO:0016638
oxidoreductase activity, acting on single donors with incorporation of molecular oxygen	Gene Ontology Slim	GO:0016701	1	33	0.0721087	0.154136	Cla008520.1-protein	http://amigo.geneontology.org/amigo/term/GO:0016701
peptidase inhibitor activity	Gene Ontology Slim	GO:0030414	1	33	0.0721087	0.154136	Cla005574.1-protein	http://amigo.geneontology.org/amigo/term/GO:0030414
xyloglucan:xyloglucosyl transferase activity	Gene Ontology Slim	GO:0016762	1	33	0.0721087	0.154136	Cla017195.1-protein	http://amigo.geneontology.org/amigo/term/GO:0016762
response to molecule of bacterial origin	Gene Ontology Slim	GO:0002237	1	33	0.0721087	0.154136	Cla015613.1-protein	http://amigo.geneontology.org/amigo/term/GO:0002237
response to molecule of bacterial origin	Gene Ontology	GO:0002237	1	33	0.0721087	0.154136	Cla015613.1-protein	http://amigo.geneontology.org/amigo/term/GO:0002237
oxidoreductase activity, acting on the CH-NH2 group of donors	Gene Ontology	GO:0016638	1	33	0.0721087	0.154136	Cla009405.1-protein	http://amigo.geneontology.org/amigo/term/GO:0016638
negative regulation of endopeptidase activity	Gene Ontology	GO:0010951	1	33	0.0721087	0.154136	Cla005574.1-protein	http://amigo.geneontology.org/amigo/term/GO:0010951
terpene biosynthetic process	Gene Ontology	GO:0046246	1	33	0.0721087	0.154136	Cla000462.1-protein	http://amigo.geneontology.org/amigo/term/GO:0046246
endopeptidase regulator activity	Gene Ontology	GO:0061135	1	33	0.0721087	0.154136	Cla005574.1-protein	http://amigo.geneontology.org/amigo/term/GO:0061135
xyloglucan:xyloglucosyl transferase activity	Gene Ontology	GO:0016762	1	33	0.0721087	0.154136	Cla017195.1-protein	http://amigo.geneontology.org/amigo/term/GO:0016762
peptidase inhibitor activity	Gene Ontology	GO:0030414	1	33	0.0721087	0.154136	Cla005574.1-protein	http://amigo.geneontology.org/amigo/term/GO:0030414
oxidoreductase activity, acting on single donors with incorporation of molecular oxygen	Gene Ontology	GO:0016701	1	33	0.0721087	0.154136	Cla008520.1-protein	http://amigo.geneontology.org/amigo/term/GO:0016701
regulation of cellular biosynthetic process	Gene Ontology Slim	GO:0031326	9	2349	0.072794	0.155262	Cla006906.1-protein|Cla010918.1-protein|Cla021170.1-protein|Cla018026.1-protein|Cla002235.1-protein|Cla002975.1-protein|Cla002075.1-protein|Cla002254.1-protein|Cla014156.1-protein	http://amigo.geneontology.org/amigo/term/GO:0031326
regulation of cellular biosynthetic process	Gene Ontology	GO:0031326	9	2349	0.072794	0.155262	Cla006906.1-protein|Cla010918.1-protein|Cla021170.1-protein|Cla018026.1-protein|Cla002235.1-protein|Cla002975.1-protein|Cla002075.1-protein|Cla002254.1-protein|Cla014156.1-protein	http://amigo.geneontology.org/amigo/term/GO:0031326
carbohydrate derivative binding	Gene Ontology Slim	GO:0097367	8	2006	0.0739501	0.156152	Cla015613.1-protein|Cla001369.1-protein|Cla013371.1-protein|Cla011979.1-protein|Cla017036.1-protein|Cla006920.1-protein|Cla017037.1-protein|Cla005822.1-protein	http://amigo.geneontology.org/amigo/term/GO:0097367
carbohydrate derivative binding	Gene Ontology	GO:0097367	8	2006	0.0739501	0.156152	Cla015613.1-protein|Cla001369.1-protein|Cla013371.1-protein|Cla011979.1-protein|Cla017036.1-protein|Cla006920.1-protein|Cla017037.1-protein|Cla005822.1-protein	http://amigo.geneontology.org/amigo/term/GO:0097367
regulation of endopeptidase activity	Gene Ontology Slim	GO:0052548	1	34	0.07415	0.156152	Cla005574.1-protein	http://amigo.geneontology.org/amigo/term/GO:0052548
negative regulation of peptidase activity	Gene Ontology Slim	GO:0010466	1	34	0.07415	0.156152	Cla005574.1-protein	http://amigo.geneontology.org/amigo/term/GO:0010466
peptidase regulator activity	Gene Ontology Slim	GO:0061134	1	34	0.07415	0.156152	Cla005574.1-protein	http://amigo.geneontology.org/amigo/term/GO:0061134
callose localization	Gene Ontology Slim	GO:0052545	1	34	0.07415	0.156152	Cla015613.1-protein	http://amigo.geneontology.org/amigo/term/GO:0052545
callose localization	Gene Ontology	GO:0052545	1	34	0.07415	0.156152	Cla015613.1-protein	http://amigo.geneontology.org/amigo/term/GO:0052545
peptidase regulator activity	Gene Ontology	GO:0061134	1	34	0.07415	0.156152	Cla005574.1-protein	http://amigo.geneontology.org/amigo/term/GO:0061134
regulation of endopeptidase activity	Gene Ontology	GO:0052548	1	34	0.07415	0.156152	Cla005574.1-protein	http://amigo.geneontology.org/amigo/term/GO:0052548
negative regulation of peptidase activity	Gene Ontology	GO:0010466	1	34	0.07415	0.156152	Cla005574.1-protein	http://amigo.geneontology.org/amigo/term/GO:0010466
nucleus	Gene Ontology Slim	GO:0005634	25	8632	0.0742184	0.156152	Cla017286.1-protein|Cla010432.1-protein|Cla003391.1-protein|Cla017036.1-protein|Cla007644.1-protein|Cla017037.1-protein|Cla008212.1-protein|Cla003319.1-protein|Cla021522.1-protein|Cla018026.1-protein|Cla002235.1-protein|Cla013688.1-protein|Cla002254.1-protein|Cla006906.1-protein|Cla010918.1-protein|Cla009705.1-protein|Cla002075.1-protein|Cla016262.1-protein|Cla021170.1-protein|Cla014156.1-protein…	http://amigo.geneontology.org/amigo/term/GO:0005634
nucleus	Gene Ontology	GO:0005634	25	8632	0.0742184	0.156152	Cla017286.1-protein|Cla010432.1-protein|Cla003391.1-protein|Cla017036.1-protein|Cla007644.1-protein|Cla017037.1-protein|Cla008212.1-protein|Cla003319.1-protein|Cla021522.1-protein|Cla018026.1-protein|Cla002235.1-protein|Cla013688.1-protein|Cla002254.1-protein|Cla006906.1-protein|Cla010918.1-protein|Cla009705.1-protein|Cla002075.1-protein|Cla016262.1-protein|Cla021170.1-protein|Cla014156.1-protein…	http://amigo.geneontology.org/amigo/term/GO:0005634
regulation of primary metabolic process	Gene Ontology Slim	GO:0080090	10	2719	0.074561	0.156152	Cla006906.1-protein|Cla010918.1-protein|Cla021170.1-protein|Cla018026.1-protein|Cla002975.1-protein|Cla002235.1-protein|Cla005574.1-protein|Cla002075.1-protein|Cla002254.1-protein|Cla014156.1-protein	http://amigo.geneontology.org/amigo/term/GO:0080090
regulation of primary metabolic process	Gene Ontology	GO:0080090	10	2719	0.074561	0.156152	Cla006906.1-protein|Cla010918.1-protein|Cla021170.1-protein|Cla018026.1-protein|Cla002975.1-protein|Cla002235.1-protein|Cla005574.1-protein|Cla002075.1-protein|Cla002254.1-protein|Cla014156.1-protein	http://amigo.geneontology.org/amigo/term/GO:0080090
cellular glucan metabolic process	Gene Ontology Slim	GO:0006073	2	204	0.0755461	0.156152	Cla003319.1-protein|Cla017195.1-protein	http://amigo.geneontology.org/amigo/term/GO:0006073
glucan metabolic process	Gene Ontology Slim	GO:0044042	2	204	0.0755461	0.156152	Cla003319.1-protein|Cla017195.1-protein	http://amigo.geneontology.org/amigo/term/GO:0044042
cellular glucan metabolic process	Gene Ontology	GO:0006073	2	204	0.0755461	0.156152	Cla003319.1-protein|Cla017195.1-protein	http://amigo.geneontology.org/amigo/term/GO:0006073
glucan metabolic process	Gene Ontology	GO:0044042	2	204	0.0755461	0.156152	Cla003319.1-protein|Cla017195.1-protein	http://amigo.geneontology.org/amigo/term/GO:0044042
morphogenesis of a branching structure	Gene Ontology Slim	GO:0001763	1	35	0.0761869	0.156152	Cla007644.1-protein	http://amigo.geneontology.org/amigo/term/GO:0001763
sesquiterpenoid biosynthetic process	Gene Ontology Slim	GO:0016106	1	35	0.0761869	0.156152	Cla000462.1-protein	http://amigo.geneontology.org/amigo/term/GO:0016106
negative regulation of multi-organism process	Gene Ontology Slim	GO:0043901	1	35	0.0761869	0.156152	Cla015613.1-protein	http://amigo.geneontology.org/amigo/term/GO:0043901
negative regulation of response to external stimulus	Gene Ontology Slim	GO:0032102	1	35	0.0761869	0.156152	Cla015613.1-protein	http://amigo.geneontology.org/amigo/term/GO:0032102
regulation of peptidase activity	Gene Ontology Slim	GO:0052547	1	35	0.0761869	0.156152	Cla005574.1-protein	http://amigo.geneontology.org/amigo/term/GO:0052547
negative regulation of response to biotic stimulus	Gene Ontology Slim	GO:0002832	1	35	0.0761869	0.156152	Cla015613.1-protein	http://amigo.geneontology.org/amigo/term/GO:0002832
cellulose synthase activity	Gene Ontology Slim	GO:0016759	1	35	0.0761869	0.156152	Cla003319.1-protein	http://amigo.geneontology.org/amigo/term/GO:0016759
cellulose synthase activity	Gene Ontology	GO:0016759	1	35	0.0761869	0.156152	Cla003319.1-protein	http://amigo.geneontology.org/amigo/term/GO:0016759
sesquiterpenoid biosynthetic process	Gene Ontology	GO:0016106	1	35	0.0761869	0.156152	Cla000462.1-protein	http://amigo.geneontology.org/amigo/term/GO:0016106
negative regulation of response to external stimulus	Gene Ontology	GO:0032102	1	35	0.0761869	0.156152	Cla015613.1-protein	http://amigo.geneontology.org/amigo/term/GO:0032102
regulation of peptidase activity	Gene Ontology	GO:0052547	1	35	0.0761869	0.156152	Cla005574.1-protein	http://amigo.geneontology.org/amigo/term/GO:0052547
negative regulation of multi-organism process	Gene Ontology	GO:0043901	1	35	0.0761869	0.156152	Cla015613.1-protein	http://amigo.geneontology.org/amigo/term/GO:0043901
morphogenesis of a branching structure	Gene Ontology	GO:0001763	1	35	0.0761869	0.156152	Cla007644.1-protein	http://amigo.geneontology.org/amigo/term/GO:0001763
negative regulation of response to biotic stimulus	Gene Ontology	GO:0002832	1	35	0.0761869	0.156152	Cla015613.1-protein	http://amigo.geneontology.org/amigo/term/GO:0002832
regulation of biosynthetic process	Gene Ontology Slim	GO:0009889	9	2372	0.0763461	0.156152	Cla006906.1-protein|Cla010918.1-protein|Cla021170.1-protein|Cla018026.1-protein|Cla002235.1-protein|Cla002975.1-protein|Cla002075.1-protein|Cla002254.1-protein|Cla014156.1-protein	http://amigo.geneontology.org/amigo/term/GO:0009889
regulation of biosynthetic process	Gene Ontology	GO:0009889	9	2372	0.0763461	0.156152	Cla006906.1-protein|Cla010918.1-protein|Cla021170.1-protein|Cla018026.1-protein|Cla002235.1-protein|Cla002975.1-protein|Cla002075.1-protein|Cla002254.1-protein|Cla014156.1-protein	http://amigo.geneontology.org/amigo/term/GO:0009889
negative regulation of cellular metabolic process	Gene Ontology Slim	GO:0031324	3	446	0.0764013	0.156152	Cla002075.1-protein|Cla005574.1-protein|Cla012720.1-protein	http://amigo.geneontology.org/amigo/term/GO:0031324
response to salt stress	Gene Ontology Slim	GO:0009651	3	446	0.0764013	0.156152	Cla018026.1-protein|Cla017037.1-protein|Cla017036.1-protein	http://amigo.geneontology.org/amigo/term/GO:0009651
response to salt stress	Gene Ontology	GO:0009651	3	446	0.0764013	0.156152	Cla018026.1-protein|Cla017037.1-protein|Cla017036.1-protein	http://amigo.geneontology.org/amigo/term/GO:0009651
negative regulation of cellular metabolic process	Gene Ontology	GO:0031324	3	446	0.0764013	0.156152	Cla002075.1-protein|Cla005574.1-protein|Cla012720.1-protein	http://amigo.geneontology.org/amigo/term/GO:0031324
response to heat	Gene Ontology Slim	GO:0009408	2	206	0.0768117	0.156664	Cla018026.1-protein|Cla005574.1-protein	http://amigo.geneontology.org/amigo/term/GO:0009408
response to heat	Gene Ontology	GO:0009408	2	206	0.0768117	0.156664	Cla018026.1-protein|Cla005574.1-protein	http://amigo.geneontology.org/amigo/term/GO:0009408
regulation of auxin mediated signaling pathway	Gene Ontology Slim	GO:0010928	1	36	0.0782194	0.158053	Cla005669.1-protein	http://amigo.geneontology.org/amigo/term/GO:0010928
response to nutrient	Gene Ontology Slim	GO:0007584	1	36	0.0782194	0.158053	Cla001623.1-protein	http://amigo.geneontology.org/amigo/term/GO:0007584
negative regulation of proteolysis	Gene Ontology Slim	GO:0045861	1	36	0.0782194	0.158053	Cla005574.1-protein	http://amigo.geneontology.org/amigo/term/GO:0045861
response to zinc ion	Gene Ontology Slim	GO:0010043	1	36	0.0782194	0.158053	Cla010432.1-protein	http://amigo.geneontology.org/amigo/term/GO:0010043
response to nutrient	Gene Ontology	GO:0007584	1	36	0.0782194	0.158053	Cla001623.1-protein	http://amigo.geneontology.org/amigo/term/GO:0007584
regulation of auxin mediated signaling pathway	Gene Ontology	GO:0010928	1	36	0.0782194	0.158053	Cla005669.1-protein	http://amigo.geneontology.org/amigo/term/GO:0010928
response to zinc ion	Gene Ontology	GO:0010043	1	36	0.0782194	0.158053	Cla010432.1-protein	http://amigo.geneontology.org/amigo/term/GO:0010043
negative regulation of proteolysis	Gene Ontology	GO:0045861	1	36	0.0782194	0.158053	Cla005574.1-protein	http://amigo.geneontology.org/amigo/term/GO:0045861
enzyme inhibitor activity	Gene Ontology Slim	GO:0004857	2	209	0.0787229	0.158743	Cla000745.1-protein|Cla005574.1-protein	http://amigo.geneontology.org/amigo/term/GO:0004857
enzyme inhibitor activity	Gene Ontology	GO:0004857	2	209	0.0787229	0.158743	Cla000745.1-protein|Cla005574.1-protein	http://amigo.geneontology.org/amigo/term/GO:0004857
response to nutrient levels	Gene Ontology Slim	GO:0031667	2	211	0.0800053	0.160168	Cla001623.1-protein|Cla013371.1-protein	http://amigo.geneontology.org/amigo/term/GO:0031667
response to nutrient levels	Gene Ontology	GO:0031667	2	211	0.0800053	0.160168	Cla001623.1-protein|Cla013371.1-protein	http://amigo.geneontology.org/amigo/term/GO:0031667
regulation of response to red or far red light	Gene Ontology Slim	GO:2000030	1	37	0.0802474	0.160168	Cla012165.1-protein	http://amigo.geneontology.org/amigo/term/GO:2000030
polysaccharide localization	Gene Ontology Slim	GO:0033037	1	37	0.0802474	0.160168	Cla015613.1-protein	http://amigo.geneontology.org/amigo/term/GO:0033037
oxidoreductase activity, acting on the aldehyde or oxo group of donors, NAD or NADP as acceptor	Gene Ontology Slim	GO:0016620	1	37	0.0802474	0.160168	Cla017090.1-protein	http://amigo.geneontology.org/amigo/term/GO:0016620
cyclase activity	Gene Ontology Slim	GO:0009975	1	37	0.0802474	0.160168	Cla000462.1-protein	http://amigo.geneontology.org/amigo/term/GO:0009975
cyclase activity	Gene Ontology	GO:0009975	1	37	0.0802474	0.160168	Cla000462.1-protein	http://amigo.geneontology.org/amigo/term/GO:0009975
regulation of response to red or far red light	Gene Ontology	GO:2000030	1	37	0.0802474	0.160168	Cla012165.1-protein	http://amigo.geneontology.org/amigo/term/GO:2000030
oxidoreductase activity, acting on the aldehyde or oxo group of donors, NAD or NADP as acceptor	Gene Ontology	GO:0016620	1	37	0.0802474	0.160168	Cla017090.1-protein	http://amigo.geneontology.org/amigo/term/GO:0016620
polysaccharide localization	Gene Ontology	GO:0033037	1	37	0.0802474	0.160168	Cla015613.1-protein	http://amigo.geneontology.org/amigo/term/GO:0033037
photosynthesis	Gene Ontology Slim	GO:0015979	2	213	0.0812942	0.161927	Cla004551.1-protein|Cla012720.1-protein	http://amigo.geneontology.org/amigo/term/GO:0015979
photosynthesis	Gene Ontology	GO:0015979	2	213	0.0812942	0.161927	Cla004551.1-protein|Cla012720.1-protein	http://amigo.geneontology.org/amigo/term/GO:0015979
anion binding	Gene Ontology Slim	GO:0043168	9	2407	0.081957	0.162222	Cla015613.1-protein|Cla001369.1-protein|Cla018352.1-protein|Cla013371.1-protein|Cla011979.1-protein|Cla017036.1-protein|Cla006920.1-protein|Cla017037.1-protein|Cla005822.1-protein	http://amigo.geneontology.org/amigo/term/GO:0043168
anion binding	Gene Ontology	GO:0043168	9	2407	0.081957	0.162222	Cla015613.1-protein|Cla001369.1-protein|Cla018352.1-protein|Cla013371.1-protein|Cla011979.1-protein|Cla017036.1-protein|Cla006920.1-protein|Cla017037.1-protein|Cla005822.1-protein	http://amigo.geneontology.org/amigo/term/GO:0043168
dormancy process	Gene Ontology Slim	GO:0022611	1	38	0.0822711	0.162222	Cla008212.1-protein	http://amigo.geneontology.org/amigo/term/GO:0022611
response to absence of light	Gene Ontology Slim	GO:0009646	1	38	0.0822711	0.162222	Cla013371.1-protein	http://amigo.geneontology.org/amigo/term/GO:0009646
mitotic cytokinesis	Gene Ontology Slim	GO:0000281	1	38	0.0822711	0.162222	Cla003319.1-protein	http://amigo.geneontology.org/amigo/term/GO:0000281
seed dormancy process	Gene Ontology Slim	GO:0010162	1	38	0.0822711	0.162222	Cla008212.1-protein	http://amigo.geneontology.org/amigo/term/GO:0010162
mitotic cytokinesis	Gene Ontology	GO:0000281	1	38	0.0822711	0.162222	Cla003319.1-protein	http://amigo.geneontology.org/amigo/term/GO:0000281
dormancy process	Gene Ontology	GO:0022611	1	38	0.0822711	0.162222	Cla008212.1-protein	http://amigo.geneontology.org/amigo/term/GO:0022611
seed dormancy process	Gene Ontology	GO:0010162	1	38	0.0822711	0.162222	Cla008212.1-protein	http://amigo.geneontology.org/amigo/term/GO:0010162
response to absence of light	Gene Ontology	GO:0009646	1	38	0.0822711	0.162222	Cla013371.1-protein	http://amigo.geneontology.org/amigo/term/GO:0009646
cellular nitrogen compound metabolic process	Gene Ontology Slim	GO:0034641	14	4283	0.0830916	0.163511	Cla017286.1-protein|Cla010918.1-protein|Cla021170.1-protein|Cla018026.1-protein|Cla000871.1-protein|Cla010432.1-protein|Cla013371.1-protein|Cla002235.1-protein|Cla002975.1-protein|Cla018162.1-protein|Cla002075.1-protein|Cla002254.1-protein|Cla013782.1-protein|Cla014156.1-protein	http://amigo.geneontology.org/amigo/term/GO:0034641
cellular nitrogen compound metabolic process	Gene Ontology	GO:0034641	14	4283	0.0830916	0.163511	Cla017286.1-protein|Cla010918.1-protein|Cla021170.1-protein|Cla018026.1-protein|Cla000871.1-protein|Cla010432.1-protein|Cla013371.1-protein|Cla002235.1-protein|Cla002975.1-protein|Cla018162.1-protein|Cla002075.1-protein|Cla002254.1-protein|Cla013782.1-protein|Cla014156.1-protein	http://amigo.geneontology.org/amigo/term/GO:0034641
molecular function regulator	Gene Ontology Slim	GO:0098772	3	465	0.0840855	0.164547	Cla000745.1-protein|Cla005574.1-protein|Cla010432.1-protein	http://amigo.geneontology.org/amigo/term/GO:0098772
molecular function regulator	Gene Ontology	GO:0098772	3	465	0.0840855	0.164547	Cla000745.1-protein|Cla005574.1-protein|Cla010432.1-protein	http://amigo.geneontology.org/amigo/term/GO:0098772
fatty acid derivative metabolic process	Gene Ontology Slim	GO:1901568	1	39	0.0842903	0.164547	Cla008520.1-protein	http://amigo.geneontology.org/amigo/term/GO:1901568
regulation of defense response to bacterium	Gene Ontology Slim	GO:1900424	1	39	0.0842903	0.164547	Cla015613.1-protein	http://amigo.geneontology.org/amigo/term/GO:1900424
regulation of photosynthesis	Gene Ontology Slim	GO:0010109	1	39	0.0842903	0.164547	Cla012720.1-protein	http://amigo.geneontology.org/amigo/term/GO:0010109
fatty acid derivative metabolic process	Gene Ontology	GO:1901568	1	39	0.0842903	0.164547	Cla008520.1-protein	http://amigo.geneontology.org/amigo/term/GO:1901568
regulation of photosynthesis	Gene Ontology	GO:0010109	1	39	0.0842903	0.164547	Cla012720.1-protein	http://amigo.geneontology.org/amigo/term/GO:0010109
regulation of defense response to bacterium	Gene Ontology	GO:1900424	1	39	0.0842903	0.164547	Cla015613.1-protein	http://amigo.geneontology.org/amigo/term/GO:1900424
multi-organism process	Gene Ontology Slim	GO:0051704	7	1720	0.0846376	0.164896	Cla015613.1-protein|Cla018026.1-protein|Cla008520.1-protein|Cla016032.1-protein|Cla001623.1-protein|Cla018202.1-protein|Cla000462.1-protein	http://amigo.geneontology.org/amigo/term/GO:0051704
multi-organism process	Gene Ontology	GO:0051704	7	1720	0.0846376	0.164896	Cla015613.1-protein|Cla018026.1-protein|Cla008520.1-protein|Cla016032.1-protein|Cla001623.1-protein|Cla018202.1-protein|Cla000462.1-protein	http://amigo.geneontology.org/amigo/term/GO:0051704
transmembrane transporter activity	Gene Ontology Slim	GO:0022857	5	1061	0.0852769	0.165812	Cla022167.1-protein|Cla022166.1-protein|Cla007644.1-protein|Cla021522.1-protein|Cla008212.1-protein	http://amigo.geneontology.org/amigo/term/GO:0022857
transmembrane transporter activity	Gene Ontology	GO:0022857	5	1061	0.0852769	0.165812	Cla022167.1-protein|Cla022166.1-protein|Cla007644.1-protein|Cla021522.1-protein|Cla008212.1-protein	http://amigo.geneontology.org/amigo/term/GO:0022857
seed coat development	Gene Ontology Slim	GO:0010214	1	40	0.0863052	0.166653	Cla009261.1-protein	http://amigo.geneontology.org/amigo/term/GO:0010214
calcium-mediated signaling	Gene Ontology Slim	GO:0019722	1	40	0.0863052	0.166653	Cla012165.1-protein	http://amigo.geneontology.org/amigo/term/GO:0019722
regulation of seed development	Gene Ontology Slim	GO:0080050	1	40	0.0863052	0.166653	Cla008212.1-protein	http://amigo.geneontology.org/amigo/term/GO:0080050
seed coat development	Gene Ontology	GO:0010214	1	40	0.0863052	0.166653	Cla009261.1-protein	http://amigo.geneontology.org/amigo/term/GO:0010214
calcium-mediated signaling	Gene Ontology	GO:0019722	1	40	0.0863052	0.166653	Cla012165.1-protein	http://amigo.geneontology.org/amigo/term/GO:0019722
regulation of seed development	Gene Ontology	GO:0080050	1	40	0.0863052	0.166653	Cla008212.1-protein	http://amigo.geneontology.org/amigo/term/GO:0080050
abscisic acid-activated signaling pathway	Gene Ontology Slim	GO:0009738	2	221	0.0865142	0.166727	Cla015613.1-protein|Cla008212.1-protein	http://amigo.geneontology.org/amigo/term/GO:0009738
abscisic acid-activated signaling pathway	Gene Ontology	GO:0009738	2	221	0.0865142	0.166727	Cla015613.1-protein|Cla008212.1-protein	http://amigo.geneontology.org/amigo/term/GO:0009738
Golgi apparatus	Gene Ontology Slim	GO:0005794	5	1068	0.0871132	0.167552	Cla003319.1-protein|Cla002982.1-protein|Cla000745.1-protein|Cla021522.1-protein|Cla022103.1-protein	http://amigo.geneontology.org/amigo/term/GO:0005794
Golgi apparatus	Gene Ontology	GO:0005794	5	1068	0.0871132	0.167552	Cla003319.1-protein|Cla002982.1-protein|Cla000745.1-protein|Cla021522.1-protein|Cla022103.1-protein	http://amigo.geneontology.org/amigo/term/GO:0005794
aspartate family amino acid biosynthetic process	Gene Ontology Slim	GO:0009067	1	41	0.0883157	0.1692	Cla013371.1-protein	http://amigo.geneontology.org/amigo/term/GO:0009067
protein refolding	Gene Ontology Slim	GO:0042026	1	41	0.0883157	0.1692	Cla002982.1-protein	http://amigo.geneontology.org/amigo/term/GO:0042026
protein refolding	Gene Ontology	GO:0042026	1	41	0.0883157	0.1692	Cla002982.1-protein	http://amigo.geneontology.org/amigo/term/GO:0042026
aspartate family amino acid biosynthetic process	Gene Ontology	GO:0009067	1	41	0.0883157	0.1692	Cla013371.1-protein	http://amigo.geneontology.org/amigo/term/GO:0009067
negative regulation of catalytic activity	Gene Ontology Slim	GO:0043086	2	225	0.0891615	0.17021	Cla000745.1-protein|Cla005574.1-protein	http://amigo.geneontology.org/amigo/term/GO:0043086
negative regulation of catalytic activity	Gene Ontology	GO:0043086	2	225	0.0891615	0.17021	Cla000745.1-protein|Cla005574.1-protein	http://amigo.geneontology.org/amigo/term/GO:0043086
regulation of gene expression	Gene Ontology Slim	GO:0010468	9	2450	0.0891905	0.17021	Cla006906.1-protein|Cla010918.1-protein|Cla021170.1-protein|Cla018026.1-protein|Cla002235.1-protein|Cla002975.1-protein|Cla002075.1-protein|Cla002254.1-protein|Cla014156.1-protein	http://amigo.geneontology.org/amigo/term/GO:0010468
regulation of gene expression	Gene Ontology	GO:0010468	9	2450	0.0891905	0.17021	Cla006906.1-protein|Cla010918.1-protein|Cla021170.1-protein|Cla018026.1-protein|Cla002235.1-protein|Cla002975.1-protein|Cla002075.1-protein|Cla002254.1-protein|Cla014156.1-protein	http://amigo.geneontology.org/amigo/term/GO:0010468
organic anion transport	Gene Ontology Slim	GO:0015711	2	226	0.0898271	0.171091	Cla022167.1-protein|Cla022166.1-protein	http://amigo.geneontology.org/amigo/term/GO:0015711
organic anion transport	Gene Ontology	GO:0015711	2	226	0.0898271	0.171091	Cla022167.1-protein|Cla022166.1-protein	http://amigo.geneontology.org/amigo/term/GO:0015711
positive regulation of response to stimulus	Gene Ontology Slim	GO:0048584	2	227	0.0904942	0.171693	Cla015613.1-protein|Cla008212.1-protein	http://amigo.geneontology.org/amigo/term/GO:0048584
drug catabolic process	Gene Ontology Slim	GO:0042737	2	227	0.0904942	0.171693	Cla017090.1-protein|Cla008727.1-protein	http://amigo.geneontology.org/amigo/term/GO:0042737
drug catabolic process	Gene Ontology	GO:0042737	2	227	0.0904942	0.171693	Cla017090.1-protein|Cla008727.1-protein	http://amigo.geneontology.org/amigo/term/GO:0042737
positive regulation of response to stimulus	Gene Ontology	GO:0048584	2	227	0.0904942	0.171693	Cla015613.1-protein|Cla008212.1-protein	http://amigo.geneontology.org/amigo/term/GO:0048584
developmental process involved in reproduction	Gene Ontology Slim	GO:0003006	6	1410	0.0908457	0.172027	Cla006906.1-protein|Cla005669.1-protein|Cla009261.1-protein|Cla017036.1-protein|Cla017037.1-protein|Cla008212.1-protein	http://amigo.geneontology.org/amigo/term/GO:0003006
developmental process involved in reproduction	Gene Ontology	GO:0003006	6	1410	0.0908457	0.172027	Cla006906.1-protein|Cla005669.1-protein|Cla009261.1-protein|Cla017036.1-protein|Cla017037.1-protein|Cla008212.1-protein	http://amigo.geneontology.org/amigo/term/GO:0003006
macromolecule metabolic process	Gene Ontology Slim	GO:0043170	20	6748	0.091855	0.173483	Cla003319.1-protein|Cla002982.1-protein|Cla001254.1-protein|Cla001369.1-protein|Cla021170.1-protein|Cla018026.1-protein|Cla017286.1-protein|Cla002975.1-protein|Cla008212.1-protein|Cla013782.1-protein|Cla002235.1-protein|Cla005574.1-protein|Cla017195.1-protein|Cla009261.1-protein|Cla002075.1-protein|Cla002254.1-protein|Cla015613.1-protein|Cla004948.1-protein|Cla010918.1-protein|Cla014156.1-protein	http://amigo.geneontology.org/amigo/term/GO:0043170
macromolecule metabolic process	Gene Ontology	GO:0043170	20	6748	0.091855	0.173483	Cla003319.1-protein|Cla002982.1-protein|Cla001254.1-protein|Cla001369.1-protein|Cla021170.1-protein|Cla018026.1-protein|Cla017286.1-protein|Cla002975.1-protein|Cla008212.1-protein|Cla013782.1-protein|Cla002235.1-protein|Cla005574.1-protein|Cla017195.1-protein|Cla009261.1-protein|Cla002075.1-protein|Cla002254.1-protein|Cla015613.1-protein|Cla004948.1-protein|Cla010918.1-protein|Cla014156.1-protein	http://amigo.geneontology.org/amigo/term/GO:0043170
oxidoreductase activity, oxidizing metal ions	Gene Ontology Slim	GO:0016722	1	43	0.0923237	0.173483	Cla004551.1-protein	http://amigo.geneontology.org/amigo/term/GO:0016722
sesquiterpenoid metabolic process	Gene Ontology Slim	GO:0006714	1	43	0.0923237	0.173483	Cla000462.1-protein	http://amigo.geneontology.org/amigo/term/GO:0006714
branched-chain amino acid metabolic process	Gene Ontology Slim	GO:0009081	1	43	0.0923237	0.173483	Cla018352.1-protein	http://amigo.geneontology.org/amigo/term/GO:0009081
oxidoreductase activity, oxidizing metal ions	Gene Ontology	GO:0016722	1	43	0.0923237	0.173483	Cla004551.1-protein	http://amigo.geneontology.org/amigo/term/GO:0016722
branched-chain amino acid metabolic process	Gene Ontology	GO:0009081	1	43	0.0923237	0.173483	Cla018352.1-protein	http://amigo.geneontology.org/amigo/term/GO:0009081
sesquiterpenoid metabolic process	Gene Ontology	GO:0006714	1	43	0.0923237	0.173483	Cla000462.1-protein	http://amigo.geneontology.org/amigo/term/GO:0006714
regulation of macromolecule metabolic process	Gene Ontology Slim	GO:0060255	10	2845	0.0940872	0.175219	Cla006906.1-protein|Cla010918.1-protein|Cla021170.1-protein|Cla018026.1-protein|Cla002975.1-protein|Cla002235.1-protein|Cla005574.1-protein|Cla002075.1-protein|Cla002254.1-protein|Cla014156.1-protein	http://amigo.geneontology.org/amigo/term/GO:0060255
regulation of macromolecule metabolic process	Gene Ontology	GO:0060255	10	2845	0.0940872	0.175219	Cla006906.1-protein|Cla010918.1-protein|Cla021170.1-protein|Cla018026.1-protein|Cla002975.1-protein|Cla002235.1-protein|Cla005574.1-protein|Cla002075.1-protein|Cla002254.1-protein|Cla014156.1-protein	http://amigo.geneontology.org/amigo/term/GO:0060255
nucleobase-containing compound biosynthetic process	Gene Ontology Slim	GO:0034654	8	2119	0.0943206	0.175219	Cla010918.1-protein|Cla021170.1-protein|Cla018026.1-protein|Cla002235.1-protein|Cla002975.1-protein|Cla002075.1-protein|Cla002254.1-protein|Cla014156.1-protein	http://amigo.geneontology.org/amigo/term/GO:0034654
nucleobase-containing compound biosynthetic process	Gene Ontology	GO:0034654	8	2119	0.0943206	0.175219	Cla010918.1-protein|Cla021170.1-protein|Cla018026.1-protein|Cla002235.1-protein|Cla002975.1-protein|Cla002075.1-protein|Cla002254.1-protein|Cla014156.1-protein	http://amigo.geneontology.org/amigo/term/GO:0034654
cellular response to osmotic stress	Gene Ontology Slim	GO:0071470	1	44	0.0943211	0.175219	Cla005669.1-protein	http://amigo.geneontology.org/amigo/term/GO:0071470
second-messenger-mediated signaling	Gene Ontology Slim	GO:0019932	1	44	0.0943211	0.175219	Cla012165.1-protein	http://amigo.geneontology.org/amigo/term/GO:0019932
heat acclimation	Gene Ontology Slim	GO:0010286	1	44	0.0943211	0.175219	Cla018026.1-protein	http://amigo.geneontology.org/amigo/term/GO:0010286
terpene metabolic process	Gene Ontology Slim	GO:0042214	1	44	0.0943211	0.175219	Cla000462.1-protein	http://amigo.geneontology.org/amigo/term/GO:0042214
heat acclimation	Gene Ontology	GO:0010286	1	44	0.0943211	0.175219	Cla018026.1-protein	http://amigo.geneontology.org/amigo/term/GO:0010286
cellular response to osmotic stress	Gene Ontology	GO:0071470	1	44	0.0943211	0.175219	Cla005669.1-protein	http://amigo.geneontology.org/amigo/term/GO:0071470
second-messenger-mediated signaling	Gene Ontology	GO:0019932	1	44	0.0943211	0.175219	Cla012165.1-protein	http://amigo.geneontology.org/amigo/term/GO:0019932
terpene metabolic process	Gene Ontology	GO:0042214	1	44	0.0943211	0.175219	Cla000462.1-protein	http://amigo.geneontology.org/amigo/term/GO:0042214
regulation of defense response	Gene Ontology Slim	GO:0031347	2	233	0.0945276	0.17527	Cla003391.1-protein|Cla015613.1-protein	http://amigo.geneontology.org/amigo/term/GO:0031347
regulation of defense response	Gene Ontology	GO:0031347	2	233	0.0945276	0.17527	Cla003391.1-protein|Cla015613.1-protein	http://amigo.geneontology.org/amigo/term/GO:0031347
endoplasmic reticulum	Gene Ontology Slim	GO:0005783	4	782	0.094733	0.175319	Cla003319.1-protein|Cla018202.1-protein|Cla017037.1-protein|Cla017036.1-protein	http://amigo.geneontology.org/amigo/term/GO:0005783
endoplasmic reticulum	Gene Ontology	GO:0005783	4	782	0.094733	0.175319	Cla003319.1-protein|Cla018202.1-protein|Cla017037.1-protein|Cla017036.1-protein	http://amigo.geneontology.org/amigo/term/GO:0005783
transporter activity	Gene Ontology Slim	GO:0005215	5	1100	0.0957729	0.17678	Cla022167.1-protein|Cla022166.1-protein|Cla007644.1-protein|Cla021522.1-protein|Cla008212.1-protein	http://amigo.geneontology.org/amigo/term/GO:0005215
transporter activity	Gene Ontology	GO:0005215	5	1100	0.0957729	0.17678	Cla022167.1-protein|Cla022166.1-protein|Cla007644.1-protein|Cla021522.1-protein|Cla008212.1-protein	http://amigo.geneontology.org/amigo/term/GO:0005215
negative regulation of molecular function	Gene Ontology Slim	GO:0044092	2	235	0.0958836	0.17678	Cla000745.1-protein|Cla005574.1-protein	http://amigo.geneontology.org/amigo/term/GO:0044092
negative regulation of molecular function	Gene Ontology	GO:0044092	2	235	0.0958836	0.17678	Cla000745.1-protein|Cla005574.1-protein	http://amigo.geneontology.org/amigo/term/GO:0044092
cobalt ion binding	Gene Ontology Slim	GO:0050897	1	45	0.0963143	0.176907	Cla006920.1-protein	http://amigo.geneontology.org/amigo/term/GO:0050897
negative regulation of transcription by RNA polymerase II	Gene Ontology Slim	GO:0000122	1	45	0.0963143	0.176907	Cla002075.1-protein	http://amigo.geneontology.org/amigo/term/GO:0000122
negative regulation of transcription by RNA polymerase II	Gene Ontology	GO:0000122	1	45	0.0963143	0.176907	Cla002075.1-protein	http://amigo.geneontology.org/amigo/term/GO:0000122
cobalt ion binding	Gene Ontology	GO:0050897	1	45	0.0963143	0.176907	Cla006920.1-protein	http://amigo.geneontology.org/amigo/term/GO:0050897
cellular amide metabolic process	Gene Ontology Slim	GO:0043603	4	792	0.0980878	0.179215	Cla017286.1-protein|Cla018162.1-protein|Cla013782.1-protein|Cla013371.1-protein	http://amigo.geneontology.org/amigo/term/GO:0043603
cellular amide metabolic process	Gene Ontology	GO:0043603	4	792	0.0980878	0.179215	Cla017286.1-protein|Cla018162.1-protein|Cla013782.1-protein|Cla013371.1-protein	http://amigo.geneontology.org/amigo/term/GO:0043603
protein polymerization	Gene Ontology Slim	GO:0051258	1	46	0.0983031	0.179215	Cla007644.1-protein	http://amigo.geneontology.org/amigo/term/GO:0051258
pyrimidine-containing compound biosynthetic process	Gene Ontology Slim	GO:0072528	1	46	0.0983031	0.179215	Cla000871.1-protein	http://amigo.geneontology.org/amigo/term/GO:0072528
lateral root formation	Gene Ontology Slim	GO:0010311	1	46	0.0983031	0.179215	Cla007644.1-protein	http://amigo.geneontology.org/amigo/term/GO:0010311
protein polymerization	Gene Ontology	GO:0051258	1	46	0.0983031	0.179215	Cla007644.1-protein	http://amigo.geneontology.org/amigo/term/GO:0051258
lateral root formation	Gene Ontology	GO:0010311	1	46	0.0983031	0.179215	Cla007644.1-protein	http://amigo.geneontology.org/amigo/term/GO:0010311
pyrimidine-containing compound biosynthetic process	Gene Ontology	GO:0072528	1	46	0.0983031	0.179215	Cla000871.1-protein	http://amigo.geneontology.org/amigo/term/GO:0072528
chloroplast membrane	Gene Ontology Slim	GO:0031969	2	239	0.0986124	0.179445	Cla004551.1-protein|Cla012720.1-protein	http://amigo.geneontology.org/amigo/term/GO:0031969
chloroplast membrane	Gene Ontology	GO:0031969	2	239	0.0986124	0.179445	Cla004551.1-protein|Cla012720.1-protein	http://amigo.geneontology.org/amigo/term/GO:0031969
cellular aldehyde metabolic process	Gene Ontology Slim	GO:0006081	1	47	0.100288	0.182155	Cla000871.1-protein	http://amigo.geneontology.org/amigo/term/GO:0006081
cellular aldehyde metabolic process	Gene Ontology	GO:0006081	1	47	0.100288	0.182155	Cla000871.1-protein	http://amigo.geneontology.org/amigo/term/GO:0006081
toxin catabolic process	Gene Ontology Slim	GO:0009407	1	48	0.102268	0.184229	Cla018162.1-protein	http://amigo.geneontology.org/amigo/term/GO:0009407
regulation of photoperiodism, flowering	Gene Ontology Slim	GO:2000028	1	48	0.102268	0.184229	Cla005669.1-protein	http://amigo.geneontology.org/amigo/term/GO:2000028
xylan metabolic process	Gene Ontology Slim	GO:0045491	1	48	0.102268	0.184229	Cla009261.1-protein	http://amigo.geneontology.org/amigo/term/GO:0045491
photorespiration	Gene Ontology Slim	GO:0009853	1	48	0.102268	0.184229	Cla013688.1-protein	http://amigo.geneontology.org/amigo/term/GO:0009853
xylan metabolic process	Gene Ontology	GO:0045491	1	48	0.102268	0.184229	Cla009261.1-protein	http://amigo.geneontology.org/amigo/term/GO:0045491
regulation of photoperiodism, flowering	Gene Ontology	GO:2000028	1	48	0.102268	0.184229	Cla005669.1-protein	http://amigo.geneontology.org/amigo/term/GO:2000028
toxin catabolic process	Gene Ontology	GO:0009407	1	48	0.102268	0.184229	Cla018162.1-protein	http://amigo.geneontology.org/amigo/term/GO:0009407
photorespiration	Gene Ontology	GO:0009853	1	48	0.102268	0.184229	Cla013688.1-protein	http://amigo.geneontology.org/amigo/term/GO:0009853
system development	Gene Ontology Slim	GO:0048731	7	1804	0.10239	0.184229	Cla006906.1-protein|Cla005669.1-protein|Cla009261.1-protein|Cla017036.1-protein|Cla007644.1-protein|Cla017037.1-protein|Cla008212.1-protein	http://amigo.geneontology.org/amigo/term/GO:0048731
system development	Gene Ontology	GO:0048731	7	1804	0.10239	0.184229	Cla006906.1-protein|Cla005669.1-protein|Cla009261.1-protein|Cla017036.1-protein|Cla007644.1-protein|Cla017037.1-protein|Cla008212.1-protein	http://amigo.geneontology.org/amigo/term/GO:0048731
active transmembrane transporter activity	Gene Ontology Slim	GO:0022804	3	508	0.102635	0.184229	Cla022167.1-protein|Cla022166.1-protein|Cla021522.1-protein	http://amigo.geneontology.org/amigo/term/GO:0022804
active transmembrane transporter activity	Gene Ontology	GO:0022804	3	508	0.102635	0.184229	Cla022167.1-protein|Cla022166.1-protein|Cla021522.1-protein	http://amigo.geneontology.org/amigo/term/GO:0022804
plastid membrane	Gene Ontology Slim	GO:0042170	2	245	0.102747	0.184229	Cla004551.1-protein|Cla012720.1-protein	http://amigo.geneontology.org/amigo/term/GO:0042170
plastid membrane	Gene Ontology	GO:0042170	2	245	0.102747	0.184229	Cla004551.1-protein|Cla012720.1-protein	http://amigo.geneontology.org/amigo/term/GO:0042170
cellular response to abscisic acid stimulus	Gene Ontology Slim	GO:0071215	2	246	0.10344	0.184459	Cla015613.1-protein|Cla008212.1-protein	http://amigo.geneontology.org/amigo/term/GO:0071215
cellular response to alcohol	Gene Ontology Slim	GO:0097306	2	246	0.10344	0.184459	Cla015613.1-protein|Cla008212.1-protein	http://amigo.geneontology.org/amigo/term/GO:0097306
response to extracellular stimulus	Gene Ontology Slim	GO:0009991	2	246	0.10344	0.184459	Cla001623.1-protein|Cla013371.1-protein	http://amigo.geneontology.org/amigo/term/GO:0009991
cellular response to abscisic acid stimulus	Gene Ontology	GO:0071215	2	246	0.10344	0.184459	Cla015613.1-protein|Cla008212.1-protein	http://amigo.geneontology.org/amigo/term/GO:0071215
response to extracellular stimulus	Gene Ontology	GO:0009991	2	246	0.10344	0.184459	Cla001623.1-protein|Cla013371.1-protein	http://amigo.geneontology.org/amigo/term/GO:0009991
cellular response to alcohol	Gene Ontology	GO:0097306	2	246	0.10344	0.184459	Cla015613.1-protein|Cla008212.1-protein	http://amigo.geneontology.org/amigo/term/GO:0097306
indole-containing compound biosynthetic process	Gene Ontology Slim	GO:0042435	1	49	0.104244	0.185554	Cla018026.1-protein	http://amigo.geneontology.org/amigo/term/GO:0042435
indole-containing compound biosynthetic process	Gene Ontology	GO:0042435	1	49	0.104244	0.185554	Cla018026.1-protein	http://amigo.geneontology.org/amigo/term/GO:0042435
iron ion binding	Gene Ontology Slim	GO:0005506	2	249	0.105529	0.187501	Cla012984.1-protein|Cla012528.1-protein	http://amigo.geneontology.org/amigo/term/GO:0005506
iron ion binding	Gene Ontology	GO:0005506	2	249	0.105529	0.187501	Cla012984.1-protein|Cla012528.1-protein	http://amigo.geneontology.org/amigo/term/GO:0005506
lipid oxidation	Gene Ontology Slim	GO:0034440	1	51	0.108182	0.189388	Cla008520.1-protein	http://amigo.geneontology.org/amigo/term/GO:0034440
cytoskeleton-dependent cytokinesis	Gene Ontology Slim	GO:0061640	1	51	0.108182	0.189388	Cla003319.1-protein	http://amigo.geneontology.org/amigo/term/GO:0061640
mitochondrial respiratory chain complex I	Gene Ontology Slim	GO:0005747	1	51	0.108182	0.189388	Cla013688.1-protein	http://amigo.geneontology.org/amigo/term/GO:0005747
NADH dehydrogenase complex	Gene Ontology Slim	GO:0030964	1	51	0.108182	0.189388	Cla013688.1-protein	http://amigo.geneontology.org/amigo/term/GO:0030964
respiratory chain complex I	Gene Ontology Slim	GO:0045271	1	51	0.108182	0.189388	Cla013688.1-protein	http://amigo.geneontology.org/amigo/term/GO:0045271
respiratory chain complex I	Gene Ontology	GO:0045271	1	51	0.108182	0.189388	Cla013688.1-protein	http://amigo.geneontology.org/amigo/term/GO:0045271
mitochondrial respiratory chain complex I	Gene Ontology	GO:0005747	1	51	0.108182	0.189388	Cla013688.1-protein	http://amigo.geneontology.org/amigo/term/GO:0005747
NADH dehydrogenase complex	Gene Ontology	GO:0030964	1	51	0.108182	0.189388	Cla013688.1-protein	http://amigo.geneontology.org/amigo/term/GO:0030964
lipid oxidation	Gene Ontology	GO:0034440	1	51	0.108182	0.189388	Cla008520.1-protein	http://amigo.geneontology.org/amigo/term/GO:0034440
cytoskeleton-dependent cytokinesis	Gene Ontology	GO:0061640	1	51	0.108182	0.189388	Cla003319.1-protein	http://amigo.geneontology.org/amigo/term/GO:0061640
plant-type cell wall organization or biogenesis	Gene Ontology Slim	GO:0071669	2	253	0.108332	0.189388	Cla003319.1-protein|Cla015635.1-protein	http://amigo.geneontology.org/amigo/term/GO:0071669
monooxygenase activity	Gene Ontology Slim	GO:0004497	2	253	0.108332	0.189388	Cla012984.1-protein|Cla012528.1-protein	http://amigo.geneontology.org/amigo/term/GO:0004497
monooxygenase activity	Gene Ontology	GO:0004497	2	253	0.108332	0.189388	Cla012984.1-protein|Cla012528.1-protein	http://amigo.geneontology.org/amigo/term/GO:0004497
plant-type cell wall organization or biogenesis	Gene Ontology	GO:0071669	2	253	0.108332	0.189388	Cla003319.1-protein|Cla015635.1-protein	http://amigo.geneontology.org/amigo/term/GO:0071669
regulation of catalytic activity	Gene Ontology Slim	GO:0050790	3	521	0.108541	0.189415	Cla000745.1-protein|Cla005574.1-protein|Cla010432.1-protein	http://amigo.geneontology.org/amigo/term/GO:0050790
regulation of catalytic activity	Gene Ontology	GO:0050790	3	521	0.108541	0.189415	Cla000745.1-protein|Cla005574.1-protein|Cla010432.1-protein	http://amigo.geneontology.org/amigo/term/GO:0050790
hormone metabolic process	Gene Ontology Slim	GO:0042445	2	254	0.109036	0.189941	Cla008520.1-protein|Cla011979.1-protein	http://amigo.geneontology.org/amigo/term/GO:0042445
hormone metabolic process	Gene Ontology	GO:0042445	2	254	0.109036	0.189941	Cla008520.1-protein|Cla011979.1-protein	http://amigo.geneontology.org/amigo/term/GO:0042445
protein peptidyl-prolyl isomerization	Gene Ontology Slim	GO:0000413	1	52	0.110146	0.190181	Cla002982.1-protein	http://amigo.geneontology.org/amigo/term/GO:0000413
cellulose biosynthetic process	Gene Ontology Slim	GO:0030244	1	52	0.110146	0.190181	Cla003319.1-protein	http://amigo.geneontology.org/amigo/term/GO:0030244
glutathione metabolic process	Gene Ontology Slim	GO:0006749	1	52	0.110146	0.190181	Cla018162.1-protein	http://amigo.geneontology.org/amigo/term/GO:0006749
peptidyl-prolyl cis-trans isomerase activity	Gene Ontology Slim	GO:0003755	1	52	0.110146	0.190181	Cla002982.1-protein	http://amigo.geneontology.org/amigo/term/GO:0003755
xyloglucan metabolic process	Gene Ontology Slim	GO:0010411	1	52	0.110146	0.190181	Cla017195.1-protein	http://amigo.geneontology.org/amigo/term/GO:0010411
cellulose biosynthetic process	Gene Ontology	GO:0030244	1	52	0.110146	0.190181	Cla003319.1-protein	http://amigo.geneontology.org/amigo/term/GO:0030244
protein peptidyl-prolyl isomerization	Gene Ontology	GO:0000413	1	52	0.110146	0.190181	Cla002982.1-protein	http://amigo.geneontology.org/amigo/term/GO:0000413
peptidyl-prolyl cis-trans isomerase activity	Gene Ontology	GO:0003755	1	52	0.110146	0.190181	Cla002982.1-protein	http://amigo.geneontology.org/amigo/term/GO:0003755
glutathione metabolic process	Gene Ontology	GO:0006749	1	52	0.110146	0.190181	Cla018162.1-protein	http://amigo.geneontology.org/amigo/term/GO:0006749
xyloglucan metabolic process	Gene Ontology	GO:0010411	1	52	0.110146	0.190181	Cla017195.1-protein	http://amigo.geneontology.org/amigo/term/GO:0010411
positive regulation of biological process	Gene Ontology Slim	GO:0048518	5	1151	0.110455	0.190379	Cla015613.1-protein|Cla018026.1-protein|Cla005574.1-protein|Cla008212.1-protein|Cla002254.1-protein	http://amigo.geneontology.org/amigo/term/GO:0048518
positive regulation of biological process	Gene Ontology	GO:0048518	5	1151	0.110455	0.190379	Cla015613.1-protein|Cla018026.1-protein|Cla005574.1-protein|Cla008212.1-protein|Cla002254.1-protein	http://amigo.geneontology.org/amigo/term/GO:0048518
UDP-glycosyltransferase activity	Gene Ontology Slim	GO:0008194	2	258	0.111864	0.191536	Cla003319.1-protein|Cla016032.1-protein	http://amigo.geneontology.org/amigo/term/GO:0008194
UDP-glycosyltransferase activity	Gene Ontology	GO:0008194	2	258	0.111864	0.191536	Cla003319.1-protein|Cla016032.1-protein	http://amigo.geneontology.org/amigo/term/GO:0008194
positive regulation of cellular catabolic process	Gene Ontology Slim	GO:0031331	1	53	0.112104	0.191536	Cla018026.1-protein	http://amigo.geneontology.org/amigo/term/GO:0031331
glutathione transferase activity	Gene Ontology Slim	GO:0004364	1	53	0.112104	0.191536	Cla018162.1-protein	http://amigo.geneontology.org/amigo/term/GO:0004364
chlorophyll biosynthetic process	Gene Ontology Slim	GO:0015995	1	53	0.112104	0.191536	Cla000871.1-protein	http://amigo.geneontology.org/amigo/term/GO:0015995
ligase activity, forming carbon-nitrogen bonds	Gene Ontology Slim	GO:0016879	1	53	0.112104	0.191536	Cla013371.1-protein	http://amigo.geneontology.org/amigo/term/GO:0016879
ligase activity, forming carbon-nitrogen bonds	Gene Ontology	GO:0016879	1	53	0.112104	0.191536	Cla013371.1-protein	http://amigo.geneontology.org/amigo/term/GO:0016879
glutathione transferase activity	Gene Ontology	GO:0004364	1	53	0.112104	0.191536	Cla018162.1-protein	http://amigo.geneontology.org/amigo/term/GO:0004364
positive regulation of cellular catabolic process	Gene Ontology	GO:0031331	1	53	0.112104	0.191536	Cla018026.1-protein	http://amigo.geneontology.org/amigo/term/GO:0031331
chlorophyll biosynthetic process	Gene Ontology	GO:0015995	1	53	0.112104	0.191536	Cla000871.1-protein	http://amigo.geneontology.org/amigo/term/GO:0015995
monocarboxylic acid catabolic process	Gene Ontology Slim	GO:0072329	1	54	0.114059	0.19319	Cla017090.1-protein	http://amigo.geneontology.org/amigo/term/GO:0072329
salicylic acid mediated signaling pathway	Gene Ontology Slim	GO:0009863	1	54	0.114059	0.19319	Cla002075.1-protein	http://amigo.geneontology.org/amigo/term/GO:0009863
cold acclimation	Gene Ontology Slim	GO:0009631	1	54	0.114059	0.19319	Cla014570.1-protein	http://amigo.geneontology.org/amigo/term/GO:0009631
process utilizing autophagic mechanism	Gene Ontology Slim	GO:0061919	1	54	0.114059	0.19319	Cla018026.1-protein	http://amigo.geneontology.org/amigo/term/GO:0061919
autophagy	Gene Ontology Slim	GO:0006914	1	54	0.114059	0.19319	Cla018026.1-protein	http://amigo.geneontology.org/amigo/term/GO:0006914
autophagy	Gene Ontology	GO:0006914	1	54	0.114059	0.19319	Cla018026.1-protein	http://amigo.geneontology.org/amigo/term/GO:0006914
process utilizing autophagic mechanism	Gene Ontology	GO:0061919	1	54	0.114059	0.19319	Cla018026.1-protein	http://amigo.geneontology.org/amigo/term/GO:0061919
cold acclimation	Gene Ontology	GO:0009631	1	54	0.114059	0.19319	Cla014570.1-protein	http://amigo.geneontology.org/amigo/term/GO:0009631
monocarboxylic acid catabolic process	Gene Ontology	GO:0072329	1	54	0.114059	0.19319	Cla017090.1-protein	http://amigo.geneontology.org/amigo/term/GO:0072329
salicylic acid mediated signaling pathway	Gene Ontology	GO:0009863	1	54	0.114059	0.19319	Cla002075.1-protein	http://amigo.geneontology.org/amigo/term/GO:0009863
oxidoreductase activity, acting on the aldehyde or oxo group of donors	Gene Ontology Slim	GO:0016903	1	55	0.116009	0.195815	Cla017090.1-protein	http://amigo.geneontology.org/amigo/term/GO:0016903
response to glucose	Gene Ontology Slim	GO:0009749	1	55	0.116009	0.195815	Cla013371.1-protein	http://amigo.geneontology.org/amigo/term/GO:0009749
response to glucose	Gene Ontology	GO:0009749	1	55	0.116009	0.195815	Cla013371.1-protein	http://amigo.geneontology.org/amigo/term/GO:0009749
oxidoreductase activity, acting on the aldehyde or oxo group of donors	Gene Ontology	GO:0016903	1	55	0.116009	0.195815	Cla017090.1-protein	http://amigo.geneontology.org/amigo/term/GO:0016903
plastid	Gene Ontology Slim	GO:0009536	14	4526	0.117072	0.19727	Cla017286.1-protein|Cla001369.1-protein|Cla009261.1-protein|Cla018352.1-protein|Cla000871.1-protein|Cla016032.1-protein|Cla011608.1-protein|Cla004551.1-protein|Cla017090.1-protein|Cla012720.1-protein|Cla018202.1-protein|Cla008520.1-protein|Cla000462.1-protein|Cla008212.1-protein	http://amigo.geneontology.org/amigo/term/GO:0009536
plastid	Gene Ontology	GO:0009536	14	4526	0.117072	0.19727	Cla017286.1-protein|Cla001369.1-protein|Cla009261.1-protein|Cla018352.1-protein|Cla000871.1-protein|Cla016032.1-protein|Cla011608.1-protein|Cla004551.1-protein|Cla017090.1-protein|Cla012720.1-protein|Cla018202.1-protein|Cla008520.1-protein|Cla000462.1-protein|Cla008212.1-protein	http://amigo.geneontology.org/amigo/term/GO:0009536
transmembrane transport	Gene Ontology Slim	GO:0055085	5	1178	0.118653	0.199247	Cla022167.1-protein|Cla022166.1-protein|Cla007644.1-protein|Cla021522.1-protein|Cla008212.1-protein	http://amigo.geneontology.org/amigo/term/GO:0055085
transmembrane transport	Gene Ontology	GO:0055085	5	1178	0.118653	0.199247	Cla022167.1-protein|Cla022166.1-protein|Cla007644.1-protein|Cla021522.1-protein|Cla008212.1-protein	http://amigo.geneontology.org/amigo/term/GO:0055085
positive regulation of catabolic process	Gene Ontology Slim	GO:0009896	1	57	0.119897	0.200252	Cla018026.1-protein	http://amigo.geneontology.org/amigo/term/GO:0009896
beta-glucan biosynthetic process	Gene Ontology Slim	GO:0051274	1	57	0.119897	0.200252	Cla003319.1-protein	http://amigo.geneontology.org/amigo/term/GO:0051274
cis-trans isomerase activity	Gene Ontology Slim	GO:0016859	1	57	0.119897	0.200252	Cla002982.1-protein	http://amigo.geneontology.org/amigo/term/GO:0016859
cis-trans isomerase activity	Gene Ontology	GO:0016859	1	57	0.119897	0.200252	Cla002982.1-protein	http://amigo.geneontology.org/amigo/term/GO:0016859
beta-glucan biosynthetic process	Gene Ontology	GO:0051274	1	57	0.119897	0.200252	Cla003319.1-protein	http://amigo.geneontology.org/amigo/term/GO:0051274
positive regulation of catabolic process	Gene Ontology	GO:0009896	1	57	0.119897	0.200252	Cla018026.1-protein	http://amigo.geneontology.org/amigo/term/GO:0009896
mitochondrion	Gene Ontology Slim	GO:0005739	11	3372	0.120069	0.200252	Cla002982.1-protein|Cla011979.1-protein|Cla017090.1-protein|Cla013688.1-protein|Cla017036.1-protein|Cla022167.1-protein|Cla022166.1-protein|Cla012984.1-protein|Cla006920.1-protein|Cla017037.1-protein|Cla005822.1-protein	http://amigo.geneontology.org/amigo/term/GO:0005739
mitochondrion	Gene Ontology	GO:0005739	11	3372	0.120069	0.200252	Cla002982.1-protein|Cla011979.1-protein|Cla017090.1-protein|Cla013688.1-protein|Cla017036.1-protein|Cla022167.1-protein|Cla022166.1-protein|Cla012984.1-protein|Cla006920.1-protein|Cla017037.1-protein|Cla005822.1-protein	http://amigo.geneontology.org/amigo/term/GO:0005739
purine ribonucleoside triphosphate binding	Gene Ontology Slim	GO:0035639	7	1887	0.121808	0.201821	Cla015613.1-protein|Cla001369.1-protein|Cla013371.1-protein|Cla017036.1-protein|Cla006920.1-protein|Cla017037.1-protein|Cla005822.1-protein	http://amigo.geneontology.org/amigo/term/GO:0035639
purine ribonucleoside triphosphate binding	Gene Ontology	GO:0035639	7	1887	0.121808	0.201821	Cla015613.1-protein|Cla001369.1-protein|Cla013371.1-protein|Cla017036.1-protein|Cla006920.1-protein|Cla017037.1-protein|Cla005822.1-protein	http://amigo.geneontology.org/amigo/term/GO:0035639
negative regulation of defense response	Gene Ontology Slim	GO:0031348	1	58	0.121835	0.201821	Cla015613.1-protein	http://amigo.geneontology.org/amigo/term/GO:0031348
quercetin 3-O-glucosyltransferase activity	Gene Ontology Slim	GO:0080043	1	58	0.121835	0.201821	Cla016032.1-protein	http://amigo.geneontology.org/amigo/term/GO:0080043
negative regulation of reproductive process	Gene Ontology Slim	GO:2000242	1	58	0.121835	0.201821	Cla008212.1-protein	http://amigo.geneontology.org/amigo/term/GO:2000242
negative regulation of defense response	Gene Ontology	GO:0031348	1	58	0.121835	0.201821	Cla015613.1-protein	http://amigo.geneontology.org/amigo/term/GO:0031348
quercetin 3-O-glucosyltransferase activity	Gene Ontology	GO:0080043	1	58	0.121835	0.201821	Cla016032.1-protein	http://amigo.geneontology.org/amigo/term/GO:0080043
negative regulation of reproductive process	Gene Ontology	GO:2000242	1	58	0.121835	0.201821	Cla008212.1-protein	http://amigo.geneontology.org/amigo/term/GO:2000242
chloroplast	Gene Ontology Slim	GO:0009507	13	4164	0.122369	0.202364	Cla017286.1-protein|Cla001369.1-protein|Cla012720.1-protein|Cla018352.1-protein|Cla000871.1-protein|Cla016032.1-protein|Cla011608.1-protein|Cla004551.1-protein|Cla017090.1-protein|Cla018202.1-protein|Cla008520.1-protein|Cla000462.1-protein|Cla008212.1-protein	http://amigo.geneontology.org/amigo/term/GO:0009507
chloroplast	Gene Ontology	GO:0009507	13	4164	0.122369	0.202364	Cla017286.1-protein|Cla001369.1-protein|Cla012720.1-protein|Cla018352.1-protein|Cla000871.1-protein|Cla016032.1-protein|Cla011608.1-protein|Cla004551.1-protein|Cla017090.1-protein|Cla018202.1-protein|Cla008520.1-protein|Cla000462.1-protein|Cla008212.1-protein	http://amigo.geneontology.org/amigo/term/GO:0009507
glutamine family amino acid metabolic process	Gene Ontology Slim	GO:0009064	1	59	0.123768	0.202623	Cla013371.1-protein	http://amigo.geneontology.org/amigo/term/GO:0009064
porphyrin-containing compound biosynthetic process	Gene Ontology Slim	GO:0006779	1	59	0.123768	0.202623	Cla000871.1-protein	http://amigo.geneontology.org/amigo/term/GO:0006779
lateral root morphogenesis	Gene Ontology Slim	GO:0010102	1	59	0.123768	0.202623	Cla007644.1-protein	http://amigo.geneontology.org/amigo/term/GO:0010102
cellular response to salicylic acid stimulus	Gene Ontology Slim	GO:0071446	1	59	0.123768	0.202623	Cla002075.1-protein	http://amigo.geneontology.org/amigo/term/GO:0071446
potassium ion transmembrane transporter activity	Gene Ontology Slim	GO:0015079	1	59	0.123768	0.202623	Cla008212.1-protein	http://amigo.geneontology.org/amigo/term/GO:0015079
negative regulation of hydrolase activity	Gene Ontology Slim	GO:0051346	1	59	0.123768	0.202623	Cla005574.1-protein	http://amigo.geneontology.org/amigo/term/GO:0051346
porphyrin-containing compound biosynthetic process	Gene Ontology	GO:0006779	1	59	0.123768	0.202623	Cla000871.1-protein	http://amigo.geneontology.org/amigo/term/GO:0006779
negative regulation of hydrolase activity	Gene Ontology	GO:0051346	1	59	0.123768	0.202623	Cla005574.1-protein	http://amigo.geneontology.org/amigo/term/GO:0051346
lateral root morphogenesis	Gene Ontology	GO:0010102	1	59	0.123768	0.202623	Cla007644.1-protein	http://amigo.geneontology.org/amigo/term/GO:0010102
glutamine family amino acid metabolic process	Gene Ontology	GO:0009064	1	59	0.123768	0.202623	Cla013371.1-protein	http://amigo.geneontology.org/amigo/term/GO:0009064
potassium ion transmembrane transporter activity	Gene Ontology	GO:0015079	1	59	0.123768	0.202623	Cla008212.1-protein	http://amigo.geneontology.org/amigo/term/GO:0015079
cellular response to salicylic acid stimulus	Gene Ontology	GO:0071446	1	59	0.123768	0.202623	Cla002075.1-protein	http://amigo.geneontology.org/amigo/term/GO:0071446
ribosomal subunit	Gene Ontology Slim	GO:0044391	2	275	0.124092	0.202815	Cla017286.1-protein|Cla013782.1-protein	http://amigo.geneontology.org/amigo/term/GO:0044391
ribosomal subunit	Gene Ontology	GO:0044391	2	275	0.124092	0.202815	Cla017286.1-protein|Cla013782.1-protein	http://amigo.geneontology.org/amigo/term/GO:0044391
pyrimidine-containing compound metabolic process	Gene Ontology Slim	GO:0072527	1	60	0.125697	0.204245	Cla000871.1-protein	http://amigo.geneontology.org/amigo/term/GO:0072527
response to high light intensity	Gene Ontology Slim	GO:0009644	1	60	0.125697	0.204245	Cla012720.1-protein	http://amigo.geneontology.org/amigo/term/GO:0009644
post-embryonic root morphogenesis	Gene Ontology Slim	GO:0010101	1	60	0.125697	0.204245	Cla007644.1-protein	http://amigo.geneontology.org/amigo/term/GO:0010101
post-embryonic root morphogenesis	Gene Ontology	GO:0010101	1	60	0.125697	0.204245	Cla007644.1-protein	http://amigo.geneontology.org/amigo/term/GO:0010101
pyrimidine-containing compound metabolic process	Gene Ontology	GO:0072527	1	60	0.125697	0.204245	Cla000871.1-protein	http://amigo.geneontology.org/amigo/term/GO:0072527
response to high light intensity	Gene Ontology	GO:0009644	1	60	0.125697	0.204245	Cla012720.1-protein	http://amigo.geneontology.org/amigo/term/GO:0009644
potassium ion transmembrane transport	Gene Ontology Slim	GO:0071805	1	61	0.127622	0.206345	Cla008212.1-protein	http://amigo.geneontology.org/amigo/term/GO:0071805
tetrapyrrole biosynthetic process	Gene Ontology Slim	GO:0033014	1	61	0.127622	0.206345	Cla000871.1-protein	http://amigo.geneontology.org/amigo/term/GO:0033014
response to hexose	Gene Ontology Slim	GO:0009746	1	61	0.127622	0.206345	Cla013371.1-protein	http://amigo.geneontology.org/amigo/term/GO:0009746
tetrapyrrole biosynthetic process	Gene Ontology	GO:0033014	1	61	0.127622	0.206345	Cla000871.1-protein	http://amigo.geneontology.org/amigo/term/GO:0033014
response to hexose	Gene Ontology	GO:0009746	1	61	0.127622	0.206345	Cla013371.1-protein	http://amigo.geneontology.org/amigo/term/GO:0009746
potassium ion transmembrane transport	Gene Ontology	GO:0071805	1	61	0.127622	0.206345	Cla008212.1-protein	http://amigo.geneontology.org/amigo/term/GO:0071805
transferase activity, transferring glycosyl groups	Gene Ontology Slim	GO:0016757	3	563	0.128492	0.207409	Cla003319.1-protein|Cla016032.1-protein|Cla017195.1-protein	http://amigo.geneontology.org/amigo/term/GO:0016757
transferase activity, transferring glycosyl groups	Gene Ontology	GO:0016757	3	563	0.128492	0.207409	Cla003319.1-protein|Cla016032.1-protein|Cla017195.1-protein	http://amigo.geneontology.org/amigo/term/GO:0016757
response to fungus	Gene Ontology Slim	GO:0009620	3	565	0.129473	0.208649	Cla015613.1-protein|Cla018026.1-protein|Cla008520.1-protein	http://amigo.geneontology.org/amigo/term/GO:0009620
response to fungus	Gene Ontology	GO:0009620	3	565	0.129473	0.208649	Cla015613.1-protein|Cla018026.1-protein|Cla008520.1-protein	http://amigo.geneontology.org/amigo/term/GO:0009620
protein disulfide oxidoreductase activity	Gene Ontology Slim	GO:0015035	1	63	0.13146	0.211155	Cla002075.1-protein	http://amigo.geneontology.org/amigo/term/GO:0015035
oxidoreductase activity, acting on the CH-CH group of donors	Gene Ontology Slim	GO:0016627	1	63	0.13146	0.211155	Cla011979.1-protein	http://amigo.geneontology.org/amigo/term/GO:0016627
oxidoreductase activity, acting on the CH-CH group of donors	Gene Ontology	GO:0016627	1	63	0.13146	0.211155	Cla011979.1-protein	http://amigo.geneontology.org/amigo/term/GO:0016627
protein disulfide oxidoreductase activity	Gene Ontology	GO:0015035	1	63	0.13146	0.211155	Cla002075.1-protein	http://amigo.geneontology.org/amigo/term/GO:0015035
response to sucrose	Gene Ontology Slim	GO:0009744	1	64	0.133372	0.213876	Cla013371.1-protein	http://amigo.geneontology.org/amigo/term/GO:0009744
response to sucrose	Gene Ontology	GO:0009744	1	64	0.133372	0.213876	Cla013371.1-protein	http://amigo.geneontology.org/amigo/term/GO:0009744
response to monosaccharide	Gene Ontology Slim	GO:0034284	1	65	0.13528	0.216582	Cla013371.1-protein	http://amigo.geneontology.org/amigo/term/GO:0034284
response to monosaccharide	Gene Ontology	GO:0034284	1	65	0.13528	0.216582	Cla013371.1-protein	http://amigo.geneontology.org/amigo/term/GO:0034284
response to disaccharide	Gene Ontology Slim	GO:0034285	1	66	0.137185	0.218502	Cla013371.1-protein	http://amigo.geneontology.org/amigo/term/GO:0034285
benzene-containing compound metabolic process	Gene Ontology Slim	GO:0042537	1	66	0.137185	0.218502	Cla008727.1-protein	http://amigo.geneontology.org/amigo/term/GO:0042537
water-soluble vitamin biosynthetic process	Gene Ontology Slim	GO:0042364	1	66	0.137185	0.218502	Cla000871.1-protein	http://amigo.geneontology.org/amigo/term/GO:0042364
water-soluble vitamin biosynthetic process	Gene Ontology	GO:0042364	1	66	0.137185	0.218502	Cla000871.1-protein	http://amigo.geneontology.org/amigo/term/GO:0042364
response to disaccharide	Gene Ontology	GO:0034285	1	66	0.137185	0.218502	Cla013371.1-protein	http://amigo.geneontology.org/amigo/term/GO:0034285
benzene-containing compound metabolic process	Gene Ontology	GO:0042537	1	66	0.137185	0.218502	Cla008727.1-protein	http://amigo.geneontology.org/amigo/term/GO:0042537
heme binding	Gene Ontology Slim	GO:0020037	2	293	0.137373	0.218502	Cla012984.1-protein|Cla012528.1-protein	http://amigo.geneontology.org/amigo/term/GO:0020037
heme binding	Gene Ontology	GO:0020037	2	293	0.137373	0.218502	Cla012984.1-protein|Cla012528.1-protein	http://amigo.geneontology.org/amigo/term/GO:0020037
regulation of anatomical structure size	Gene Ontology Slim	GO:0090066	1	67	0.139085	0.220508	Cla006906.1-protein	http://amigo.geneontology.org/amigo/term/GO:0090066
regulation of cellular component size	Gene Ontology Slim	GO:0032535	1	67	0.139085	0.220508	Cla006906.1-protein	http://amigo.geneontology.org/amigo/term/GO:0032535
regulation of cellular component size	Gene Ontology	GO:0032535	1	67	0.139085	0.220508	Cla006906.1-protein	http://amigo.geneontology.org/amigo/term/GO:0032535
regulation of anatomical structure size	Gene Ontology	GO:0090066	1	67	0.139085	0.220508	Cla006906.1-protein	http://amigo.geneontology.org/amigo/term/GO:0090066
purine ribonucleotide binding	Gene Ontology Slim	GO:0032555	7	1957	0.139582	0.220939	Cla015613.1-protein|Cla001369.1-protein|Cla013371.1-protein|Cla017036.1-protein|Cla006920.1-protein|Cla017037.1-protein|Cla005822.1-protein	http://amigo.geneontology.org/amigo/term/GO:0032555
purine ribonucleotide binding	Gene Ontology	GO:0032555	7	1957	0.139582	0.220939	Cla015613.1-protein|Cla001369.1-protein|Cla013371.1-protein|Cla017036.1-protein|Cla006920.1-protein|Cla017037.1-protein|Cla005822.1-protein	http://amigo.geneontology.org/amigo/term/GO:0032555
purine nucleotide binding	Gene Ontology Slim	GO:0017076	7	1960	0.140371	0.22183	Cla015613.1-protein|Cla001369.1-protein|Cla013371.1-protein|Cla017036.1-protein|Cla006920.1-protein|Cla017037.1-protein|Cla005822.1-protein	http://amigo.geneontology.org/amigo/term/GO:0017076
purine nucleotide binding	Gene Ontology	GO:0017076	7	1960	0.140371	0.22183	Cla015613.1-protein|Cla001369.1-protein|Cla013371.1-protein|Cla017036.1-protein|Cla006920.1-protein|Cla017037.1-protein|Cla005822.1-protein	http://amigo.geneontology.org/amigo/term/GO:0017076
magnesium-dependent protein serine/threonine phosphatase activity	Gene Ontology Slim	GO:0004724	1	68	0.140981	0.222434	Cla008212.1-protein	http://amigo.geneontology.org/amigo/term/GO:0004724
magnesium-dependent protein serine/threonine phosphatase activity	Gene Ontology	GO:0004724	1	68	0.140981	0.222434	Cla008212.1-protein	http://amigo.geneontology.org/amigo/term/GO:0004724
pollen tube	Gene Ontology Slim	GO:0090406	1	69	0.142873	0.224875	Cla015613.1-protein	http://amigo.geneontology.org/amigo/term/GO:0090406
pollen tube	Gene Ontology	GO:0090406	1	69	0.142873	0.224875	Cla015613.1-protein	http://amigo.geneontology.org/amigo/term/GO:0090406
endopeptidase activity	Gene Ontology Slim	GO:0004175	2	302	0.144129	0.226488	Cla005574.1-protein|Cla004948.1-protein	http://amigo.geneontology.org/amigo/term/GO:0004175
endopeptidase activity	Gene Ontology	GO:0004175	2	302	0.144129	0.226488	Cla005574.1-protein|Cla004948.1-protein	http://amigo.geneontology.org/amigo/term/GO:0004175
defense response to oomycetes	Gene Ontology Slim	GO:0002229	1	70	0.14476	0.226752	Cla015613.1-protein	http://amigo.geneontology.org/amigo/term/GO:0002229
cellular response to antibiotic	Gene Ontology Slim	GO:0071236	1	70	0.14476	0.226752	Cla002075.1-protein	http://amigo.geneontology.org/amigo/term/GO:0071236
defense response to oomycetes	Gene Ontology	GO:0002229	1	70	0.14476	0.226752	Cla015613.1-protein	http://amigo.geneontology.org/amigo/term/GO:0002229
cellular response to antibiotic	Gene Ontology	GO:0071236	1	70	0.14476	0.226752	Cla002075.1-protein	http://amigo.geneontology.org/amigo/term/GO:0071236
flavonoid biosynthetic process	Gene Ontology Slim	GO:0009813	1	71	0.146644	0.229336	Cla012528.1-protein	http://amigo.geneontology.org/amigo/term/GO:0009813
flavonoid biosynthetic process	Gene Ontology	GO:0009813	1	71	0.146644	0.229336	Cla012528.1-protein	http://amigo.geneontology.org/amigo/term/GO:0009813
indole-containing compound metabolic process	Gene Ontology Slim	GO:0042430	1	72	0.148523	0.231536	Cla018026.1-protein	http://amigo.geneontology.org/amigo/term/GO:0042430
peptidyl-proline modification	Gene Ontology Slim	GO:0018208	1	72	0.148523	0.231536	Cla002982.1-protein	http://amigo.geneontology.org/amigo/term/GO:0018208
indole-containing compound metabolic process	Gene Ontology	GO:0042430	1	72	0.148523	0.231536	Cla018026.1-protein	http://amigo.geneontology.org/amigo/term/GO:0042430
peptidyl-proline modification	Gene Ontology	GO:0018208	1	72	0.148523	0.231536	Cla002982.1-protein	http://amigo.geneontology.org/amigo/term/GO:0018208
carbohydrate metabolic process	Gene Ontology Slim	GO:0005975	4	936	0.15218	0.235874	Cla003319.1-protein|Cla011212.1-protein|Cla017195.1-protein|Cla009261.1-protein	http://amigo.geneontology.org/amigo/term/GO:0005975
carbohydrate metabolic process	Gene Ontology	GO:0005975	4	936	0.15218	0.235874	Cla003319.1-protein|Cla011212.1-protein|Cla017195.1-protein|Cla009261.1-protein	http://amigo.geneontology.org/amigo/term/GO:0005975
pyridoxal phosphate binding	Gene Ontology Slim	GO:0030170	1	74	0.15227	0.235874	Cla018352.1-protein	http://amigo.geneontology.org/amigo/term/GO:0030170
vitamin B6 binding	Gene Ontology Slim	GO:0070279	1	74	0.15227	0.235874	Cla018352.1-protein	http://amigo.geneontology.org/amigo/term/GO:0070279
pyridoxal phosphate binding	Gene Ontology	GO:0030170	1	74	0.15227	0.235874	Cla018352.1-protein	http://amigo.geneontology.org/amigo/term/GO:0030170
vitamin B6 binding	Gene Ontology	GO:0070279	1	74	0.15227	0.235874	Cla018352.1-protein	http://amigo.geneontology.org/amigo/term/GO:0070279
chlorophyll metabolic process	Gene Ontology Slim	GO:0015994	1	75	0.154138	0.238014	Cla000871.1-protein	http://amigo.geneontology.org/amigo/term/GO:0015994
disulfide oxidoreductase activity	Gene Ontology Slim	GO:0015036	1	75	0.154138	0.238014	Cla002075.1-protein	http://amigo.geneontology.org/amigo/term/GO:0015036
disulfide oxidoreductase activity	Gene Ontology	GO:0015036	1	75	0.154138	0.238014	Cla002075.1-protein	http://amigo.geneontology.org/amigo/term/GO:0015036
chlorophyll metabolic process	Gene Ontology	GO:0015994	1	75	0.154138	0.238014	Cla000871.1-protein	http://amigo.geneontology.org/amigo/term/GO:0015994
aromatic amino acid family metabolic process	Gene Ontology Slim	GO:0009072	1	76	0.156001	0.239193	Cla008727.1-protein	http://amigo.geneontology.org/amigo/term/GO:0009072
water-soluble vitamin metabolic process	Gene Ontology Slim	GO:0006767	1	76	0.156001	0.239193	Cla000871.1-protein	http://amigo.geneontology.org/amigo/term/GO:0006767
dicarboxylic acid metabolic process	Gene Ontology Slim	GO:0043648	1	76	0.156001	0.239193	Cla006920.1-protein	http://amigo.geneontology.org/amigo/term/GO:0043648
regulation of cellular catabolic process	Gene Ontology Slim	GO:0031329	1	76	0.156001	0.239193	Cla018026.1-protein	http://amigo.geneontology.org/amigo/term/GO:0031329
water-soluble vitamin metabolic process	Gene Ontology	GO:0006767	1	76	0.156001	0.239193	Cla000871.1-protein	http://amigo.geneontology.org/amigo/term/GO:0006767
regulation of cellular catabolic process	Gene Ontology	GO:0031329	1	76	0.156001	0.239193	Cla018026.1-protein	http://amigo.geneontology.org/amigo/term/GO:0031329
dicarboxylic acid metabolic process	Gene Ontology	GO:0043648	1	76	0.156001	0.239193	Cla006920.1-protein	http://amigo.geneontology.org/amigo/term/GO:0043648
aromatic amino acid family metabolic process	Gene Ontology	GO:0009072	1	76	0.156001	0.239193	Cla008727.1-protein	http://amigo.geneontology.org/amigo/term/GO:0009072
regulation of molecular function	Gene Ontology Slim	GO:0065009	3	619	0.15694	0.240257	Cla000745.1-protein|Cla005574.1-protein|Cla010432.1-protein	http://amigo.geneontology.org/amigo/term/GO:0065009
regulation of molecular function	Gene Ontology	GO:0065009	3	619	0.15694	0.240257	Cla000745.1-protein|Cla005574.1-protein|Cla010432.1-protein	http://amigo.geneontology.org/amigo/term/GO:0065009
cation channel activity	Gene Ontology Slim	GO:0005261	1	77	0.15786	0.241288	Cla008212.1-protein	http://amigo.geneontology.org/amigo/term/GO:0005261
cation channel activity	Gene Ontology	GO:0005261	1	77	0.15786	0.241288	Cla008212.1-protein	http://amigo.geneontology.org/amigo/term/GO:0005261
negative regulation of metabolic process	Gene Ontology Slim	GO:0009892	3	623	0.159044	0.242719	Cla002075.1-protein|Cla005574.1-protein|Cla012720.1-protein	http://amigo.geneontology.org/amigo/term/GO:0009892
negative regulation of metabolic process	Gene Ontology	GO:0009892	3	623	0.159044	0.242719	Cla002075.1-protein|Cla005574.1-protein|Cla012720.1-protein	http://amigo.geneontology.org/amigo/term/GO:0009892
tetrapyrrole binding	Gene Ontology Slim	GO:0046906	2	322	0.159382	0.242856	Cla012984.1-protein|Cla012528.1-protein	http://amigo.geneontology.org/amigo/term/GO:0046906
tetrapyrrole binding	Gene Ontology	GO:0046906	2	322	0.159382	0.242856	Cla012984.1-protein|Cla012528.1-protein	http://amigo.geneontology.org/amigo/term/GO:0046906
respiratory chain complex	Gene Ontology Slim	GO:0098803	1	79	0.161566	0.24523	Cla013688.1-protein	http://amigo.geneontology.org/amigo/term/GO:0098803
gibberellic acid mediated signaling pathway	Gene Ontology Slim	GO:0009740	1	79	0.161566	0.24523	Cla008212.1-protein	http://amigo.geneontology.org/amigo/term/GO:0009740
gibberellic acid mediated signaling pathway	Gene Ontology	GO:0009740	1	79	0.161566	0.24523	Cla008212.1-protein	http://amigo.geneontology.org/amigo/term/GO:0009740
respiratory chain complex	Gene Ontology	GO:0098803	1	79	0.161566	0.24523	Cla013688.1-protein	http://amigo.geneontology.org/amigo/term/GO:0098803
DNA binding	Gene Ontology Slim	GO:0003677	7	2041	0.162513	0.245371	Cla010918.1-protein|Cla021170.1-protein|Cla018026.1-protein|Cla002235.1-protein|Cla002975.1-protein|Cla002254.1-protein|Cla014156.1-protein	http://amigo.geneontology.org/amigo/term/GO:0003677
DNA binding	Gene Ontology	GO:0003677	7	2041	0.162513	0.245371	Cla010918.1-protein|Cla021170.1-protein|Cla018026.1-protein|Cla002235.1-protein|Cla002975.1-protein|Cla002254.1-protein|Cla014156.1-protein	http://amigo.geneontology.org/amigo/term/GO:0003677
cellulose metabolic process	Gene Ontology Slim	GO:0030243	1	80	0.163413	0.245371	Cla003319.1-protein	http://amigo.geneontology.org/amigo/term/GO:0030243
cellular metabolic compound salvage	Gene Ontology Slim	GO:0043094	1	80	0.163413	0.245371	Cla013688.1-protein	http://amigo.geneontology.org/amigo/term/GO:0043094
glycerolipid biosynthetic process	Gene Ontology Slim	GO:0045017	1	80	0.163413	0.245371	Cla016262.1-protein	http://amigo.geneontology.org/amigo/term/GO:0045017
gibberellin mediated signaling pathway	Gene Ontology Slim	GO:0010476	1	80	0.163413	0.245371	Cla008212.1-protein	http://amigo.geneontology.org/amigo/term/GO:0010476
plant-type secondary cell wall biogenesis	Gene Ontology Slim	GO:0009834	1	80	0.163413	0.245371	Cla015635.1-protein	http://amigo.geneontology.org/amigo/term/GO:0009834
regulation of proteolysis	Gene Ontology Slim	GO:0030162	1	80	0.163413	0.245371	Cla005574.1-protein	http://amigo.geneontology.org/amigo/term/GO:0030162
cellular metabolic compound salvage	Gene Ontology	GO:0043094	1	80	0.163413	0.245371	Cla013688.1-protein	http://amigo.geneontology.org/amigo/term/GO:0043094
regulation of proteolysis	Gene Ontology	GO:0030162	1	80	0.163413	0.245371	Cla005574.1-protein	http://amigo.geneontology.org/amigo/term/GO:0030162
gibberellin mediated signaling pathway	Gene Ontology	GO:0010476	1	80	0.163413	0.245371	Cla008212.1-protein	http://amigo.geneontology.org/amigo/term/GO:0010476
glycerolipid biosynthetic process	Gene Ontology	GO:0045017	1	80	0.163413	0.245371	Cla016262.1-protein	http://amigo.geneontology.org/amigo/term/GO:0045017
cellulose metabolic process	Gene Ontology	GO:0030243	1	80	0.163413	0.245371	Cla003319.1-protein	http://amigo.geneontology.org/amigo/term/GO:0030243
plant-type secondary cell wall biogenesis	Gene Ontology	GO:0009834	1	80	0.163413	0.245371	Cla015635.1-protein	http://amigo.geneontology.org/amigo/term/GO:0009834
regulation of reproductive process	Gene Ontology Slim	GO:2000241	2	328	0.164017	0.245536	Cla005669.1-protein|Cla008212.1-protein	http://amigo.geneontology.org/amigo/term/GO:2000241
regulation of reproductive process	Gene Ontology	GO:2000241	2	328	0.164017	0.245536	Cla005669.1-protein|Cla008212.1-protein	http://amigo.geneontology.org/amigo/term/GO:2000241
gene expression	Gene Ontology Slim	GO:0010467	10	3199	0.164025	0.245536	Cla017286.1-protein|Cla010918.1-protein|Cla021170.1-protein|Cla018026.1-protein|Cla002235.1-protein|Cla002975.1-protein|Cla002075.1-protein|Cla002254.1-protein|Cla013782.1-protein|Cla014156.1-protein	http://amigo.geneontology.org/amigo/term/GO:0010467
gene expression	Gene Ontology	GO:0010467	10	3199	0.164025	0.245536	Cla017286.1-protein|Cla010918.1-protein|Cla021170.1-protein|Cla018026.1-protein|Cla002235.1-protein|Cla002975.1-protein|Cla002075.1-protein|Cla002254.1-protein|Cla013782.1-protein|Cla014156.1-protein	http://amigo.geneontology.org/amigo/term/GO:0010467
mitochondrial respirasome	Gene Ontology Slim	GO:0005746	1	81	0.165256	0.246625	Cla013688.1-protein	http://amigo.geneontology.org/amigo/term/GO:0005746
plasma membrane bounded cell projection	Gene Ontology Slim	GO:0120025	1	81	0.165256	0.246625	Cla015613.1-protein	http://amigo.geneontology.org/amigo/term/GO:0120025
plasma membrane bounded cell projection	Gene Ontology	GO:0120025	1	81	0.165256	0.246625	Cla015613.1-protein	http://amigo.geneontology.org/amigo/term/GO:0120025
mitochondrial respirasome	Gene Ontology	GO:0005746	1	81	0.165256	0.246625	Cla013688.1-protein	http://amigo.geneontology.org/amigo/term/GO:0005746
localization	Gene Ontology Slim	GO:0051179	8	2434	0.166463	0.248047	Cla015613.1-protein|Cla021522.1-protein|Cla010775.1-protein|Cla004551.1-protein|Cla022167.1-protein|Cla022166.1-protein|Cla007644.1-protein|Cla008212.1-protein	http://amigo.geneontology.org/amigo/term/GO:0051179
localization	Gene Ontology	GO:0051179	8	2434	0.166463	0.248047	Cla015613.1-protein|Cla021522.1-protein|Cla010775.1-protein|Cla004551.1-protein|Cla022167.1-protein|Cla022166.1-protein|Cla007644.1-protein|Cla008212.1-protein	http://amigo.geneontology.org/amigo/term/GO:0051179
ATP binding	Gene Ontology Slim	GO:0005524	6	1685	0.167053	0.248548	Cla015613.1-protein|Cla001369.1-protein|Cla013371.1-protein|Cla017036.1-protein|Cla006920.1-protein|Cla017037.1-protein	http://amigo.geneontology.org/amigo/term/GO:0005524
ATP binding	Gene Ontology	GO:0005524	6	1685	0.167053	0.248548	Cla015613.1-protein|Cla001369.1-protein|Cla013371.1-protein|Cla017036.1-protein|Cla006920.1-protein|Cla017037.1-protein	http://amigo.geneontology.org/amigo/term/GO:0005524
reproductive process	Gene Ontology Slim	GO:0022414	6	1686	0.16737	0.248643	Cla006906.1-protein|Cla005669.1-protein|Cla009261.1-protein|Cla017036.1-protein|Cla017037.1-protein|Cla008212.1-protein	http://amigo.geneontology.org/amigo/term/GO:0022414
reproductive process	Gene Ontology	GO:0022414	6	1686	0.16737	0.248643	Cla006906.1-protein|Cla005669.1-protein|Cla009261.1-protein|Cla017036.1-protein|Cla017037.1-protein|Cla008212.1-protein	http://amigo.geneontology.org/amigo/term/GO:0022414
regulation of response to stress	Gene Ontology Slim	GO:0080134	2	333	0.167897	0.249048	Cla003391.1-protein|Cla015613.1-protein	http://amigo.geneontology.org/amigo/term/GO:0080134
regulation of response to stress	Gene Ontology	GO:0080134	2	333	0.167897	0.249048	Cla003391.1-protein|Cla015613.1-protein	http://amigo.geneontology.org/amigo/term/GO:0080134
cellular response to gibberellin stimulus	Gene Ontology Slim	GO:0071370	1	83	0.168931	0.249823	Cla008212.1-protein	http://amigo.geneontology.org/amigo/term/GO:0071370
vitamin biosynthetic process	Gene Ontology Slim	GO:0009110	1	83	0.168931	0.249823	Cla000871.1-protein	http://amigo.geneontology.org/amigo/term/GO:0009110
vitamin biosynthetic process	Gene Ontology	GO:0009110	1	83	0.168931	0.249823	Cla000871.1-protein	http://amigo.geneontology.org/amigo/term/GO:0009110
cellular response to gibberellin stimulus	Gene Ontology	GO:0071370	1	83	0.168931	0.249823	Cla008212.1-protein	http://amigo.geneontology.org/amigo/term/GO:0071370
reproduction	Gene Ontology Slim	GO:0000003	6	1695	0.17024	0.251381	Cla006906.1-protein|Cla005669.1-protein|Cla009261.1-protein|Cla017036.1-protein|Cla017037.1-protein|Cla008212.1-protein	http://amigo.geneontology.org/amigo/term/GO:0000003
reproduction	Gene Ontology	GO:0000003	6	1695	0.17024	0.251381	Cla006906.1-protein|Cla005669.1-protein|Cla009261.1-protein|Cla017036.1-protein|Cla017037.1-protein|Cla008212.1-protein	http://amigo.geneontology.org/amigo/term/GO:0000003
chloroplast thylakoid membrane	Gene Ontology Slim	GO:0009535	2	337	0.171014	0.251763	Cla017286.1-protein|Cla008520.1-protein	http://amigo.geneontology.org/amigo/term/GO:0009535
plastid thylakoid membrane	Gene Ontology Slim	GO:0055035	2	337	0.171014	0.251763	Cla017286.1-protein|Cla008520.1-protein	http://amigo.geneontology.org/amigo/term/GO:0055035
chloroplast thylakoid membrane	Gene Ontology	GO:0009535	2	337	0.171014	0.251763	Cla017286.1-protein|Cla008520.1-protein	http://amigo.geneontology.org/amigo/term/GO:0009535
plastid thylakoid membrane	Gene Ontology	GO:0055035	2	337	0.171014	0.251763	Cla017286.1-protein|Cla008520.1-protein	http://amigo.geneontology.org/amigo/term/GO:0055035
porphyrin-containing compound metabolic process	Gene Ontology Slim	GO:0006778	1	85	0.172589	0.252941	Cla000871.1-protein	http://amigo.geneontology.org/amigo/term/GO:0006778
detection of stimulus	Gene Ontology Slim	GO:0051606	1	85	0.172589	0.252941	Cla012165.1-protein	http://amigo.geneontology.org/amigo/term/GO:0051606
beta-glucan metabolic process	Gene Ontology Slim	GO:0051273	1	85	0.172589	0.252941	Cla003319.1-protein	http://amigo.geneontology.org/amigo/term/GO:0051273
porphyrin-containing compound metabolic process	Gene Ontology	GO:0006778	1	85	0.172589	0.252941	Cla000871.1-protein	http://amigo.geneontology.org/amigo/term/GO:0006778
detection of stimulus	Gene Ontology	GO:0051606	1	85	0.172589	0.252941	Cla012165.1-protein	http://amigo.geneontology.org/amigo/term/GO:0051606
beta-glucan metabolic process	Gene Ontology	GO:0051273	1	85	0.172589	0.252941	Cla003319.1-protein	http://amigo.geneontology.org/amigo/term/GO:0051273
flavonoid metabolic process	Gene Ontology Slim	GO:0009812	1	86	0.174412	0.254281	Cla012528.1-protein	http://amigo.geneontology.org/amigo/term/GO:0009812
tetrapyrrole metabolic process	Gene Ontology Slim	GO:0033013	1	86	0.174412	0.254281	Cla000871.1-protein	http://amigo.geneontology.org/amigo/term/GO:0033013
positive regulation of response to biotic stimulus	Gene Ontology Slim	GO:0002833	1	86	0.174412	0.254281	Cla015613.1-protein	http://amigo.geneontology.org/amigo/term/GO:0002833
flavonoid metabolic process	Gene Ontology	GO:0009812	1	86	0.174412	0.254281	Cla012528.1-protein	http://amigo.geneontology.org/amigo/term/GO:0009812
positive regulation of response to biotic stimulus	Gene Ontology	GO:0002833	1	86	0.174412	0.254281	Cla015613.1-protein	http://amigo.geneontology.org/amigo/term/GO:0002833
tetrapyrrole metabolic process	Gene Ontology	GO:0033013	1	86	0.174412	0.254281	Cla000871.1-protein	http://amigo.geneontology.org/amigo/term/GO:0033013
regulation of hormone levels	Gene Ontology Slim	GO:0010817	2	342	0.174923	0.254646	Cla008520.1-protein|Cla011979.1-protein	http://amigo.geneontology.org/amigo/term/GO:0010817
regulation of hormone levels	Gene Ontology	GO:0010817	2	342	0.174923	0.254646	Cla008520.1-protein|Cla011979.1-protein	http://amigo.geneontology.org/amigo/term/GO:0010817
positive regulation of multi-organism process	Gene Ontology Slim	GO:0043902	1	87	0.176231	0.255034	Cla015613.1-protein	http://amigo.geneontology.org/amigo/term/GO:0043902
response to oomycetes	Gene Ontology Slim	GO:0002239	1	87	0.176231	0.255034	Cla015613.1-protein	http://amigo.geneontology.org/amigo/term/GO:0002239
positive regulation of signaling	Gene Ontology Slim	GO:0023056	1	87	0.176231	0.255034	Cla008212.1-protein	http://amigo.geneontology.org/amigo/term/GO:0023056
positive regulation of signal transduction	Gene Ontology Slim	GO:0009967	1	87	0.176231	0.255034	Cla008212.1-protein	http://amigo.geneontology.org/amigo/term/GO:0009967
response to oomycetes	Gene Ontology	GO:0002239	1	87	0.176231	0.255034	Cla015613.1-protein	http://amigo.geneontology.org/amigo/term/GO:0002239
positive regulation of signaling	Gene Ontology	GO:0023056	1	87	0.176231	0.255034	Cla008212.1-protein	http://amigo.geneontology.org/amigo/term/GO:0023056
positive regulation of multi-organism process	Gene Ontology	GO:0043902	1	87	0.176231	0.255034	Cla015613.1-protein	http://amigo.geneontology.org/amigo/term/GO:0043902
positive regulation of signal transduction	Gene Ontology	GO:0009967	1	87	0.176231	0.255034	Cla008212.1-protein	http://amigo.geneontology.org/amigo/term/GO:0009967
photomorphogenesis	Gene Ontology Slim	GO:0009640	1	88	0.178046	0.25728	Cla012165.1-protein	http://amigo.geneontology.org/amigo/term/GO:0009640
photomorphogenesis	Gene Ontology	GO:0009640	1	88	0.178046	0.25728	Cla012165.1-protein	http://amigo.geneontology.org/amigo/term/GO:0009640
positive regulation of response to external stimulus	Gene Ontology Slim	GO:0032103	1	89	0.179858	0.259133	Cla015613.1-protein	http://amigo.geneontology.org/amigo/term/GO:0032103
potassium ion transport	Gene Ontology Slim	GO:0006813	1	89	0.179858	0.259133	Cla008212.1-protein	http://amigo.geneontology.org/amigo/term/GO:0006813
positive regulation of response to external stimulus	Gene Ontology	GO:0032103	1	89	0.179858	0.259133	Cla015613.1-protein	http://amigo.geneontology.org/amigo/term/GO:0032103
potassium ion transport	Gene Ontology	GO:0006813	1	89	0.179858	0.259133	Cla008212.1-protein	http://amigo.geneontology.org/amigo/term/GO:0006813
vacuole	Gene Ontology Slim	GO:0005773	4	1003	0.180577	0.259786	Cla011212.1-protein|Cla021522.1-protein|Cla013782.1-protein|Cla013688.1-protein	http://amigo.geneontology.org/amigo/term/GO:0005773
vacuole	Gene Ontology	GO:0005773	4	1003	0.180577	0.259786	Cla011212.1-protein|Cla021522.1-protein|Cla013782.1-protein|Cla013688.1-protein	http://amigo.geneontology.org/amigo/term/GO:0005773
cytokinesis	Gene Ontology Slim	GO:0000910	1	90	0.181665	0.260586	Cla003319.1-protein	http://amigo.geneontology.org/amigo/term/GO:0000910
positive regulation of cell communication	Gene Ontology Slim	GO:0010647	1	90	0.181665	0.260586	Cla008212.1-protein	http://amigo.geneontology.org/amigo/term/GO:0010647
positive regulation of cell communication	Gene Ontology	GO:0010647	1	90	0.181665	0.260586	Cla008212.1-protein	http://amigo.geneontology.org/amigo/term/GO:0010647
cytokinesis	Gene Ontology	GO:0000910	1	90	0.181665	0.260586	Cla003319.1-protein	http://amigo.geneontology.org/amigo/term/GO:0000910
thylakoid membrane	Gene Ontology Slim	GO:0042651	2	351	0.181996	0.260679	Cla017286.1-protein|Cla008520.1-protein	http://amigo.geneontology.org/amigo/term/GO:0042651
thylakoid membrane	Gene Ontology	GO:0042651	2	351	0.181996	0.260679	Cla017286.1-protein|Cla008520.1-protein	http://amigo.geneontology.org/amigo/term/GO:0042651
photosynthetic membrane	Gene Ontology Slim	GO:0034357	2	352	0.182784	0.261044	Cla017286.1-protein|Cla008520.1-protein	http://amigo.geneontology.org/amigo/term/GO:0034357
innate immune response	Gene Ontology Slim	GO:0045087	2	352	0.182784	0.261044	Cla018026.1-protein|Cla001623.1-protein	http://amigo.geneontology.org/amigo/term/GO:0045087
photosynthetic membrane	Gene Ontology	GO:0034357	2	352	0.182784	0.261044	Cla017286.1-protein|Cla008520.1-protein	http://amigo.geneontology.org/amigo/term/GO:0034357
innate immune response	Gene Ontology	GO:0045087	2	352	0.182784	0.261044	Cla018026.1-protein|Cla001623.1-protein	http://amigo.geneontology.org/amigo/term/GO:0045087
protein self-association	Gene Ontology Slim	GO:0043621	1	92	0.185268	0.264206	Cla007644.1-protein	http://amigo.geneontology.org/amigo/term/GO:0043621
protein self-association	Gene Ontology	GO:0043621	1	92	0.185268	0.264206	Cla007644.1-protein	http://amigo.geneontology.org/amigo/term/GO:0043621
amide biosynthetic process	Gene Ontology Slim	GO:0043604	3	673	0.186047	0.264931	Cla017286.1-protein|Cla013782.1-protein|Cla013371.1-protein	http://amigo.geneontology.org/amigo/term/GO:0043604
amide biosynthetic process	Gene Ontology	GO:0043604	3	673	0.186047	0.264931	Cla017286.1-protein|Cla013782.1-protein|Cla013371.1-protein	http://amigo.geneontology.org/amigo/term/GO:0043604
cellular response to drug	Gene Ontology Slim	GO:0035690	1	93	0.187064	0.26516	Cla002075.1-protein	http://amigo.geneontology.org/amigo/term/GO:0035690
vitamin metabolic process	Gene Ontology Slim	GO:0006766	1	93	0.187064	0.26516	Cla000871.1-protein	http://amigo.geneontology.org/amigo/term/GO:0006766
regulation of catabolic process	Gene Ontology Slim	GO:0009894	1	93	0.187064	0.26516	Cla018026.1-protein	http://amigo.geneontology.org/amigo/term/GO:0009894
vitamin metabolic process	Gene Ontology	GO:0006766	1	93	0.187064	0.26516	Cla000871.1-protein	http://amigo.geneontology.org/amigo/term/GO:0006766
regulation of catabolic process	Gene Ontology	GO:0009894	1	93	0.187064	0.26516	Cla018026.1-protein	http://amigo.geneontology.org/amigo/term/GO:0009894
cellular response to drug	Gene Ontology	GO:0035690	1	93	0.187064	0.26516	Cla002075.1-protein	http://amigo.geneontology.org/amigo/term/GO:0035690
immune response	Gene Ontology Slim	GO:0006955	2	358	0.187527	0.26516	Cla018026.1-protein|Cla001623.1-protein	http://amigo.geneontology.org/amigo/term/GO:0006955
immune response	Gene Ontology	GO:0006955	2	358	0.187527	0.26516	Cla018026.1-protein|Cla001623.1-protein	http://amigo.geneontology.org/amigo/term/GO:0006955
adenyl ribonucleotide binding	Gene Ontology Slim	GO:0032559	6	1748	0.187562	0.26516	Cla015613.1-protein|Cla001369.1-protein|Cla013371.1-protein|Cla017036.1-protein|Cla006920.1-protein|Cla017037.1-protein	http://amigo.geneontology.org/amigo/term/GO:0032559
adenyl ribonucleotide binding	Gene Ontology	GO:0032559	6	1748	0.187562	0.26516	Cla015613.1-protein|Cla001369.1-protein|Cla013371.1-protein|Cla017036.1-protein|Cla006920.1-protein|Cla017037.1-protein	http://amigo.geneontology.org/amigo/term/GO:0032559
adenyl nucleotide binding	Gene Ontology Slim	GO:0030554	6	1751	0.188563	0.265455	Cla015613.1-protein|Cla001369.1-protein|Cla013371.1-protein|Cla017036.1-protein|Cla006920.1-protein|Cla017037.1-protein	http://amigo.geneontology.org/amigo/term/GO:0030554
adenyl nucleotide binding	Gene Ontology	GO:0030554	6	1751	0.188563	0.265455	Cla015613.1-protein|Cla001369.1-protein|Cla013371.1-protein|Cla017036.1-protein|Cla006920.1-protein|Cla017037.1-protein	http://amigo.geneontology.org/amigo/term/GO:0030554
organic substance catabolic process	Gene Ontology Slim	GO:1901575	5	1381	0.188748	0.265455	Cla017090.1-protein|Cla018352.1-protein|Cla009261.1-protein|Cla008727.1-protein|Cla013371.1-protein	http://amigo.geneontology.org/amigo/term/GO:1901575
organic substance catabolic process	Gene Ontology	GO:1901575	5	1381	0.188748	0.265455	Cla017090.1-protein|Cla018352.1-protein|Cla009261.1-protein|Cla008727.1-protein|Cla013371.1-protein	http://amigo.geneontology.org/amigo/term/GO:1901575
phenylpropanoid biosynthetic process	Gene Ontology Slim	GO:0009699	1	94	0.188855	0.265455	Cla008727.1-protein	http://amigo.geneontology.org/amigo/term/GO:0009699
positive regulation of defense response	Gene Ontology Slim	GO:0031349	1	94	0.188855	0.265455	Cla015613.1-protein	http://amigo.geneontology.org/amigo/term/GO:0031349
phenylpropanoid biosynthetic process	Gene Ontology	GO:0009699	1	94	0.188855	0.265455	Cla008727.1-protein	http://amigo.geneontology.org/amigo/term/GO:0009699
positive regulation of defense response	Gene Ontology	GO:0031349	1	94	0.188855	0.265455	Cla015613.1-protein	http://amigo.geneontology.org/amigo/term/GO:0031349
peptide metabolic process	Gene Ontology Slim	GO:0006518	3	679	0.189368	0.265793	Cla017286.1-protein|Cla018162.1-protein|Cla013782.1-protein	http://amigo.geneontology.org/amigo/term/GO:0006518
peptide metabolic process	Gene Ontology	GO:0006518	3	679	0.189368	0.265793	Cla017286.1-protein|Cla018162.1-protein|Cla013782.1-protein	http://amigo.geneontology.org/amigo/term/GO:0006518
defense response to other organism	Gene Ontology Slim	GO:0098542	4	1025	0.190275	0.266684	Cla015613.1-protein|Cla018026.1-protein|Cla001623.1-protein|Cla018202.1-protein	http://amigo.geneontology.org/amigo/term/GO:0098542
defense response to other organism	Gene Ontology	GO:0098542	4	1025	0.190275	0.266684	Cla015613.1-protein|Cla018026.1-protein|Cla001623.1-protein|Cla018202.1-protein	http://amigo.geneontology.org/amigo/term/GO:0098542
translational initiation	Gene Ontology Slim	GO:0006413	1	96	0.192427	0.267975	Cla013782.1-protein	http://amigo.geneontology.org/amigo/term/GO:0006413
cell projection	Gene Ontology Slim	GO:0042995	1	96	0.192427	0.267975	Cla015613.1-protein	http://amigo.geneontology.org/amigo/term/GO:0042995
respirasome	Gene Ontology Slim	GO:0070469	1	96	0.192427	0.267975	Cla013688.1-protein	http://amigo.geneontology.org/amigo/term/GO:0070469
transcription coregulator activity	Gene Ontology Slim	GO:0003712	1	96	0.192427	0.267975	Cla002254.1-protein	http://amigo.geneontology.org/amigo/term/GO:0003712
translational initiation	Gene Ontology	GO:0006413	1	96	0.192427	0.267975	Cla013782.1-protein	http://amigo.geneontology.org/amigo/term/GO:0006413
transcription coregulator activity	Gene Ontology	GO:0003712	1	96	0.192427	0.267975	Cla002254.1-protein	http://amigo.geneontology.org/amigo/term/GO:0003712
respirasome	Gene Ontology	GO:0070469	1	96	0.192427	0.267975	Cla013688.1-protein	http://amigo.geneontology.org/amigo/term/GO:0070469
cell projection	Gene Ontology	GO:0042995	1	96	0.192427	0.267975	Cla015613.1-protein	http://amigo.geneontology.org/amigo/term/GO:0042995
antibiotic catabolic process	Gene Ontology Slim	GO:0017001	1	97	0.194207	0.270069	Cla017090.1-protein	http://amigo.geneontology.org/amigo/term/GO:0017001
antibiotic catabolic process	Gene Ontology	GO:0017001	1	97	0.194207	0.270069	Cla017090.1-protein	http://amigo.geneontology.org/amigo/term/GO:0017001
photoperiodism, flowering	Gene Ontology Slim	GO:0048573	1	98	0.195983	0.272153	Cla005669.1-protein	http://amigo.geneontology.org/amigo/term/GO:0048573
photoperiodism, flowering	Gene Ontology	GO:0048573	1	98	0.195983	0.272153	Cla005669.1-protein	http://amigo.geneontology.org/amigo/term/GO:0048573
plant organ morphogenesis	Gene Ontology Slim	GO:1905392	2	373	0.199458	0.275896	Cla006906.1-protein|Cla007644.1-protein	http://amigo.geneontology.org/amigo/term/GO:1905392
plant organ morphogenesis	Gene Ontology	GO:1905392	2	373	0.199458	0.275896	Cla006906.1-protein|Cla007644.1-protein	http://amigo.geneontology.org/amigo/term/GO:1905392
magnesium ion binding	Gene Ontology Slim	GO:0000287	1	100	0.199524	0.275896	Cla000462.1-protein	http://amigo.geneontology.org/amigo/term/GO:0000287
O-acyltransferase activity	Gene Ontology Slim	GO:0008374	1	100	0.199524	0.275896	Cla016262.1-protein	http://amigo.geneontology.org/amigo/term/GO:0008374
magnesium ion binding	Gene Ontology	GO:0000287	1	100	0.199524	0.275896	Cla000462.1-protein	http://amigo.geneontology.org/amigo/term/GO:0000287
O-acyltransferase activity	Gene Ontology	GO:0008374	1	100	0.199524	0.275896	Cla016262.1-protein	http://amigo.geneontology.org/amigo/term/GO:0008374
response to brassinosteroid	Gene Ontology Slim	GO:0009741	1	102	0.20305	0.279783	Cla022103.1-protein	http://amigo.geneontology.org/amigo/term/GO:0009741
post-embryonic plant organ morphogenesis	Gene Ontology Slim	GO:0090697	1	102	0.20305	0.279783	Cla007644.1-protein	http://amigo.geneontology.org/amigo/term/GO:0090697
post-embryonic plant organ morphogenesis	Gene Ontology	GO:0090697	1	102	0.20305	0.279783	Cla007644.1-protein	http://amigo.geneontology.org/amigo/term/GO:0090697
response to brassinosteroid	Gene Ontology	GO:0009741	1	102	0.20305	0.279783	Cla022103.1-protein	http://amigo.geneontology.org/amigo/term/GO:0009741
regulation of biological quality	Gene Ontology Slim	GO:0065008	4	1056	0.204221	0.281001	Cla006906.1-protein|Cla002075.1-protein|Cla008520.1-protein|Cla011979.1-protein	http://amigo.geneontology.org/amigo/term/GO:0065008
regulation of biological quality	Gene Ontology	GO:0065008	4	1056	0.204221	0.281001	Cla006906.1-protein|Cla002075.1-protein|Cla008520.1-protein|Cla011979.1-protein	http://amigo.geneontology.org/amigo/term/GO:0065008
serine-type endopeptidase activity	Gene Ontology Slim	GO:0004252	1	103	0.204807	0.281411	Cla004948.1-protein	http://amigo.geneontology.org/amigo/term/GO:0004252
serine-type endopeptidase activity	Gene Ontology	GO:0004252	1	103	0.204807	0.281411	Cla004948.1-protein	http://amigo.geneontology.org/amigo/term/GO:0004252
leaf morphogenesis	Gene Ontology Slim	GO:0009965	1	104	0.20656	0.283422	Cla006906.1-protein	http://amigo.geneontology.org/amigo/term/GO:0009965
leaf morphogenesis	Gene Ontology	GO:0009965	1	104	0.20656	0.283422	Cla006906.1-protein	http://amigo.geneontology.org/amigo/term/GO:0009965
photoperiodism	Gene Ontology Slim	GO:0009648	1	105	0.208309	0.285024	Cla005669.1-protein	http://amigo.geneontology.org/amigo/term/GO:0009648
glucan biosynthetic process	Gene Ontology Slim	GO:0009250	1	105	0.208309	0.285024	Cla003319.1-protein	http://amigo.geneontology.org/amigo/term/GO:0009250
photoperiodism	Gene Ontology	GO:0009648	1	105	0.208309	0.285024	Cla005669.1-protein	http://amigo.geneontology.org/amigo/term/GO:0009648
glucan biosynthetic process	Gene Ontology	GO:0009250	1	105	0.208309	0.285024	Cla003319.1-protein	http://amigo.geneontology.org/amigo/term/GO:0009250
cytosolic small ribosomal subunit	Gene Ontology Slim	GO:0022627	1	106	0.210055	0.287011	Cla013782.1-protein	http://amigo.geneontology.org/amigo/term/GO:0022627
cytosolic small ribosomal subunit	Gene Ontology	GO:0022627	1	106	0.210055	0.287011	Cla013782.1-protein	http://amigo.geneontology.org/amigo/term/GO:0022627
vitamin binding	Gene Ontology Slim	GO:0019842	1	107	0.211796	0.288585	Cla018352.1-protein	http://amigo.geneontology.org/amigo/term/GO:0019842
response to UV	Gene Ontology Slim	GO:0009411	1	107	0.211796	0.288585	Cla012528.1-protein	http://amigo.geneontology.org/amigo/term/GO:0009411
response to UV	Gene Ontology	GO:0009411	1	107	0.211796	0.288585	Cla012528.1-protein	http://amigo.geneontology.org/amigo/term/GO:0009411
vitamin binding	Gene Ontology	GO:0019842	1	107	0.211796	0.288585	Cla018352.1-protein	http://amigo.geneontology.org/amigo/term/GO:0019842
catalytic activity, acting on a protein	Gene Ontology Slim	GO:0140096	7	2209	0.213101	0.288632	Cla015613.1-protein|Cla002982.1-protein|Cla001254.1-protein|Cla001369.1-protein|Cla005574.1-protein|Cla004948.1-protein|Cla008212.1-protein	http://amigo.geneontology.org/amigo/term/GO:0140096
catalytic activity, acting on a protein	Gene Ontology	GO:0140096	7	2209	0.213101	0.288632	Cla015613.1-protein|Cla002982.1-protein|Cla001254.1-protein|Cla001369.1-protein|Cla005574.1-protein|Cla004948.1-protein|Cla008212.1-protein	http://amigo.geneontology.org/amigo/term/GO:0140096
amine metabolic process	Gene Ontology Slim	GO:0009308	1	108	0.213534	0.288632	Cla009405.1-protein	http://amigo.geneontology.org/amigo/term/GO:0009308
oxidoreductase activity, acting on a sulfur group of donors	Gene Ontology Slim	GO:0016667	1	108	0.213534	0.288632	Cla002075.1-protein	http://amigo.geneontology.org/amigo/term/GO:0016667
phospholipid biosynthetic process	Gene Ontology Slim	GO:0008654	1	108	0.213534	0.288632	Cla000871.1-protein	http://amigo.geneontology.org/amigo/term/GO:0008654
lipid modification	Gene Ontology Slim	GO:0030258	1	108	0.213534	0.288632	Cla008520.1-protein	http://amigo.geneontology.org/amigo/term/GO:0030258
oxidoreductase activity, acting on a sulfur group of donors	Gene Ontology	GO:0016667	1	108	0.213534	0.288632	Cla002075.1-protein	http://amigo.geneontology.org/amigo/term/GO:0016667
lipid modification	Gene Ontology	GO:0030258	1	108	0.213534	0.288632	Cla008520.1-protein	http://amigo.geneontology.org/amigo/term/GO:0030258
phospholipid biosynthetic process	Gene Ontology	GO:0008654	1	108	0.213534	0.288632	Cla000871.1-protein	http://amigo.geneontology.org/amigo/term/GO:0008654
amine metabolic process	Gene Ontology	GO:0009308	1	108	0.213534	0.288632	Cla009405.1-protein	http://amigo.geneontology.org/amigo/term/GO:0009308
immune system process	Gene Ontology Slim	GO:0002376	2	391	0.213894	0.288632	Cla018026.1-protein|Cla001623.1-protein	http://amigo.geneontology.org/amigo/term/GO:0002376
cellular response to lipid	Gene Ontology Slim	GO:0071396	2	391	0.213894	0.288632	Cla015613.1-protein|Cla008212.1-protein	http://amigo.geneontology.org/amigo/term/GO:0071396
immune system process	Gene Ontology	GO:0002376	2	391	0.213894	0.288632	Cla018026.1-protein|Cla001623.1-protein	http://amigo.geneontology.org/amigo/term/GO:0002376
cellular response to lipid	Gene Ontology	GO:0071396	2	391	0.213894	0.288632	Cla015613.1-protein|Cla008212.1-protein	http://amigo.geneontology.org/amigo/term/GO:0071396
sequence-specific DNA binding	Gene Ontology Slim	GO:0043565	3	724	0.214741	0.289376	Cla010918.1-protein|Cla014156.1-protein|Cla021170.1-protein	http://amigo.geneontology.org/amigo/term/GO:0043565
sequence-specific DNA binding	Gene Ontology	GO:0043565	3	724	0.214741	0.289376	Cla010918.1-protein|Cla014156.1-protein|Cla021170.1-protein	http://amigo.geneontology.org/amigo/term/GO:0043565
transport	Gene Ontology Slim	GO:0006810	7	2226	0.218534	0.293131	Cla021522.1-protein|Cla010775.1-protein|Cla004551.1-protein|Cla022167.1-protein|Cla022166.1-protein|Cla007644.1-protein|Cla008212.1-protein	http://amigo.geneontology.org/amigo/term/GO:0006810
transport	Gene Ontology	GO:0006810	7	2226	0.218534	0.293131	Cla021522.1-protein|Cla010775.1-protein|Cla004551.1-protein|Cla022167.1-protein|Cla022166.1-protein|Cla007644.1-protein|Cla008212.1-protein	http://amigo.geneontology.org/amigo/term/GO:0006810
plant organ formation	Gene Ontology Slim	GO:1905393	1	111	0.218725	0.293131	Cla007644.1-protein	http://amigo.geneontology.org/amigo/term/GO:1905393
lateral root development	Gene Ontology Slim	GO:0048527	1	111	0.218725	0.293131	Cla007644.1-protein	http://amigo.geneontology.org/amigo/term/GO:0048527
cellular modified amino acid metabolic process	Gene Ontology Slim	GO:0006575	1	111	0.218725	0.293131	Cla018162.1-protein	http://amigo.geneontology.org/amigo/term/GO:0006575
lateral root development	Gene Ontology	GO:0048527	1	111	0.218725	0.293131	Cla007644.1-protein	http://amigo.geneontology.org/amigo/term/GO:0048527
plant organ formation	Gene Ontology	GO:1905393	1	111	0.218725	0.293131	Cla007644.1-protein	http://amigo.geneontology.org/amigo/term/GO:1905393
cellular modified amino acid metabolic process	Gene Ontology	GO:0006575	1	111	0.218725	0.293131	Cla018162.1-protein	http://amigo.geneontology.org/amigo/term/GO:0006575
response to oxidative stress	Gene Ontology Slim	GO:0006979	2	400	0.221151	0.295977	Cla001254.1-protein|Cla008727.1-protein	http://amigo.geneontology.org/amigo/term/GO:0006979
response to oxidative stress	Gene Ontology	GO:0006979	2	400	0.221151	0.295977	Cla001254.1-protein|Cla008727.1-protein	http://amigo.geneontology.org/amigo/term/GO:0006979
unfolded protein binding	Gene Ontology Slim	GO:0051082	1	113	0.222167	0.296931	Cla002982.1-protein	http://amigo.geneontology.org/amigo/term/GO:0051082
unfolded protein binding	Gene Ontology	GO:0051082	1	113	0.222167	0.296931	Cla002982.1-protein	http://amigo.geneontology.org/amigo/term/GO:0051082
negative regulation of nitrogen compound metabolic process	Gene Ontology Slim	GO:0051172	2	402	0.222767	0.297326	Cla002075.1-protein|Cla005574.1-protein	http://amigo.geneontology.org/amigo/term/GO:0051172
negative regulation of nitrogen compound metabolic process	Gene Ontology	GO:0051172	2	402	0.222767	0.297326	Cla002075.1-protein|Cla005574.1-protein	http://amigo.geneontology.org/amigo/term/GO:0051172
cellular component biogenesis	Gene Ontology Slim	GO:0044085	4	1100	0.224523	0.299262	Cla003319.1-protein|Cla017195.1-protein|Cla007644.1-protein|Cla015635.1-protein	http://amigo.geneontology.org/amigo/term/GO:0044085
cellular component biogenesis	Gene Ontology	GO:0044085	4	1100	0.224523	0.299262	Cla003319.1-protein|Cla017195.1-protein|Cla007644.1-protein|Cla015635.1-protein	http://amigo.geneontology.org/amigo/term/GO:0044085
cation transmembrane transporter activity	Gene Ontology Slim	GO:0008324	2	406	0.226002	0.300823	Cla007644.1-protein|Cla008212.1-protein	http://amigo.geneontology.org/amigo/term/GO:0008324
cation transmembrane transporter activity	Gene Ontology	GO:0008324	2	406	0.226002	0.300823	Cla007644.1-protein|Cla008212.1-protein	http://amigo.geneontology.org/amigo/term/GO:0008324
establishment of localization	Gene Ontology Slim	GO:0051234	7	2255	0.22792	0.302965	Cla021522.1-protein|Cla010775.1-protein|Cla004551.1-protein|Cla022167.1-protein|Cla022166.1-protein|Cla007644.1-protein|Cla008212.1-protein	http://amigo.geneontology.org/amigo/term/GO:0051234
establishment of localization	Gene Ontology	GO:0051234	7	2255	0.22792	0.302965	Cla021522.1-protein|Cla010775.1-protein|Cla004551.1-protein|Cla022167.1-protein|Cla022166.1-protein|Cla007644.1-protein|Cla008212.1-protein	http://amigo.geneontology.org/amigo/term/GO:0051234
cysteine-type peptidase activity	Gene Ontology Slim	GO:0008234	1	117	0.229007	0.303996	Cla005574.1-protein	http://amigo.geneontology.org/amigo/term/GO:0008234
cysteine-type peptidase activity	Gene Ontology	GO:0008234	1	117	0.229007	0.303996	Cla005574.1-protein	http://amigo.geneontology.org/amigo/term/GO:0008234
oxidoreductase complex	Gene Ontology Slim	GO:1990204	1	118	0.230707	0.305839	Cla013688.1-protein	http://amigo.geneontology.org/amigo/term/GO:1990204
oxidoreductase complex	Gene Ontology	GO:1990204	1	118	0.230707	0.305839	Cla013688.1-protein	http://amigo.geneontology.org/amigo/term/GO:1990204
small ribosomal subunit	Gene Ontology Slim	GO:0015935	1	119	0.232404	0.307672	Cla013782.1-protein	http://amigo.geneontology.org/amigo/term/GO:0015935
small ribosomal subunit	Gene Ontology	GO:0015935	1	119	0.232404	0.307672	Cla013782.1-protein	http://amigo.geneontology.org/amigo/term/GO:0015935
organonitrogen compound catabolic process	Gene Ontology Slim	GO:1901565	3	757	0.2338	0.308246	Cla018352.1-protein|Cla008727.1-protein|Cla013371.1-protein	http://amigo.geneontology.org/amigo/term/GO:1901565
organonitrogen compound catabolic process	Gene Ontology	GO:1901565	3	757	0.2338	0.308246	Cla018352.1-protein|Cla008727.1-protein|Cla013371.1-protein	http://amigo.geneontology.org/amigo/term/GO:1901565
inner mitochondrial membrane protein complex	Gene Ontology Slim	GO:0098800	1	120	0.234097	0.308246	Cla013688.1-protein	http://amigo.geneontology.org/amigo/term/GO:0098800
protein serine/threonine phosphatase activity	Gene Ontology Slim	GO:0004722	1	120	0.234097	0.308246	Cla008212.1-protein	http://amigo.geneontology.org/amigo/term/GO:0004722
circadian rhythm	Gene Ontology Slim	GO:0007623	1	120	0.234097	0.308246	Cla001369.1-protein	http://amigo.geneontology.org/amigo/term/GO:0007623
circadian rhythm	Gene Ontology	GO:0007623	1	120	0.234097	0.308246	Cla001369.1-protein	http://amigo.geneontology.org/amigo/term/GO:0007623
inner mitochondrial membrane protein complex	Gene Ontology	GO:0098800	1	120	0.234097	0.308246	Cla013688.1-protein	http://amigo.geneontology.org/amigo/term/GO:0098800
protein serine/threonine phosphatase activity	Gene Ontology	GO:0004722	1	120	0.234097	0.308246	Cla008212.1-protein	http://amigo.geneontology.org/amigo/term/GO:0004722
chloroplast thylakoid	Gene Ontology Slim	GO:0009534	2	417	0.234915	0.308493	Cla017286.1-protein|Cla008520.1-protein	http://amigo.geneontology.org/amigo/term/GO:0009534
plastid thylakoid	Gene Ontology Slim	GO:0031976	2	417	0.234915	0.308493	Cla017286.1-protein|Cla008520.1-protein	http://amigo.geneontology.org/amigo/term/GO:0031976
chloroplast thylakoid	Gene Ontology	GO:0009534	2	417	0.234915	0.308493	Cla017286.1-protein|Cla008520.1-protein	http://amigo.geneontology.org/amigo/term/GO:0009534
plastid thylakoid	Gene Ontology	GO:0031976	2	417	0.234915	0.308493	Cla017286.1-protein|Cla008520.1-protein	http://amigo.geneontology.org/amigo/term/GO:0031976
post-embryonic root development	Gene Ontology Slim	GO:0048528	1	121	0.235786	0.309223	Cla007644.1-protein	http://amigo.geneontology.org/amigo/term/GO:0048528
post-embryonic root development	Gene Ontology	GO:0048528	1	121	0.235786	0.309223	Cla007644.1-protein	http://amigo.geneontology.org/amigo/term/GO:0048528
ribosome	Gene Ontology Slim	GO:0005840	2	423	0.239786	0.314048	Cla017286.1-protein|Cla013782.1-protein	http://amigo.geneontology.org/amigo/term/GO:0005840
ribosome	Gene Ontology	GO:0005840	2	423	0.239786	0.314048	Cla017286.1-protein|Cla013782.1-protein	http://amigo.geneontology.org/amigo/term/GO:0005840
lipid transport	Gene Ontology Slim	GO:0006869	1	124	0.240833	0.314997	Cla010775.1-protein	http://amigo.geneontology.org/amigo/term/GO:0006869
lipid transport	Gene Ontology	GO:0006869	1	124	0.240833	0.314997	Cla010775.1-protein	http://amigo.geneontology.org/amigo/term/GO:0006869
carbon-oxygen lyase activity	Gene Ontology Slim	GO:0016835	1	126	0.244179	0.318716	Cla000462.1-protein	http://amigo.geneontology.org/amigo/term/GO:0016835
carbon-oxygen lyase activity	Gene Ontology	GO:0016835	1	126	0.244179	0.318716	Cla000462.1-protein	http://amigo.geneontology.org/amigo/term/GO:0016835
organelle subcompartment	Gene Ontology Slim	GO:0031984	3	775	0.244327	0.318716	Cla003319.1-protein|Cla017286.1-protein|Cla008520.1-protein	http://amigo.geneontology.org/amigo/term/GO:0031984
organelle subcompartment	Gene Ontology	GO:0031984	3	775	0.244327	0.318716	Cla003319.1-protein|Cla017286.1-protein|Cla008520.1-protein	http://amigo.geneontology.org/amigo/term/GO:0031984
endoplasmic reticulum membrane	Gene Ontology Slim	GO:0005789	2	429	0.244663	0.318729	Cla012528.1-protein|Cla012720.1-protein	http://amigo.geneontology.org/amigo/term/GO:0005789
endoplasmic reticulum membrane	Gene Ontology	GO:0005789	2	429	0.244663	0.318729	Cla012528.1-protein|Cla012720.1-protein	http://amigo.geneontology.org/amigo/term/GO:0005789
rhythmic process	Gene Ontology Slim	GO:0048511	1	127	0.245846	0.319421	Cla001369.1-protein	http://amigo.geneontology.org/amigo/term/GO:0048511
dioxygenase activity	Gene Ontology Slim	GO:0051213	1	127	0.245846	0.319421	Cla008520.1-protein	http://amigo.geneontology.org/amigo/term/GO:0051213
rhythmic process	Gene Ontology	GO:0048511	1	127	0.245846	0.319421	Cla001369.1-protein	http://amigo.geneontology.org/amigo/term/GO:0048511
dioxygenase activity	Gene Ontology	GO:0051213	1	127	0.245846	0.319421	Cla008520.1-protein	http://amigo.geneontology.org/amigo/term/GO:0051213
transferase activity, transferring alkyl or aryl (other than methyl) groups	Gene Ontology Slim	GO:0016765	1	128	0.24751	0.321156	Cla018162.1-protein	http://amigo.geneontology.org/amigo/term/GO:0016765
transferase activity, transferring alkyl or aryl (other than methyl) groups	Gene Ontology	GO:0016765	1	128	0.24751	0.321156	Cla018162.1-protein	http://amigo.geneontology.org/amigo/term/GO:0016765
nuclear outer membrane-endoplasmic reticulum membrane network	Gene Ontology Slim	GO:0042175	2	433	0.247917	0.321258	Cla012528.1-protein|Cla012720.1-protein	http://amigo.geneontology.org/amigo/term/GO:0042175
nuclear outer membrane-endoplasmic reticulum membrane network	Gene Ontology	GO:0042175	2	433	0.247917	0.321258	Cla012528.1-protein|Cla012720.1-protein	http://amigo.geneontology.org/amigo/term/GO:0042175
cellular response to starvation	Gene Ontology Slim	GO:0009267	1	129	0.24917	0.32203	Cla013371.1-protein	http://amigo.geneontology.org/amigo/term/GO:0009267
ion channel activity	Gene Ontology Slim	GO:0005216	1	129	0.24917	0.32203	Cla008212.1-protein	http://amigo.geneontology.org/amigo/term/GO:0005216
cellular response to starvation	Gene Ontology	GO:0009267	1	129	0.24917	0.32203	Cla013371.1-protein	http://amigo.geneontology.org/amigo/term/GO:0009267
ion channel activity	Gene Ontology	GO:0005216	1	129	0.24917	0.32203	Cla008212.1-protein	http://amigo.geneontology.org/amigo/term/GO:0005216
peptidase activity, acting on L-amino acid peptides	Gene Ontology Slim	GO:0070011	2	436	0.250358	0.322713	Cla005574.1-protein|Cla004948.1-protein	http://amigo.geneontology.org/amigo/term/GO:0070011
cation transmembrane transport	Gene Ontology Slim	GO:0098655	2	436	0.250358	0.322713	Cla007644.1-protein|Cla008212.1-protein	http://amigo.geneontology.org/amigo/term/GO:0098655
cation transmembrane transport	Gene Ontology	GO:0098655	2	436	0.250358	0.322713	Cla007644.1-protein|Cla008212.1-protein	http://amigo.geneontology.org/amigo/term/GO:0098655
peptidase activity, acting on L-amino acid peptides	Gene Ontology	GO:0070011	2	436	0.250358	0.322713	Cla005574.1-protein|Cla004948.1-protein	http://amigo.geneontology.org/amigo/term/GO:0070011
phenylpropanoid metabolic process	Gene Ontology Slim	GO:0009698	1	131	0.25248	0.32458	Cla008727.1-protein	http://amigo.geneontology.org/amigo/term/GO:0009698
negative regulation of cellular protein metabolic process	Gene Ontology Slim	GO:0032269	1	131	0.25248	0.32458	Cla005574.1-protein	http://amigo.geneontology.org/amigo/term/GO:0032269
negative regulation of cellular protein metabolic process	Gene Ontology	GO:0032269	1	131	0.25248	0.32458	Cla005574.1-protein	http://amigo.geneontology.org/amigo/term/GO:0032269
phenylpropanoid metabolic process	Gene Ontology	GO:0009698	1	131	0.25248	0.32458	Cla008727.1-protein	http://amigo.geneontology.org/amigo/term/GO:0009698
ATPase activity	Gene Ontology Slim	GO:0016887	2	439	0.252801	0.32458	Cla017037.1-protein|Cla017036.1-protein	http://amigo.geneontology.org/amigo/term/GO:0016887
ATPase activity	Gene Ontology	GO:0016887	2	439	0.252801	0.32458	Cla017037.1-protein|Cla017036.1-protein	http://amigo.geneontology.org/amigo/term/GO:0016887
negative regulation of protein metabolic process	Gene Ontology Slim	GO:0051248	1	132	0.254129	0.325432	Cla005574.1-protein	http://amigo.geneontology.org/amigo/term/GO:0051248
cell redox homeostasis	Gene Ontology Slim	GO:0045454	1	132	0.254129	0.325432	Cla002075.1-protein	http://amigo.geneontology.org/amigo/term/GO:0045454
cell redox homeostasis	Gene Ontology	GO:0045454	1	132	0.254129	0.325432	Cla002075.1-protein	http://amigo.geneontology.org/amigo/term/GO:0045454
negative regulation of protein metabolic process	Gene Ontology	GO:0051248	1	132	0.254129	0.325432	Cla005574.1-protein	http://amigo.geneontology.org/amigo/term/GO:0051248
nucleic acid binding	Gene Ontology Slim	GO:0003676	9	3147	0.255166	0.326333	Cla017286.1-protein|Cla010918.1-protein|Cla021170.1-protein|Cla018026.1-protein|Cla002235.1-protein|Cla002975.1-protein|Cla002254.1-protein|Cla013782.1-protein|Cla014156.1-protein	http://amigo.geneontology.org/amigo/term/GO:0003676
nucleic acid binding	Gene Ontology	GO:0003676	9	3147	0.255166	0.326333	Cla017286.1-protein|Cla010918.1-protein|Cla021170.1-protein|Cla018026.1-protein|Cla002235.1-protein|Cla002975.1-protein|Cla002254.1-protein|Cla013782.1-protein|Cla014156.1-protein	http://amigo.geneontology.org/amigo/term/GO:0003676
hydrolase activity	Gene Ontology Slim	GO:0016787	8	2747	0.257419	0.328784	Cla005574.1-protein|Cla017195.1-protein|Cla009261.1-protein|Cla017036.1-protein|Cla011212.1-protein|Cla004948.1-protein|Cla017037.1-protein|Cla008212.1-protein	http://amigo.geneontology.org/amigo/term/GO:0016787
hydrolase activity	Gene Ontology	GO:0016787	8	2747	0.257419	0.328784	Cla005574.1-protein|Cla017195.1-protein|Cla009261.1-protein|Cla017036.1-protein|Cla011212.1-protein|Cla004948.1-protein|Cla017037.1-protein|Cla008212.1-protein	http://amigo.geneontology.org/amigo/term/GO:0016787
electron transfer activity	Gene Ontology Slim	GO:0009055	1	135	0.259056	0.330444	Cla002075.1-protein	http://amigo.geneontology.org/amigo/term/GO:0009055
electron transfer activity	Gene Ontology	GO:0009055	1	135	0.259056	0.330444	Cla002075.1-protein	http://amigo.geneontology.org/amigo/term/GO:0009055
response to carbohydrate	Gene Ontology Slim	GO:0009743	1	137	0.262323	0.333742	Cla013371.1-protein	http://amigo.geneontology.org/amigo/term/GO:0009743
pigment biosynthetic process	Gene Ontology Slim	GO:0046148	1	137	0.262323	0.333742	Cla000871.1-protein	http://amigo.geneontology.org/amigo/term/GO:0046148
pigment biosynthetic process	Gene Ontology	GO:0046148	1	137	0.262323	0.333742	Cla000871.1-protein	http://amigo.geneontology.org/amigo/term/GO:0046148
response to carbohydrate	Gene Ontology	GO:0009743	1	137	0.262323	0.333742	Cla013371.1-protein	http://amigo.geneontology.org/amigo/term/GO:0009743
RNA metabolic process	Gene Ontology Slim	GO:0016070	8	2776	0.2666	0.338742	Cla010918.1-protein|Cla021170.1-protein|Cla018026.1-protein|Cla002235.1-protein|Cla002975.1-protein|Cla002075.1-protein|Cla002254.1-protein|Cla014156.1-protein	http://amigo.geneontology.org/amigo/term/GO:0016070
RNA metabolic process	Gene Ontology	GO:0016070	8	2776	0.2666	0.338742	Cla010918.1-protein|Cla021170.1-protein|Cla018026.1-protein|Cla002235.1-protein|Cla002975.1-protein|Cla002075.1-protein|Cla002254.1-protein|Cla014156.1-protein	http://amigo.geneontology.org/amigo/term/GO:0016070
cofactor metabolic process	Gene Ontology Slim	GO:0051186	2	458	0.268282	0.340438	Cla018162.1-protein|Cla000871.1-protein	http://amigo.geneontology.org/amigo/term/GO:0051186
cofactor metabolic process	Gene Ontology	GO:0051186	2	458	0.268282	0.340438	Cla018162.1-protein|Cla000871.1-protein	http://amigo.geneontology.org/amigo/term/GO:0051186
transmembrane receptor protein serine/threonine kinase signaling pathway	Gene Ontology Slim	GO:0007178	1	143	0.272038	0.343867	Cla001369.1-protein	http://amigo.geneontology.org/amigo/term/GO:0007178
transmembrane receptor protein serine/threonine kinase activity	Gene Ontology Slim	GO:0004675	1	143	0.272038	0.343867	Cla001369.1-protein	http://amigo.geneontology.org/amigo/term/GO:0004675
enzyme linked receptor protein signaling pathway	Gene Ontology Slim	GO:0007167	1	143	0.272038	0.343867	Cla001369.1-protein	http://amigo.geneontology.org/amigo/term/GO:0007167
transmembrane receptor protein serine/threonine kinase activity	Gene Ontology	GO:0004675	1	143	0.272038	0.343867	Cla001369.1-protein	http://amigo.geneontology.org/amigo/term/GO:0004675
enzyme linked receptor protein signaling pathway	Gene Ontology	GO:0007167	1	143	0.272038	0.343867	Cla001369.1-protein	http://amigo.geneontology.org/amigo/term/GO:0007167
transmembrane receptor protein serine/threonine kinase signaling pathway	Gene Ontology	GO:0007178	1	143	0.272038	0.343867	Cla001369.1-protein	http://amigo.geneontology.org/amigo/term/GO:0007178
lipid localization	Gene Ontology Slim	GO:0010876	1	145	0.275248	0.347477	Cla010775.1-protein	http://amigo.geneontology.org/amigo/term/GO:0010876
lipid localization	Gene Ontology	GO:0010876	1	145	0.275248	0.347477	Cla010775.1-protein	http://amigo.geneontology.org/amigo/term/GO:0010876
glycerolipid metabolic process	Gene Ontology Slim	GO:0046486	1	146	0.276848	0.348597	Cla016262.1-protein	http://amigo.geneontology.org/amigo/term/GO:0046486
symporter activity	Gene Ontology Slim	GO:0015293	1	146	0.276848	0.348597	Cla021522.1-protein	http://amigo.geneontology.org/amigo/term/GO:0015293
symporter activity	Gene Ontology	GO:0015293	1	146	0.276848	0.348597	Cla021522.1-protein	http://amigo.geneontology.org/amigo/term/GO:0015293
glycerolipid metabolic process	Gene Ontology	GO:0046486	1	146	0.276848	0.348597	Cla016262.1-protein	http://amigo.geneontology.org/amigo/term/GO:0046486
response to gibberellin	Gene Ontology Slim	GO:0009739	1	149	0.281627	0.354159	Cla008212.1-protein	http://amigo.geneontology.org/amigo/term/GO:0009739
response to gibberellin	Gene Ontology	GO:0009739	1	149	0.281627	0.354159	Cla008212.1-protein	http://amigo.geneontology.org/amigo/term/GO:0009739
peptidase activity	Gene Ontology Slim	GO:0008233	2	475	0.282136	0.354344	Cla005574.1-protein|Cla004948.1-protein	http://amigo.geneontology.org/amigo/term/GO:0008233
peptidase activity	Gene Ontology	GO:0008233	2	475	0.282136	0.354344	Cla005574.1-protein|Cla004948.1-protein	http://amigo.geneontology.org/amigo/term/GO:0008233
protein folding	Gene Ontology Slim	GO:0006457	1	150	0.283213	0.355241	Cla002982.1-protein	http://amigo.geneontology.org/amigo/term/GO:0006457
protein folding	Gene Ontology	GO:0006457	1	150	0.283213	0.355241	Cla002982.1-protein	http://amigo.geneontology.org/amigo/term/GO:0006457
cellular response to organic cyclic compound	Gene Ontology Slim	GO:0071407	1	153	0.28795	0.360721	Cla002075.1-protein	http://amigo.geneontology.org/amigo/term/GO:0071407
cellular response to organic cyclic compound	Gene Ontology	GO:0071407	1	153	0.28795	0.360721	Cla002075.1-protein	http://amigo.geneontology.org/amigo/term/GO:0071407
hydrolase activity, acting on acid phosphorus-nitrogen bonds	Gene Ontology Slim	GO:0016825	1	154	0.289523	0.361304	Cla004948.1-protein	http://amigo.geneontology.org/amigo/term/GO:0016825
serine-type peptidase activity	Gene Ontology Slim	GO:0008236	1	154	0.289523	0.361304	Cla004948.1-protein	http://amigo.geneontology.org/amigo/term/GO:0008236
serine hydrolase activity	Gene Ontology Slim	GO:0017171	1	154	0.289523	0.361304	Cla004948.1-protein	http://amigo.geneontology.org/amigo/term/GO:0017171
hydrolase activity, acting on acid phosphorus-nitrogen bonds	Gene Ontology	GO:0016825	1	154	0.289523	0.361304	Cla004948.1-protein	http://amigo.geneontology.org/amigo/term/GO:0016825
serine-type peptidase activity	Gene Ontology	GO:0008236	1	154	0.289523	0.361304	Cla004948.1-protein	http://amigo.geneontology.org/amigo/term/GO:0008236
serine hydrolase activity	Gene Ontology	GO:0017171	1	154	0.289523	0.361304	Cla004948.1-protein	http://amigo.geneontology.org/amigo/term/GO:0017171
cell surface receptor signaling pathway	Gene Ontology Slim	GO:0007166	1	155	0.291092	0.362799	Cla001369.1-protein	http://amigo.geneontology.org/amigo/term/GO:0007166
cell surface receptor signaling pathway	Gene Ontology	GO:0007166	1	155	0.291092	0.362799	Cla001369.1-protein	http://amigo.geneontology.org/amigo/term/GO:0007166
cell wall organization	Gene Ontology Slim	GO:0071555	2	487	0.291907	0.363352	Cla003319.1-protein|Cla017195.1-protein	http://amigo.geneontology.org/amigo/term/GO:0071555
cell wall organization	Gene Ontology	GO:0071555	2	487	0.291907	0.363352	Cla003319.1-protein|Cla017195.1-protein	http://amigo.geneontology.org/amigo/term/GO:0071555
large ribosomal subunit	Gene Ontology Slim	GO:0015934	1	156	0.292657	0.363824	Cla017286.1-protein	http://amigo.geneontology.org/amigo/term/GO:0015934
large ribosomal subunit	Gene Ontology	GO:0015934	1	156	0.292657	0.363824	Cla017286.1-protein	http://amigo.geneontology.org/amigo/term/GO:0015934
cellular response to nutrient levels	Gene Ontology Slim	GO:0031669	1	157	0.294219	0.364839	Cla013371.1-protein	http://amigo.geneontology.org/amigo/term/GO:0031669
cellular polysaccharide biosynthetic process	Gene Ontology Slim	GO:0033692	1	157	0.294219	0.364839	Cla003319.1-protein	http://amigo.geneontology.org/amigo/term/GO:0033692
cellular response to nutrient levels	Gene Ontology	GO:0031669	1	157	0.294219	0.364839	Cla013371.1-protein	http://amigo.geneontology.org/amigo/term/GO:0031669
cellular polysaccharide biosynthetic process	Gene Ontology	GO:0033692	1	157	0.294219	0.364839	Cla003319.1-protein	http://amigo.geneontology.org/amigo/term/GO:0033692
transmembrane receptor protein kinase activity	Gene Ontology Slim	GO:0019199	1	158	0.295778	0.366308	Cla001369.1-protein	http://amigo.geneontology.org/amigo/term/GO:0019199
transmembrane receptor protein kinase activity	Gene Ontology	GO:0019199	1	158	0.295778	0.366308	Cla001369.1-protein	http://amigo.geneontology.org/amigo/term/GO:0019199
response to starvation	Gene Ontology Slim	GO:0042594	1	160	0.298885	0.369688	Cla013371.1-protein	http://amigo.geneontology.org/amigo/term/GO:0042594
response to starvation	Gene Ontology	GO:0042594	1	160	0.298885	0.369688	Cla013371.1-protein	http://amigo.geneontology.org/amigo/term/GO:0042594
protein autophosphorylation	Gene Ontology Slim	GO:0046777	1	161	0.300433	0.371134	Cla001254.1-protein	http://amigo.geneontology.org/amigo/term/GO:0046777
protein autophosphorylation	Gene Ontology	GO:0046777	1	161	0.300433	0.371134	Cla001254.1-protein	http://amigo.geneontology.org/amigo/term/GO:0046777
integral component of plasma membrane	Gene Ontology Slim	GO:0005887	1	162	0.301978	0.372104	Cla007644.1-protein	http://amigo.geneontology.org/amigo/term/GO:0005887
regulation of hydrolase activity	Gene Ontology Slim	GO:0051336	1	162	0.301978	0.372104	Cla005574.1-protein	http://amigo.geneontology.org/amigo/term/GO:0051336
integral component of plasma membrane	Gene Ontology	GO:0005887	1	162	0.301978	0.372104	Cla007644.1-protein	http://amigo.geneontology.org/amigo/term/GO:0005887
regulation of hydrolase activity	Gene Ontology	GO:0051336	1	162	0.301978	0.372104	Cla005574.1-protein	http://amigo.geneontology.org/amigo/term/GO:0051336
defense response to fungus	Gene Ontology Slim	GO:0050832	2	500	0.302475	0.372247	Cla015613.1-protein|Cla018026.1-protein	http://amigo.geneontology.org/amigo/term/GO:0050832
defense response to fungus	Gene Ontology	GO:0050832	2	500	0.302475	0.372247	Cla015613.1-protein|Cla018026.1-protein	http://amigo.geneontology.org/amigo/term/GO:0050832
post-embryonic plant organ development	Gene Ontology Slim	GO:0090696	1	163	0.30352	0.373064	Cla007644.1-protein	http://amigo.geneontology.org/amigo/term/GO:0090696
post-embryonic plant organ development	Gene Ontology	GO:0090696	1	163	0.30352	0.373064	Cla007644.1-protein	http://amigo.geneontology.org/amigo/term/GO:0090696
nuclear lumen	Gene Ontology Slim	GO:0031981	3	875	0.303956	0.373133	Cla013782.1-protein|Cla013688.1-protein|Cla002254.1-protein	http://amigo.geneontology.org/amigo/term/GO:0031981
nuclear lumen	Gene Ontology	GO:0031981	3	875	0.303956	0.373133	Cla013782.1-protein|Cla013688.1-protein|Cla002254.1-protein	http://amigo.geneontology.org/amigo/term/GO:0031981
polysaccharide catabolic process	Gene Ontology Slim	GO:0000272	1	164	0.305058	0.374016	Cla009261.1-protein	http://amigo.geneontology.org/amigo/term/GO:0000272
polysaccharide catabolic process	Gene Ontology	GO:0000272	1	164	0.305058	0.374016	Cla009261.1-protein	http://amigo.geneontology.org/amigo/term/GO:0000272
pigment metabolic process	Gene Ontology Slim	GO:0042440	1	165	0.306593	0.374491	Cla000871.1-protein	http://amigo.geneontology.org/amigo/term/GO:0042440
antibiotic metabolic process	Gene Ontology Slim	GO:0016999	1	165	0.306593	0.374491	Cla017090.1-protein	http://amigo.geneontology.org/amigo/term/GO:0016999
regulation of response to biotic stimulus	Gene Ontology Slim	GO:0002831	1	165	0.306593	0.374491	Cla015613.1-protein	http://amigo.geneontology.org/amigo/term/GO:0002831
regulation of response to biotic stimulus	Gene Ontology	GO:0002831	1	165	0.306593	0.374491	Cla015613.1-protein	http://amigo.geneontology.org/amigo/term/GO:0002831
antibiotic metabolic process	Gene Ontology	GO:0016999	1	165	0.306593	0.374491	Cla017090.1-protein	http://amigo.geneontology.org/amigo/term/GO:0016999
pigment metabolic process	Gene Ontology	GO:0042440	1	165	0.306593	0.374491	Cla000871.1-protein	http://amigo.geneontology.org/amigo/term/GO:0042440
regulation of response to external stimulus	Gene Ontology Slim	GO:0032101	1	170	0.314218	0.383088	Cla015613.1-protein	http://amigo.geneontology.org/amigo/term/GO:0032101
regulation of response to external stimulus	Gene Ontology	GO:0032101	1	170	0.314218	0.383088	Cla015613.1-protein	http://amigo.geneontology.org/amigo/term/GO:0032101
protein dimerization activity	Gene Ontology Slim	GO:0046983	2	515	0.314638	0.383123	Cla015613.1-protein|Cla006920.1-protein	http://amigo.geneontology.org/amigo/term/GO:0046983
protein dimerization activity	Gene Ontology	GO:0046983	2	515	0.314638	0.383123	Cla015613.1-protein|Cla006920.1-protein	http://amigo.geneontology.org/amigo/term/GO:0046983
transmembrane signaling receptor activity	Gene Ontology Slim	GO:0004888	1	171	0.315733	0.383978	Cla001369.1-protein	http://amigo.geneontology.org/amigo/term/GO:0004888
transmembrane signaling receptor activity	Gene Ontology	GO:0004888	1	171	0.315733	0.383978	Cla001369.1-protein	http://amigo.geneontology.org/amigo/term/GO:0004888
intracellular signal transduction	Gene Ontology Slim	GO:0035556	2	517	0.316257	0.384138	Cla012165.1-protein|Cla014156.1-protein	http://amigo.geneontology.org/amigo/term/GO:0035556
intracellular signal transduction	Gene Ontology	GO:0035556	2	517	0.316257	0.384138	Cla012165.1-protein|Cla014156.1-protein	http://amigo.geneontology.org/amigo/term/GO:0035556
mitotic cell cycle process	Gene Ontology Slim	GO:1903047	1	172	0.317245	0.384384	Cla003319.1-protein	http://amigo.geneontology.org/amigo/term/GO:1903047
mitochondrial protein complex	Gene Ontology Slim	GO:0098798	1	172	0.317245	0.384384	Cla013688.1-protein	http://amigo.geneontology.org/amigo/term/GO:0098798
mitochondrial protein complex	Gene Ontology	GO:0098798	1	172	0.317245	0.384384	Cla013688.1-protein	http://amigo.geneontology.org/amigo/term/GO:0098798
mitotic cell cycle process	Gene Ontology	GO:1903047	1	172	0.317245	0.384384	Cla003319.1-protein	http://amigo.geneontology.org/amigo/term/GO:1903047
transferase activity	Gene Ontology Slim	GO:0016740	9	3353	0.317904	0.384707	Cla003319.1-protein|Cla015613.1-protein|Cla001254.1-protein|Cla001369.1-protein|Cla000871.1-protein|Cla016032.1-protein|Cla017195.1-protein|Cla018162.1-protein|Cla016262.1-protein	http://amigo.geneontology.org/amigo/term/GO:0016740
transferase activity	Gene Ontology	GO:0016740	9	3353	0.317904	0.384707	Cla003319.1-protein|Cla015613.1-protein|Cla001254.1-protein|Cla001369.1-protein|Cla000871.1-protein|Cla016032.1-protein|Cla017195.1-protein|Cla018162.1-protein|Cla016262.1-protein	http://amigo.geneontology.org/amigo/term/GO:0016740
channel activity	Gene Ontology Slim	GO:0015267	1	174	0.320258	0.386124	Cla008212.1-protein	http://amigo.geneontology.org/amigo/term/GO:0015267
passive transmembrane transporter activity	Gene Ontology Slim	GO:0022803	1	174	0.320258	0.386124	Cla008212.1-protein	http://amigo.geneontology.org/amigo/term/GO:0022803
phosphoprotein phosphatase activity	Gene Ontology Slim	GO:0004721	1	174	0.320258	0.386124	Cla008212.1-protein	http://amigo.geneontology.org/amigo/term/GO:0004721
channel activity	Gene Ontology	GO:0015267	1	174	0.320258	0.386124	Cla008212.1-protein	http://amigo.geneontology.org/amigo/term/GO:0015267
passive transmembrane transporter activity	Gene Ontology	GO:0022803	1	174	0.320258	0.386124	Cla008212.1-protein	http://amigo.geneontology.org/amigo/term/GO:0022803
phosphoprotein phosphatase activity	Gene Ontology	GO:0004721	1	174	0.320258	0.386124	Cla008212.1-protein	http://amigo.geneontology.org/amigo/term/GO:0004721
external encapsulating structure organization	Gene Ontology Slim	GO:0045229	2	523	0.321108	0.386672	Cla003319.1-protein|Cla017195.1-protein	http://amigo.geneontology.org/amigo/term/GO:0045229
external encapsulating structure organization	Gene Ontology	GO:0045229	2	523	0.321108	0.386672	Cla003319.1-protein|Cla017195.1-protein	http://amigo.geneontology.org/amigo/term/GO:0045229
positive regulation of cellular process	Gene Ontology Slim	GO:0048522	3	914	0.327491	0.393684	Cla018026.1-protein|Cla008212.1-protein|Cla002254.1-protein	http://amigo.geneontology.org/amigo/term/GO:0048522
positive regulation of cellular process	Gene Ontology	GO:0048522	3	914	0.327491	0.393684	Cla018026.1-protein|Cla008212.1-protein|Cla002254.1-protein	http://amigo.geneontology.org/amigo/term/GO:0048522
shoot system morphogenesis	Gene Ontology Slim	GO:0010016	1	179	0.327735	0.393684	Cla006906.1-protein	http://amigo.geneontology.org/amigo/term/GO:0010016
shoot system morphogenesis	Gene Ontology	GO:0010016	1	179	0.327735	0.393684	Cla006906.1-protein	http://amigo.geneontology.org/amigo/term/GO:0010016
protein kinase activity	Gene Ontology Slim	GO:0004672	3	916	0.328699	0.394359	Cla015613.1-protein|Cla001254.1-protein|Cla001369.1-protein	http://amigo.geneontology.org/amigo/term/GO:0004672
protein kinase activity	Gene Ontology	GO:0004672	3	916	0.328699	0.394359	Cla015613.1-protein|Cla001254.1-protein|Cla001369.1-protein	http://amigo.geneontology.org/amigo/term/GO:0004672
ethylene-activated signaling pathway	Gene Ontology Slim	GO:0009873	1	183	0.333658	0.399818	Cla014156.1-protein	http://amigo.geneontology.org/amigo/term/GO:0009873
ethylene-activated signaling pathway	Gene Ontology	GO:0009873	1	183	0.333658	0.399818	Cla014156.1-protein	http://amigo.geneontology.org/amigo/term/GO:0009873
phospholipid metabolic process	Gene Ontology Slim	GO:0006644	1	185	0.3366	0.40285	Cla000871.1-protein	http://amigo.geneontology.org/amigo/term/GO:0006644
phospholipid metabolic process	Gene Ontology	GO:0006644	1	185	0.3366	0.40285	Cla000871.1-protein	http://amigo.geneontology.org/amigo/term/GO:0006644
vegetative to reproductive phase transition of meristem	Gene Ontology Slim	GO:0010228	1	186	0.338066	0.404111	Cla005669.1-protein	http://amigo.geneontology.org/amigo/term/GO:0010228
vegetative to reproductive phase transition of meristem	Gene Ontology	GO:0010228	1	186	0.338066	0.404111	Cla005669.1-protein	http://amigo.geneontology.org/amigo/term/GO:0010228
cellular response to ethylene stimulus	Gene Ontology Slim	GO:0071369	1	189	0.342446	0.408847	Cla014156.1-protein	http://amigo.geneontology.org/amigo/term/GO:0071369
cellular response to ethylene stimulus	Gene Ontology	GO:0071369	1	189	0.342446	0.408847	Cla014156.1-protein	http://amigo.geneontology.org/amigo/term/GO:0071369
cellular carbohydrate biosynthetic process	Gene Ontology Slim	GO:0034637	1	190	0.343899	0.410082	Cla003319.1-protein	http://amigo.geneontology.org/amigo/term/GO:0034637
cellular carbohydrate biosynthetic process	Gene Ontology	GO:0034637	1	190	0.343899	0.410082	Cla003319.1-protein	http://amigo.geneontology.org/amigo/term/GO:0034637
protein dephosphorylation	Gene Ontology Slim	GO:0006470	1	191	0.34535	0.410312	Cla008212.1-protein	http://amigo.geneontology.org/amigo/term/GO:0006470
aromatic compound catabolic process	Gene Ontology Slim	GO:0019439	1	191	0.34535	0.410312	Cla008727.1-protein	http://amigo.geneontology.org/amigo/term/GO:0019439
cellular response to extracellular stimulus	Gene Ontology Slim	GO:0031668	1	191	0.34535	0.410312	Cla013371.1-protein	http://amigo.geneontology.org/amigo/term/GO:0031668
cellular response to extracellular stimulus	Gene Ontology	GO:0031668	1	191	0.34535	0.410312	Cla013371.1-protein	http://amigo.geneontology.org/amigo/term/GO:0031668
protein dephosphorylation	Gene Ontology	GO:0006470	1	191	0.34535	0.410312	Cla008212.1-protein	http://amigo.geneontology.org/amigo/term/GO:0006470
aromatic compound catabolic process	Gene Ontology	GO:0019439	1	191	0.34535	0.410312	Cla008727.1-protein	http://amigo.geneontology.org/amigo/term/GO:0019439
anatomical structure formation involved in morphogenesis	Gene Ontology Slim	GO:0048646	1	192	0.346797	0.410583	Cla007644.1-protein	http://amigo.geneontology.org/amigo/term/GO:0048646
polysaccharide biosynthetic process	Gene Ontology Slim	GO:0000271	1	192	0.346797	0.410583	Cla003319.1-protein	http://amigo.geneontology.org/amigo/term/GO:0000271
polysaccharide biosynthetic process	Gene Ontology	GO:0000271	1	192	0.346797	0.410583	Cla003319.1-protein	http://amigo.geneontology.org/amigo/term/GO:0000271
anatomical structure formation involved in morphogenesis	Gene Ontology	GO:0048646	1	192	0.346797	0.410583	Cla007644.1-protein	http://amigo.geneontology.org/amigo/term/GO:0048646
cation transport	Gene Ontology Slim	GO:0006812	2	555	0.346835	0.410583	Cla007644.1-protein|Cla008212.1-protein	http://amigo.geneontology.org/amigo/term/GO:0006812
cation transport	Gene Ontology	GO:0006812	2	555	0.346835	0.410583	Cla007644.1-protein|Cla008212.1-protein	http://amigo.geneontology.org/amigo/term/GO:0006812
protein phosphorylation	Gene Ontology Slim	GO:0006468	3	949	0.348627	0.412205	Cla015613.1-protein|Cla001254.1-protein|Cla001369.1-protein	http://amigo.geneontology.org/amigo/term/GO:0006468
protein phosphorylation	Gene Ontology	GO:0006468	3	949	0.348627	0.412205	Cla015613.1-protein|Cla001254.1-protein|Cla001369.1-protein	http://amigo.geneontology.org/amigo/term/GO:0006468
cellular aromatic compound metabolic process	Gene Ontology Slim	GO:0006725	10	3882	0.349896	0.413206	Cla010918.1-protein|Cla021170.1-protein|Cla008727.1-protein|Cla018026.1-protein|Cla000871.1-protein|Cla002235.1-protein|Cla002975.1-protein|Cla002075.1-protein|Cla002254.1-protein|Cla014156.1-protein	http://amigo.geneontology.org/amigo/term/GO:0006725
cellular aromatic compound metabolic process	Gene Ontology	GO:0006725	10	3882	0.349896	0.413206	Cla010918.1-protein|Cla021170.1-protein|Cla008727.1-protein|Cla018026.1-protein|Cla000871.1-protein|Cla002235.1-protein|Cla002975.1-protein|Cla002075.1-protein|Cla002254.1-protein|Cla014156.1-protein	http://amigo.geneontology.org/amigo/term/GO:0006725
cellular response to external stimulus	Gene Ontology Slim	GO:0071496	1	195	0.35112	0.414152	Cla013371.1-protein	http://amigo.geneontology.org/amigo/term/GO:0071496
cellular response to external stimulus	Gene Ontology	GO:0071496	1	195	0.35112	0.414152	Cla013371.1-protein	http://amigo.geneontology.org/amigo/term/GO:0071496
ligase activity	Gene Ontology Slim	GO:0016874	1	196	0.352554	0.415344	Cla013371.1-protein	http://amigo.geneontology.org/amigo/term/GO:0016874
ligase activity	Gene Ontology	GO:0016874	1	196	0.352554	0.415344	Cla013371.1-protein	http://amigo.geneontology.org/amigo/term/GO:0016874
response to salicylic acid	Gene Ontology Slim	GO:0009751	1	197	0.353986	0.416529	Cla002075.1-protein	http://amigo.geneontology.org/amigo/term/GO:0009751
response to salicylic acid	Gene Ontology	GO:0009751	1	197	0.353986	0.416529	Cla002075.1-protein	http://amigo.geneontology.org/amigo/term/GO:0009751
ribonucleoprotein complex	Gene Ontology Slim	GO:1990904	2	565	0.354816	0.416707	Cla017286.1-protein|Cla013782.1-protein	http://amigo.geneontology.org/amigo/term/GO:1990904
ribonucleoprotein complex	Gene Ontology	GO:1990904	2	565	0.354816	0.416707	Cla017286.1-protein|Cla013782.1-protein	http://amigo.geneontology.org/amigo/term/GO:1990904
cellular response to environmental stimulus	Gene Ontology Slim	GO:0104004	1	198	0.355414	0.416707	Cla005669.1-protein	http://amigo.geneontology.org/amigo/term/GO:0104004
cellular response to abiotic stimulus	Gene Ontology Slim	GO:0071214	1	198	0.355414	0.416707	Cla005669.1-protein	http://amigo.geneontology.org/amigo/term/GO:0071214
cellular response to environmental stimulus	Gene Ontology	GO:0104004	1	198	0.355414	0.416707	Cla005669.1-protein	http://amigo.geneontology.org/amigo/term/GO:0104004
cellular response to abiotic stimulus	Gene Ontology	GO:0071214	1	198	0.355414	0.416707	Cla005669.1-protein	http://amigo.geneontology.org/amigo/term/GO:0071214
organic cyclic compound catabolic process	Gene Ontology Slim	GO:1901361	1	200	0.358261	0.419543	Cla008727.1-protein	http://amigo.geneontology.org/amigo/term/GO:1901361
organic cyclic compound catabolic process	Gene Ontology	GO:1901361	1	200	0.358261	0.419543	Cla008727.1-protein	http://amigo.geneontology.org/amigo/term/GO:1901361
metal ion transmembrane transporter activity	Gene Ontology Slim	GO:0046873	1	204	0.363919	0.425659	Cla008212.1-protein	http://amigo.geneontology.org/amigo/term/GO:0046873
metal ion transmembrane transporter activity	Gene Ontology	GO:0046873	1	204	0.363919	0.425659	Cla008212.1-protein	http://amigo.geneontology.org/amigo/term/GO:0046873
negative regulation of macromolecule metabolic process	Gene Ontology Slim	GO:0010605	2	580	0.366724	0.427924	Cla002075.1-protein|Cla005574.1-protein	http://amigo.geneontology.org/amigo/term/GO:0010605
negative regulation of macromolecule metabolic process	Gene Ontology	GO:0010605	2	580	0.366724	0.427924	Cla002075.1-protein|Cla005574.1-protein	http://amigo.geneontology.org/amigo/term/GO:0010605
regulation of localization	Gene Ontology Slim	GO:0032879	1	206	0.366729	0.427924	Cla015613.1-protein	http://amigo.geneontology.org/amigo/term/GO:0032879
regulation of localization	Gene Ontology	GO:0032879	1	206	0.366729	0.427924	Cla015613.1-protein	http://amigo.geneontology.org/amigo/term/GO:0032879
mitotic cell cycle	Gene Ontology Slim	GO:0000278	1	213	0.376469	0.437738	Cla003319.1-protein	http://amigo.geneontology.org/amigo/term/GO:0000278
response to red or far red light	Gene Ontology Slim	GO:0009639	1	213	0.376469	0.437738	Cla012165.1-protein	http://amigo.geneontology.org/amigo/term/GO:0009639
response to red or far red light	Gene Ontology	GO:0009639	1	213	0.376469	0.437738	Cla012165.1-protein	http://amigo.geneontology.org/amigo/term/GO:0009639
mitotic cell cycle	Gene Ontology	GO:0000278	1	213	0.376469	0.437738	Cla003319.1-protein	http://amigo.geneontology.org/amigo/term/GO:0000278
organic cyclic compound metabolic process	Gene Ontology Slim	GO:1901360	10	3969	0.376482	0.437738	Cla010918.1-protein|Cla021170.1-protein|Cla008727.1-protein|Cla018026.1-protein|Cla000871.1-protein|Cla002235.1-protein|Cla002975.1-protein|Cla002075.1-protein|Cla002254.1-protein|Cla014156.1-protein	http://amigo.geneontology.org/amigo/term/GO:1901360
organic cyclic compound metabolic process	Gene Ontology	GO:1901360	10	3969	0.376482	0.437738	Cla010918.1-protein|Cla021170.1-protein|Cla008727.1-protein|Cla018026.1-protein|Cla000871.1-protein|Cla002235.1-protein|Cla002975.1-protein|Cla002075.1-protein|Cla002254.1-protein|Cla014156.1-protein	http://amigo.geneontology.org/amigo/term/GO:1901360
protein metabolic process	Gene Ontology Slim	GO:0019538	9	3538	0.376991	0.437811	Cla015613.1-protein|Cla002982.1-protein|Cla001254.1-protein|Cla001369.1-protein|Cla017286.1-protein|Cla013782.1-protein|Cla005574.1-protein|Cla004948.1-protein|Cla008212.1-protein	http://amigo.geneontology.org/amigo/term/GO:0019538
protein metabolic process	Gene Ontology	GO:0019538	9	3538	0.376991	0.437811	Cla015613.1-protein|Cla002982.1-protein|Cla001254.1-protein|Cla001369.1-protein|Cla017286.1-protein|Cla013782.1-protein|Cla005574.1-protein|Cla004948.1-protein|Cla008212.1-protein	http://amigo.geneontology.org/amigo/term/GO:0019538
GTP binding	Gene Ontology Slim	GO:0005525	1	214	0.377849	0.438287	Cla005822.1-protein	http://amigo.geneontology.org/amigo/term/GO:0005525
GTP binding	Gene Ontology	GO:0005525	1	214	0.377849	0.438287	Cla005822.1-protein	http://amigo.geneontology.org/amigo/term/GO:0005525
detoxification	Gene Ontology Slim	GO:0098754	1	217	0.381969	0.442541	Cla018162.1-protein	http://amigo.geneontology.org/amigo/term/GO:0098754
detoxification	Gene Ontology	GO:0098754	1	217	0.381969	0.442541	Cla018162.1-protein	http://amigo.geneontology.org/amigo/term/GO:0098754
calcium ion binding	Gene Ontology Slim	GO:0005509	1	220	0.386062	0.445577	Cla012165.1-protein	http://amigo.geneontology.org/amigo/term/GO:0005509
signaling receptor activity	Gene Ontology Slim	GO:0038023	1	220	0.386062	0.445577	Cla001369.1-protein	http://amigo.geneontology.org/amigo/term/GO:0038023
calcium ion binding	Gene Ontology	GO:0005509	1	220	0.386062	0.445577	Cla012165.1-protein	http://amigo.geneontology.org/amigo/term/GO:0005509
signaling receptor activity	Gene Ontology	GO:0038023	1	220	0.386062	0.445577	Cla001369.1-protein	http://amigo.geneontology.org/amigo/term/GO:0038023
non-membrane-bounded organelle	Gene Ontology Slim	GO:0043228	4	1428	0.38641	0.445577	Cla017286.1-protein|Cla013782.1-protein|Cla013688.1-protein|Cla002254.1-protein	http://amigo.geneontology.org/amigo/term/GO:0043228
intracellular non-membrane-bounded organelle	Gene Ontology Slim	GO:0043232	4	1428	0.38641	0.445577	Cla017286.1-protein|Cla013782.1-protein|Cla013688.1-protein|Cla002254.1-protein	http://amigo.geneontology.org/amigo/term/GO:0043232
non-membrane-bounded organelle	Gene Ontology	GO:0043228	4	1428	0.38641	0.445577	Cla017286.1-protein|Cla013782.1-protein|Cla013688.1-protein|Cla002254.1-protein	http://amigo.geneontology.org/amigo/term/GO:0043228
intracellular non-membrane-bounded organelle	Gene Ontology	GO:0043232	4	1428	0.38641	0.445577	Cla017286.1-protein|Cla013782.1-protein|Cla013688.1-protein|Cla002254.1-protein	http://amigo.geneontology.org/amigo/term/GO:0043232
purine ribonucleoside binding	Gene Ontology Slim	GO:0032550	1	221	0.38742	0.445692	Cla005822.1-protein	http://amigo.geneontology.org/amigo/term/GO:0032550
purine nucleoside binding	Gene Ontology Slim	GO:0001883	1	221	0.38742	0.445692	Cla005822.1-protein	http://amigo.geneontology.org/amigo/term/GO:0001883
purine ribonucleoside binding	Gene Ontology	GO:0032550	1	221	0.38742	0.445692	Cla005822.1-protein	http://amigo.geneontology.org/amigo/term/GO:0032550
purine nucleoside binding	Gene Ontology	GO:0001883	1	221	0.38742	0.445692	Cla005822.1-protein	http://amigo.geneontology.org/amigo/term/GO:0001883
translation	Gene Ontology Slim	GO:0006412	2	608	0.388729	0.446673	Cla017286.1-protein|Cla013782.1-protein	http://amigo.geneontology.org/amigo/term/GO:0006412
translation	Gene Ontology	GO:0006412	2	608	0.388729	0.446673	Cla017286.1-protein|Cla013782.1-protein	http://amigo.geneontology.org/amigo/term/GO:0006412
nucleic acid metabolic process	Gene Ontology Slim	GO:0090304	8	3145	0.390041	0.447231	Cla010918.1-protein|Cla021170.1-protein|Cla018026.1-protein|Cla002235.1-protein|Cla002975.1-protein|Cla002075.1-protein|Cla002254.1-protein|Cla014156.1-protein	http://amigo.geneontology.org/amigo/term/GO:0090304
nucleic acid metabolic process	Gene Ontology	GO:0090304	8	3145	0.390041	0.447231	Cla010918.1-protein|Cla021170.1-protein|Cla018026.1-protein|Cla002235.1-protein|Cla002975.1-protein|Cla002075.1-protein|Cla002254.1-protein|Cla014156.1-protein	http://amigo.geneontology.org/amigo/term/GO:0090304
phosphorelay signal transduction system	Gene Ontology Slim	GO:0000160	1	223	0.390128	0.447231	Cla014156.1-protein	http://amigo.geneontology.org/amigo/term/GO:0000160
phosphorelay signal transduction system	Gene Ontology	GO:0000160	1	223	0.390128	0.447231	Cla014156.1-protein	http://amigo.geneontology.org/amigo/term/GO:0000160
ribonucleoside binding	Gene Ontology Slim	GO:0032549	1	224	0.391477	0.447629	Cla005822.1-protein	http://amigo.geneontology.org/amigo/term/GO:0032549
nucleoside binding	Gene Ontology Slim	GO:0001882	1	224	0.391477	0.447629	Cla005822.1-protein	http://amigo.geneontology.org/amigo/term/GO:0001882
nucleoside binding	Gene Ontology	GO:0001882	1	224	0.391477	0.447629	Cla005822.1-protein	http://amigo.geneontology.org/amigo/term/GO:0001882
ribonucleoside binding	Gene Ontology	GO:0032549	1	224	0.391477	0.447629	Cla005822.1-protein	http://amigo.geneontology.org/amigo/term/GO:0032549
peptide biosynthetic process	Gene Ontology Slim	GO:0043043	2	612	0.391847	0.447629	Cla017286.1-protein|Cla013782.1-protein	http://amigo.geneontology.org/amigo/term/GO:0043043
peptide biosynthetic process	Gene Ontology	GO:0043043	2	612	0.391847	0.447629	Cla017286.1-protein|Cla013782.1-protein	http://amigo.geneontology.org/amigo/term/GO:0043043
phosphate-containing compound metabolic process	Gene Ontology Slim	GO:0006796	5	1864	0.392725	0.448109	Cla015613.1-protein|Cla001254.1-protein|Cla001369.1-protein|Cla000871.1-protein|Cla008212.1-protein	http://amigo.geneontology.org/amigo/term/GO:0006796
phosphate-containing compound metabolic process	Gene Ontology	GO:0006796	5	1864	0.392725	0.448109	Cla015613.1-protein|Cla001254.1-protein|Cla001369.1-protein|Cla000871.1-protein|Cla008212.1-protein	http://amigo.geneontology.org/amigo/term/GO:0006796
isomerase activity	Gene Ontology Slim	GO:0016853	1	231	0.400842	0.456839	Cla002982.1-protein	http://amigo.geneontology.org/amigo/term/GO:0016853
isomerase activity	Gene Ontology	GO:0016853	1	231	0.400842	0.456839	Cla002982.1-protein	http://amigo.geneontology.org/amigo/term/GO:0016853
root morphogenesis	Gene Ontology Slim	GO:0010015	1	232	0.402168	0.457817	Cla007644.1-protein	http://amigo.geneontology.org/amigo/term/GO:0010015
root morphogenesis	Gene Ontology	GO:0010015	1	232	0.402168	0.457817	Cla007644.1-protein	http://amigo.geneontology.org/amigo/term/GO:0010015
phosphotransferase activity, alcohol group as acceptor	Gene Ontology Slim	GO:0016773	3	1047	0.407361	0.46319	Cla015613.1-protein|Cla001254.1-protein|Cla001369.1-protein	http://amigo.geneontology.org/amigo/term/GO:0016773
phosphotransferase activity, alcohol group as acceptor	Gene Ontology	GO:0016773	3	1047	0.407361	0.46319	Cla015613.1-protein|Cla001254.1-protein|Cla001369.1-protein	http://amigo.geneontology.org/amigo/term/GO:0016773
phosphorus metabolic process	Gene Ontology Slim	GO:0006793	5	1901	0.409076	0.4646	Cla015613.1-protein|Cla001254.1-protein|Cla001369.1-protein|Cla000871.1-protein|Cla008212.1-protein	http://amigo.geneontology.org/amigo/term/GO:0006793
phosphorus metabolic process	Gene Ontology	GO:0006793	5	1901	0.409076	0.4646	Cla015613.1-protein|Cla001254.1-protein|Cla001369.1-protein|Cla000871.1-protein|Cla008212.1-protein	http://amigo.geneontology.org/amigo/term/GO:0006793
guanyl ribonucleotide binding	Gene Ontology Slim	GO:0032561	1	239	0.41137	0.466125	Cla005822.1-protein	http://amigo.geneontology.org/amigo/term/GO:0032561
guanyl nucleotide binding	Gene Ontology Slim	GO:0019001	1	239	0.41137	0.466125	Cla005822.1-protein	http://amigo.geneontology.org/amigo/term/GO:0019001
guanyl ribonucleotide binding	Gene Ontology	GO:0032561	1	239	0.41137	0.466125	Cla005822.1-protein	http://amigo.geneontology.org/amigo/term/GO:0032561
guanyl nucleotide binding	Gene Ontology	GO:0019001	1	239	0.41137	0.466125	Cla005822.1-protein	http://amigo.geneontology.org/amigo/term/GO:0019001
negative regulation of transcription, DNA-templated	Gene Ontology Slim	GO:0045892	1	240	0.412674	0.467061	Cla002075.1-protein	http://amigo.geneontology.org/amigo/term/GO:0045892
negative regulation of transcription, DNA-templated	Gene Ontology	GO:0045892	1	240	0.412674	0.467061	Cla002075.1-protein	http://amigo.geneontology.org/amigo/term/GO:0045892
cofactor biosynthetic process	Gene Ontology Slim	GO:0051188	1	243	0.416566	0.470922	Cla000871.1-protein	http://amigo.geneontology.org/amigo/term/GO:0051188
cofactor biosynthetic process	Gene Ontology	GO:0051188	1	243	0.416566	0.470922	Cla000871.1-protein	http://amigo.geneontology.org/amigo/term/GO:0051188
monovalent inorganic cation transmembrane transporter activity	Gene Ontology Slim	GO:0015077	1	244	0.417858	0.471049	Cla008212.1-protein	http://amigo.geneontology.org/amigo/term/GO:0015077
monovalent inorganic cation transmembrane transporter activity	Gene Ontology	GO:0015077	1	244	0.417858	0.471049	Cla008212.1-protein	http://amigo.geneontology.org/amigo/term/GO:0015077
membrane-enclosed lumen	Gene Ontology Slim	GO:0031974	3	1066	0.418603	0.471049	Cla013782.1-protein|Cla013688.1-protein|Cla002254.1-protein	http://amigo.geneontology.org/amigo/term/GO:0031974
intracellular organelle lumen	Gene Ontology Slim	GO:0070013	3	1066	0.418603	0.471049	Cla013782.1-protein|Cla013688.1-protein|Cla002254.1-protein	http://amigo.geneontology.org/amigo/term/GO:0070013
organelle lumen	Gene Ontology Slim	GO:0043233	3	1066	0.418603	0.471049	Cla013782.1-protein|Cla013688.1-protein|Cla002254.1-protein	http://amigo.geneontology.org/amigo/term/GO:0043233
membrane-enclosed lumen	Gene Ontology	GO:0031974	3	1066	0.418603	0.471049	Cla013782.1-protein|Cla013688.1-protein|Cla002254.1-protein	http://amigo.geneontology.org/amigo/term/GO:0031974
intracellular organelle lumen	Gene Ontology	GO:0070013	3	1066	0.418603	0.471049	Cla013782.1-protein|Cla013688.1-protein|Cla002254.1-protein	http://amigo.geneontology.org/amigo/term/GO:0070013
organelle lumen	Gene Ontology	GO:0043233	3	1066	0.418603	0.471049	Cla013782.1-protein|Cla013688.1-protein|Cla002254.1-protein	http://amigo.geneontology.org/amigo/term/GO:0043233
structural constituent of ribosome	Gene Ontology Slim	GO:0003735	1	249	0.424275	0.476883	Cla017286.1-protein	http://amigo.geneontology.org/amigo/term/GO:0003735
structural constituent of ribosome	Gene Ontology	GO:0003735	1	249	0.424275	0.476883	Cla017286.1-protein	http://amigo.geneontology.org/amigo/term/GO:0003735
negative regulation of RNA biosynthetic process	Gene Ontology Slim	GO:1902679	1	253	0.429358	0.481041	Cla002075.1-protein	http://amigo.geneontology.org/amigo/term/GO:1902679
negative regulation of nucleic acid-templated transcription	Gene Ontology Slim	GO:1903507	1	253	0.429358	0.481041	Cla002075.1-protein	http://amigo.geneontology.org/amigo/term/GO:1903507
negative regulation of RNA biosynthetic process	Gene Ontology	GO:1902679	1	253	0.429358	0.481041	Cla002075.1-protein	http://amigo.geneontology.org/amigo/term/GO:1902679
negative regulation of nucleic acid-templated transcription	Gene Ontology	GO:1903507	1	253	0.429358	0.481041	Cla002075.1-protein	http://amigo.geneontology.org/amigo/term/GO:1903507
cytoplasmic vesicle	Gene Ontology Slim	GO:0031410	2	661	0.429448	0.481041	Cla000745.1-protein|Cla001623.1-protein	http://amigo.geneontology.org/amigo/term/GO:0031410
cytoplasmic vesicle	Gene Ontology	GO:0031410	2	661	0.429448	0.481041	Cla000745.1-protein|Cla001623.1-protein	http://amigo.geneontology.org/amigo/term/GO:0031410
intracellular vesicle	Gene Ontology Slim	GO:0097708	2	662	0.430203	0.481254	Cla000745.1-protein|Cla001623.1-protein	http://amigo.geneontology.org/amigo/term/GO:0097708
intracellular vesicle	Gene Ontology	GO:0097708	2	662	0.430203	0.481254	Cla000745.1-protein|Cla001623.1-protein	http://amigo.geneontology.org/amigo/term/GO:0097708
molecular transducer activity	Gene Ontology Slim	GO:0060089	1	254	0.430622	0.481254	Cla001369.1-protein	http://amigo.geneontology.org/amigo/term/GO:0060089
molecular transducer activity	Gene Ontology	GO:0060089	1	254	0.430622	0.481254	Cla001369.1-protein	http://amigo.geneontology.org/amigo/term/GO:0060089
nucleoside-triphosphatase activity	Gene Ontology Slim	GO:0017111	2	668	0.434724	0.485285	Cla017037.1-protein|Cla017036.1-protein	http://amigo.geneontology.org/amigo/term/GO:0017111
nucleoside-triphosphatase activity	Gene Ontology	GO:0017111	2	668	0.434724	0.485285	Cla017037.1-protein|Cla017036.1-protein	http://amigo.geneontology.org/amigo/term/GO:0017111
negative regulation of RNA metabolic process	Gene Ontology Slim	GO:0051253	1	258	0.43565	0.485764	Cla002075.1-protein	http://amigo.geneontology.org/amigo/term/GO:0051253
negative regulation of RNA metabolic process	Gene Ontology	GO:0051253	1	258	0.43565	0.485764	Cla002075.1-protein	http://amigo.geneontology.org/amigo/term/GO:0051253
response to antibiotic	Gene Ontology Slim	GO:0046677	1	263	0.441873	0.492143	Cla002075.1-protein	http://amigo.geneontology.org/amigo/term/GO:0046677
response to antibiotic	Gene Ontology	GO:0046677	1	263	0.441873	0.492143	Cla002075.1-protein	http://amigo.geneontology.org/amigo/term/GO:0046677
heterocycle metabolic process	Gene Ontology Slim	GO:0046483	9	3744	0.444021	0.493211	Cla010918.1-protein|Cla021170.1-protein|Cla018026.1-protein|Cla000871.1-protein|Cla002235.1-protein|Cla002975.1-protein|Cla002075.1-protein|Cla002254.1-protein|Cla014156.1-protein	http://amigo.geneontology.org/amigo/term/GO:0046483
heterocycle metabolic process	Gene Ontology	GO:0046483	9	3744	0.444021	0.493211	Cla010918.1-protein|Cla021170.1-protein|Cla018026.1-protein|Cla000871.1-protein|Cla002235.1-protein|Cla002975.1-protein|Cla002075.1-protein|Cla002254.1-protein|Cla014156.1-protein	http://amigo.geneontology.org/amigo/term/GO:0046483
carbohydrate catabolic process	Gene Ontology Slim	GO:0016052	1	265	0.444344	0.493211	Cla009261.1-protein	http://amigo.geneontology.org/amigo/term/GO:0016052
trans-Golgi network	Gene Ontology Slim	GO:0005802	1	265	0.444344	0.493211	Cla003319.1-protein	http://amigo.geneontology.org/amigo/term/GO:0005802
trans-Golgi network	Gene Ontology	GO:0005802	1	265	0.444344	0.493211	Cla003319.1-protein	http://amigo.geneontology.org/amigo/term/GO:0005802
carbohydrate catabolic process	Gene Ontology	GO:0016052	1	265	0.444344	0.493211	Cla009261.1-protein	http://amigo.geneontology.org/amigo/term/GO:0016052
negative regulation of nucleobase-containing compound metabolic process	Gene Ontology Slim	GO:0045934	1	268	0.448029	0.496739	Cla002075.1-protein	http://amigo.geneontology.org/amigo/term/GO:0045934
negative regulation of nucleobase-containing compound metabolic process	Gene Ontology	GO:0045934	1	268	0.448029	0.496739	Cla002075.1-protein	http://amigo.geneontology.org/amigo/term/GO:0045934
monovalent inorganic cation transport	Gene Ontology Slim	GO:0015672	1	269	0.449252	0.497532	Cla008212.1-protein	http://amigo.geneontology.org/amigo/term/GO:0015672
monovalent inorganic cation transport	Gene Ontology	GO:0015672	1	269	0.449252	0.497532	Cla008212.1-protein	http://amigo.geneontology.org/amigo/term/GO:0015672
regulation of multi-organism process	Gene Ontology Slim	GO:0043900	1	270	0.450473	0.498319	Cla015613.1-protein	http://amigo.geneontology.org/amigo/term/GO:0043900
regulation of multi-organism process	Gene Ontology	GO:0043900	1	270	0.450473	0.498319	Cla015613.1-protein	http://amigo.geneontology.org/amigo/term/GO:0043900
response to ethylene	Gene Ontology Slim	GO:0009723	1	274	0.455328	0.503122	Cla014156.1-protein	http://amigo.geneontology.org/amigo/term/GO:0009723
response to ethylene	Gene Ontology	GO:0009723	1	274	0.455328	0.503122	Cla014156.1-protein	http://amigo.geneontology.org/amigo/term/GO:0009723
organophosphate biosynthetic process	Gene Ontology Slim	GO:0090407	1	277	0.458941	0.505972	Cla000871.1-protein	http://amigo.geneontology.org/amigo/term/GO:0090407
anchored component of membrane	Gene Ontology Slim	GO:0031225	1	277	0.458941	0.505972	Cla015635.1-protein	http://amigo.geneontology.org/amigo/term/GO:0031225
organophosphate biosynthetic process	Gene Ontology	GO:0090407	1	277	0.458941	0.505972	Cla000871.1-protein	http://amigo.geneontology.org/amigo/term/GO:0090407
anchored component of membrane	Gene Ontology	GO:0031225	1	277	0.458941	0.505972	Cla015635.1-protein	http://amigo.geneontology.org/amigo/term/GO:0031225
pyrophosphatase activity	Gene Ontology Slim	GO:0016462	2	709	0.465102	0.512188	Cla017037.1-protein|Cla017036.1-protein	http://amigo.geneontology.org/amigo/term/GO:0016462
pyrophosphatase activity	Gene Ontology	GO:0016462	2	709	0.465102	0.512188	Cla017037.1-protein|Cla017036.1-protein	http://amigo.geneontology.org/amigo/term/GO:0016462
hydrolase activity, acting on acid anhydrides, in phosphorus-containing anhydrides	Gene Ontology Slim	GO:0016818	2	715	0.46947	0.515446	Cla017037.1-protein|Cla017036.1-protein	http://amigo.geneontology.org/amigo/term/GO:0016818
hydrolase activity, acting on acid anhydrides, in phosphorus-containing anhydrides	Gene Ontology	GO:0016818	2	715	0.46947	0.515446	Cla017037.1-protein|Cla017036.1-protein	http://amigo.geneontology.org/amigo/term/GO:0016818
microbody	Gene Ontology Slim	GO:0042579	1	286	0.46964	0.515446	Cla013688.1-protein	http://amigo.geneontology.org/amigo/term/GO:0042579
peroxisome	Gene Ontology Slim	GO:0005777	1	286	0.46964	0.515446	Cla013688.1-protein	http://amigo.geneontology.org/amigo/term/GO:0005777
microbody	Gene Ontology	GO:0042579	1	286	0.46964	0.515446	Cla013688.1-protein	http://amigo.geneontology.org/amigo/term/GO:0042579
peroxisome	Gene Ontology	GO:0005777	1	286	0.46964	0.515446	Cla013688.1-protein	http://amigo.geneontology.org/amigo/term/GO:0005777
negative regulation of cellular macromolecule biosynthetic process	Gene Ontology Slim	GO:2000113	1	287	0.470816	0.516158	Cla002075.1-protein	http://amigo.geneontology.org/amigo/term/GO:2000113
negative regulation of cellular macromolecule biosynthetic process	Gene Ontology	GO:2000113	1	287	0.470816	0.516158	Cla002075.1-protein	http://amigo.geneontology.org/amigo/term/GO:2000113
hydrolase activity, acting on acid anhydrides	Gene Ontology Slim	GO:0016817	2	721	0.473816	0.518866	Cla017037.1-protein|Cla017036.1-protein	http://amigo.geneontology.org/amigo/term/GO:0016817
hydrolase activity, acting on acid anhydrides	Gene Ontology	GO:0016817	2	721	0.473816	0.518866	Cla017037.1-protein|Cla017036.1-protein	http://amigo.geneontology.org/amigo/term/GO:0016817
organic substance transport	Gene Ontology Slim	GO:0071702	3	1175	0.481636	0.526355	Cla022167.1-protein|Cla022166.1-protein|Cla010775.1-protein	http://amigo.geneontology.org/amigo/term/GO:0071702
[truncated: 170 more rows]

## Sheet: KEGG_pathway_37 up DEGs
http://kobas.cbi.pku.edu.cn/kobas3/retrieve/?taskid=890a8ad64fd141188ac8d0a14d03e042.
[truncated: 1,097 more rows]

[truncated: 2 more sheets: KEGG_pathway_42dn DEGs, string database upregulated 37]
