# Supplementary material for: Elucidation of resistance signaling and identification of powdery mildew resistant mapping loci (ClaPMR2) during watermelon-Podosphaera xanthii interaction using RNA-Seq and whole-genome resequencing approach
Source: Sci Rep. 2020 Aug 20;10:14038. doi: 10.1038/s41598-020-70932-z (PMC7441409; doi:10.1038/s41598-020-70932-z)
Supplement: Supplementary file 18 — Supplementary Table S10. [file 41598_2020_70932_MOESM18_ESM.xlsx]

## Sheet: Sheet1
Elucidation of Resistance Signaling and Identification of Powdery Mildew Resistant Mapping Loci (ClaPMR2) during Watermelon-Podosphaera xanthii interaction using RNA-Seq and Whole-Genome Resequencing Approach.
Mihir Kumar Mandal, Haktan Suren, Chandrasekar Kousik
Real time Primer sequences
Receptor-like protein kinase (Cla015613)	Cla-RLPK-Cla015613-For	ATGGGTTACCTCTTTGCTGG
	Cla-RLPK-Cla015613-Rev	TCTACTGGAATTTGCCGCTAC
Cytochrome P450 (Cla012528)	Cla-CytoP450-Cla012528-For	TCAAGGCGTTTACTCAGGAC
	Cla-CytoP450-Cla012528-Rev	CCTTCCTATCACTCTGTCAAGC
Cellulose synthase (Cla003319)	Cla-CS-Cla003319-For	GCACCAACCTCATTAATTCAGAC
	Cla-CS-Cla003319-Rev	ATCTTTCCACGAGCACACC
WRKY 17 (Cla018026)	Cla-WRKY17-Cla018026-For	CAATTCGCCGTTTAGCAACTC
	Cla-WRKY17-Cla018026-Rev	ATCCCTCGTTCTCATTTTCCC
SID2 (Cla019128)	Cla-SID2-Cla019128-For	GGCGTTAGCTTCAGGGATTA
	Cla-SID2-Cla019128-Rev	GAAGAAGGTGCGAGGAAGAA
Pathogenesis-related protein 5 (Cla017777)	Cla-PR5-Cla017777-For	CCTGGAGCGTCAAAGTCATTTA
	Cla-PR5-Cla017777-Rev	CTCCAGTTAAGCAGGTGATACG
